# Supplementary material for: Palmitoylation‐Mediated Ubiquitination of SRPK1 Regulates Ferroptosis in High‐Fat‐Induced Erectile Dysfunction
Source: Adv Sci (Weinh). 2026 Jan 29;13(19):e13796. doi: 10.1002/advs.202513796 (PMC13045379; doi:10.1002/advs.202513796)
Supplement: Supplementary file 2 — Supporting File 2: advs74074‐sup‐0002‐TablesS1‐S5.xlsx. [file ADVS-13-e13796-s001.xlsx]

## Sheet: Table S1
Supplementary Table 1 Quantification of Identified Proteins from Immunoprecipitation-Mass Spectrometry of SRPK1
Protein FDR Confidence: Combined	Accession	Gene Symbol	Description	Exp. q-value: Combined	Sum PEP Score	Coverage [%]	# Peptides	# PSMs	# Unique Peptides	# AAs	MW [kDa]	calc. pI	S_VS_IgG_Ratio	S_VS_IgG_Pvalue	Mean_S	Mean_IgG	Abundances : IgGrep6	Abundances: IgGrep7	Abundances : IgGrep8	Abundances: Srep6	Abundances: Srep7	Abundances: Srep8
High	O88752	Hbe1	Epsilon 1 globin OS=Rattus norvegicus OX=10116 GN=Hbe1 PE=1 SV=1	0	18.58	21	3	9	2	147	16.1	8.18	2438.13	0.159534	1.47391e+07	6045.26	6045.26	6045.26	6045.26	3.17808e+07	5.25938e+06	7.17714e+06
High	P55159	Pon1	Serum paraoxonase/arylesterase 1 OS=Rattus norvegicus OX=10116 GN=Pon1 PE=1 SV=3	0	9.583	3	1	3	1	355	39.3	5.22	1803.39	0.30321	1.0902e+07	6045.26	6045.26	6045.26	6045.26	2.93458e+07	2.34912e+06	1.01093e+06
Medium	D3ZS85	Sdr16c5	Short chain dehydrogenase/reductase family 16C, member 5 OS=Rattus norvegicus OX=10116 GN=Sdr16c5 PE=3 SV=1	0.015	1.834	4	1	3	1	309	34.1	8.03	867.686	0.0616224	5245383	6045.26	6045.26	6045.26	6045.26	9255515	3.83586e+06	2.64477e+06
High	M0R7Q8	Ppm1m	Protein phosphatase, Mg2+/Mn2+-dependent, 1M OS=Rattus norvegicus OX=10116 GN=Ppm1m PE=4 SV=2	0	5.001	4	2	2	2	388	42.9	5.16	477.906	0.0384178	2.88906e+06	6045.26	6045.26	6045.26	6045.26	4.72908e+06	2.36864e+06	1.56947e+06
Medium	M0R4V1	Pcdhb7	Protocadherin beta 7 OS=Rattus norvegicus OX=10116 GN=Pcdhb7 PE=4 SV=2	0.036	1.369	2	1	2	1	827	90.5	4.92	391.24	0.243716	2.36515e+06	6045.26	6045.26	6045.26	6045.26	6045.26	5729742	1.35965e+06
High	Q6AZ25	Tpm1	Tropomyosin 1, alpha OS=Rattus norvegicus OX=10116 GN=Tpm1 PE=2 SV=1	0	205.714	62	23	74	1	248	28.7	4.78	355.065	0.339504	2.14646e+06	6045.26	6045.26	6045.26	6045.26	6.0924e+06	340936	6045.26
High	F7EV94	Bckdha	2-oxoisovalerate dehydrogenase subunit alpha OS=Rattus norvegicus OX=10116 GN=Bckdha PE=1 SV=1	0	5.164	6	2	2	2	464	52.8	8.06	351.464	0.15034	2.12469e+06	6045.26	6045.26	6045.26	6045.26	2.23451e+06	4.13351e+06	6045.26
High	D3ZUV2	Mib1	Mindbomb E3 ubiquitin protein ligase 1 OS=Rattus norvegicus OX=10116 GN=Mib1 PE=1 SV=2	0	25.266	6	4	4	4	1006	110	6.81	265.414	0.254238	1.6045e+06	6045.26	6045.26	6045.26	6045.26	4.00698e+06	345921	460592
High	B2GV15	Dbt	Dihydrolipoamide acetyltransferase component of pyruvate dehydrogenase complex OS=Rattus norvegicus OX=10116 GN=Dbt PE=1 SV=1	0	6.374	6	2	2	2	482	53.2	8.41	223.361	0.0725161	2.03198e+06	9097.26	6045.26	6045.26	15201.3	3.65497e+06	881171	1.55978e+06
High	M0RAY7	Wdr36	WD repeat domain 36 OS=Rattus norvegicus OX=10116 GN=Wdr36 PE=1 SV=1	0	6.123	5	3	4	3	897	99.3	6.87	195.27	0.30201	1.18046e+06	6045.26	6045.26	6045.26	6045.26	3.16349e+06	243275	134609
High	Q6P6T1	C1s	Complement C1s subcomponent OS=Rattus norvegicus OX=10116 GN=C1s PE=2 SV=2	0.002	3.449	1	1	1	1	688	77	4.77	190.975	0.272593	1.15449e+06	6045.26	6045.26	6045.26	6045.26	2.93698e+06	6045.26	520450
High	Q6IFV4	Krt13	Keratin, type I cytoskeletal 13 OS=Rattus norvegicus OX=10116 GN=Krt13 PE=3 SV=1	0	35.414	11	7	35	1	438	47.7	4.91	174.418	2.99049e-05	1.0544e+06	6045.26	6045.26	6045.26	6045.26	1053431	968771	1.141e+06
High	D3ZZK0	Efcab7	EF-hand calcium-binding domain 7 OS=Rattus norvegicus OX=10116 GN=Efcab7 PE=4 SV=1	0	10.918	4	2	5	2	628	71.5	5.88	153.415	0.000810899	927434	6045.26	6045.26	6045.26	6045.26	1.06193e+06	728916	991461
High	Q6P5P3	Ttc9c	Tetratricopeptide repeat protein 9C OS=Rattus norvegicus OX=10116 GN=Ttc9c PE=2 SV=1	0.002	3.43	9	1	1	1	171	20.1	9.1	149.114	0.341954	901430	6045.26	6045.26	6045.26	6045.26	2.56189e+06	136355	6045.26
High	G3V9Y9	Ap3s1	AP complex subunit sigma OS=Rattus norvegicus OX=10116 GN=Ap3s1 PE=1 SV=1	0	5.555	10	1	1	1	157	18.1	5.08	148.067	0.373901	895104	6045.26	6045.26	6045.26	6045.26	2673221	6045.26	6045.26
Low	Q5U311	Slfn13	Schlafen family member 13 OS=Rattus norvegicus OX=10116 GN=Slfn13 PE=1 SV=1	0.063	1.141	1	1	1	1	907	103.6	7.44	132.262	0.373901	799557	6045.26	6045.26	6045.26	6045.26	2.38658e+06	6045.26	6045.26
High	M0RBW0	Flg2	Uncharacterized protein OS=Rattus norvegicus OX=10116 GN=Flg2 PE=4 SV=1	0	6.057	8	1	2	1	259	30	7.03	105.558	0.373901	638127	6045.26	6045.26	6045.26	6045.26	1.90229e+06	6045.26	6045.26
High	A0A0G2K9S4	Myo5a	Unconventional myosin-Va OS=Rattus norvegicus OX=10116 GN=Myo5a PE=1 SV=1	0	10.636	3	3	3	3	1746	202.9	8.76	98.8541	0.373901	597599	6045.26	6045.26	6045.26	6045.26	1.78071e+06	6045.26	6045.26
High	Q3MUI1	Numb	Numb OS=Rattus norvegicus OX=10116 GN=Numb PE=1 SV=1	0	24.142	12	6	9	4	592	64.2	8.51	98.0321	0.120176	592629	6045.26	6045.26	6045.26	6045.26	796857	974986	6045.26
High	Q6IMF1	Krt80	Keratin, type II cytoskeletal 80 OS=Rattus norvegicus OX=10116 GN=Krt80 PE=3 SV=1	0.002	3.997	2	1	1	1	452	50.5	6.2	86.3324	0.17418	521901	6045.26	6045.26	6045.26	6045.26	474111	6045.26	1.08555e+06
High	P27615	Scarb2	Lysosome membrane protein 2 OS=Rattus norvegicus OX=10116 GN=Scarb2 PE=1 SV=2	0.004	2.869	3	1	1	1	478	54.1	5.01	76.6228	0.373901	463204	6045.26	6045.26	6045.26	6045.26	1.37752e+06	6045.26	6045.26
High	D4A4V1	Mrps18c	Mitochondrial ribosomal protein S18C OS=Rattus norvegicus OX=10116 GN=Mrps18c PE=4 SV=1	0.004	2.797	10	1	1	1	143	16.4	9.45	76.5278	0.373901	462630	6045.26	6045.26	6045.26	6045.26	1.3758e+06	6045.26	6045.26
High	B5DEZ8	Plxdc2	Plexin domain containing 2 (Predicted) OS=Rattus norvegicus OX=10116 GN=Plxdc2 PE=1 SV=1	0	13.129	7	3	5	3	530	59.4	6.62	63.4756	0.306982	3.00192e+06	47292.5	6045.26	129787	6045.26	8.04859e+06	644031	313145
High	D3ZRM5	Rab23	RAB23, member RAS oncogene family OS=Rattus norvegicus OX=10116 GN=Rab23 PE=4 SV=1	0	8.566	8	1	1	1	237	26.6	6.79	63.1854	0.373901	381972	6045.26	6045.26	6045.26	6045.26	1.13382e+06	6045.26	6045.26
High	D3ZCQ7	Zcchc17	Similar to PS1D protein (Predicted) OS=Rattus norvegicus OX=10116 GN=Zcchc17 PE=1 SV=1	0.002	3.165	5	1	1	1	241	27.5	9.63	61.4465	0.175138	371460	6045.26	6045.26	6045.26	6045.26	335686	6045.26	772648
High	M0RBF1	C3	Complement C3 OS=Rattus norvegicus OX=10116 GN=C3 PE=1 SV=1	0	7.072	1	1	1	1	1663	186.2	6.47	55.2982	0.373901	334292	6045.26	6045.26	6045.26	6045.26	990785	6045.26	6045.26
Medium	Q62905	Vtn	Vitronectin OS=Rattus norvegicus OX=10116 PE=2 SV=1	0.049	1.257	3	1	1	1	478	54.6	5.88	54.2534	0.117043	327976	6045.26	6045.26	6045.26	6045.26	512257	6045.26	465625
High	Q9Z254	Gipc1	PDZ domain-containing protein GIPC1 OS=Rattus norvegicus OX=10116 GN=Gipc1 PE=1 SV=2	0	5.208	4	1	1	1	333	36.1	5.91	53.7102	0.190645	324692	6045.26	6045.26	6045.26	6045.26	700416	267614	6045.26
High	A5HV10	ptprk	Receptor-like protein tyrosine phosphatase kappa (Fragment) OS=Rattus norvegicus OX=10116 GN=ptprk PE=2 SV=1	0.001	4.377	3	1	1	1	709	81	5.68	52.5208	0.373901	317502	6045.26	6045.26	6045.26	6045.26	940415	6045.26	6045.26
High	Q5EAJ6	Ikbip	Inhibitor of nuclear factor kappa-B kinase-interacting protein OS=Rattus norvegicus OX=10116 GN=Ikbip PE=2 SV=1	0	8.566	4	1	1	1	373	42.3	4.91	49.596	0.373901	299820	6045.26	6045.26	6045.26	6045.26	887371	6045.26	6045.26
High	D3ZN63	Wdhd1	WD repeat and HMG-box DNA binding protein 1 (Predicted) OS=Rattus norvegicus OX=10116 GN=Wdhd1 PE=4 SV=1	0.004	2.791	1	1	1	1	1117	124.2	5.6	49.446	0.373901	298914	6045.26	6045.26	6045.26	6045.26	884651	6045.26	6045.26
High	F1LUM5	Tubal3	Tubulin alpha chain OS=Rattus norvegicus OX=10116 GN=Tubal3 PE=1 SV=2	0	57.925	14	6	43	1	382	42.8	6.02	48.8816	0.373901	295502	6045.26	6045.26	6045.26	6045.26	874415	6045.26	6045.26
High	A0A0G2JV84	Gpt2	Glutamic--pyruvic transaminase 2 OS=Rattus norvegicus OX=10116 GN=Gpt2 PE=1 SV=1	0.008	2.166	3	1	1	1	544	60.3	8.37	47.1538	0.373901	285057	6045.26	6045.26	6045.26	6045.26	843079	6045.26	6045.26
High	D3ZH30	Rngtt	mRNA-capping enzyme OS=Rattus norvegicus OX=10116 GN=Rngtt PE=1 SV=1	0	14.691	9	4	7	4	597	68.6	8.16	47.0898	0.0335623	1.38736e+06	29461.9	6045.26	45676.8	36663.8	2.12669e+06	1.38771e+06	647669
High	P06238	A2m	Alpha-2-macroglobulin OS=Rattus norvegicus OX=10116 GN=A2m PE=2 SV=2	0.001	4.173	1	1	1	1	1472	163.7	6.29	44.396	0.373901	268385	6045.26	6045.26	6045.26	6045.26	793064	6045.26	6045.26
High	D3ZSA9	Nomo1	Nodal modulator 1 OS=Rattus norvegicus OX=10116 GN=Nomo1 PE=1 SV=1	0.002	3.312	1	1	1	1	1214	133.4	6.07	43.605	0.373901	263603	6045.26	6045.26	6045.26	6045.26	778719	6045.26	6045.26
High	Q62812	Myh9	Myosin-9 OS=Rattus norvegicus OX=10116 GN=Myh9 PE=1 SV=3	0	4226.07	71	234	1931	2	1961	226.2	5.6	43.2663	0.373901	261556	6045.26	6045.26	6045.26	6045.26	772577	6045.26	6045.26
High	B5DEY5	Thoc3	THO complex 3 OS=Rattus norvegicus OX=10116 GN=Thoc3 PE=1 SV=1	0	7.958	6	2	3	2	351	38.8	6.09	38.5216	0.12361	232873	6045.26	6045.26	6045.26	6045.26	299414	393159	6045.26
High	A0A0G2K8Z9	Kif13b	Kinesin family member 13B OS=Rattus norvegicus OX=10116 GN=Kif13b PE=1 SV=1	0	12.752	1	2	3	1	1843	204.7	5.8	38.2244	0.373901	231076	6045.26	6045.26	6045.26	6045.26	681138	6045.26	6045.26
High	B5DF51	Mmgt1	Membrane magnesium transporter 1 OS=Rattus norvegicus OX=10116 GN=Mmgt1 PE=2 SV=1	0.001	4.451	18	1	1	1	131	14.7	9.16	36.2245	0.373901	218987	6045.26	6045.26	6045.26	6045.26	644869	6045.26	6045.26
Medium	D3ZDR2	Chmp6	Charged multivesicular body protein 6 OS=Rattus norvegicus OX=10116 GN=Chmp6 PE=1 SV=1	0.038	1.346	7	1	1	1	200	23.3	5.31	35.2059	0.373901	212829	6045.26	6045.26	6045.26	6045.26	626396	6045.26	6045.26
High	G3V9M1	Ddx23	DEAD (Asp-Glu-Ala-Asp) box polypeptide 23 (Predicted), isoform CRA_b OS=Rattus norvegicus OX=10116 GN=Ddx23 PE=1 SV=1	0.008	2.246	1	1	1	1	819	95.4	9.58	35.171	0.117155	212618	6045.26	6045.26	6045.26	6045.26	6045.26	331748	300060
High	D3ZWS0	Scrib	Scribbled planar cell polarity protein OS=Rattus norvegicus OX=10116 GN=Scrib PE=1 SV=1	0	5.163	1	1	1	1	1663	179.7	5.17	35.1185	0.373901	212300	6045.26	6045.26	6045.26	6045.26	624811	6045.26	6045.26
High	D3Z930	Mettl17	Methyltransferase-like 17 OS=Rattus norvegicus OX=10116 GN=Mettl17 PE=4 SV=1	0.006	2.451	6	1	1	1	461	52	9.32	34.8424	0.373901	210631	6045.26	6045.26	6045.26	6045.26	619803	6045.26	6045.26
High	Q3B7U0	Ripk2	Ripk2 protein (Fragment) OS=Rattus norvegicus OX=10116 GN=Ripk2 PE=2 SV=1	0	11.636	9	2	2	2	394	44.1	7.2	34.5035	0.373901	208582	6045.26	6045.26	6045.26	6045.26	613656	6045.26	6045.26
High	Q2PS20	Jph2	Junctophilin-2 OS=Rattus norvegicus OX=10116 GN=Jph2 PE=1 SV=1	0	13.011	5	2	2	2	692	74.2	8.37	33.7712	0.373901	204156	6045.26	6045.26	6045.26	6045.26	600377	6045.26	6045.26
High	A0A096MJP9	Ddi2	DNA damage-inducible 1 homolog 2 OS=Rattus norvegicus OX=10116 GN=Ddi2 PE=1 SV=1	0.006	2.506	1	1	1	1	986	106	4.83	33.2745	0.373901	201153	6045.26	6045.26	6045.26	6045.26	591368	6045.26	6045.26
Low	B5DEJ5	Eefsec	Eefsec protein OS=Rattus norvegicus OX=10116 GN=Eefsec PE=1 SV=1	0.052	1.22	1	1	1	1	583	63.6	8.29	32.3585	0.130185	195615	6045.26	6045.26	6045.26	6045.26	344258	236543	6045.26
Medium	A0A0G2K0J5	Cfap73	Cilia and flagella-associated protein 73 OS=Rattus norvegicus OX=10116 GN=Cfap73 PE=4 SV=1	0.031	1.439	7	1	1	1	280	33	9.23	28.8998	0.373901	174707	6045.26	6045.26	6045.26	6045.26	6045.26	512030	6045.26
High	B5DFC9	Nid2	Nidogen-2 OS=Rattus norvegicus OX=10116 GN=Nid2 PE=2 SV=1	0.002	3.852	2	1	1	1	1396	152.9	5.47	26.6707	0.373901	161231	6045.26	6045.26	6045.26	6045.26	471602	6045.26	6045.26
High	A0A0G2JXG7	Carmil1	Capping protein regulator and myosin 1 linker 1 OS=Rattus norvegicus OX=10116 GN=Carmil1 PE=1 SV=1	0.002	3.597	2	2	2	2	1421	157.4	7.99	25.9004	0.373901	156574	6045.26	6045.26	6045.26	6045.26	457633	6045.26	6045.26
High	Q5U318	Pea15	Astrocytic phosphoprotein PEA-15 OS=Rattus norvegicus OX=10116 GN=Pea15 PE=1 SV=1	0	6.679	13	1	1	1	130	15	5.02	25.4106	0.373901	153614	6045.26	6045.26	6045.26	6045.26	448751	6045.26	6045.26
High	A0A0G2KB82	Cnot2	CCR4-NOT transcription complex, subunit 2 OS=Rattus norvegicus OX=10116 GN=Cnot2 PE=1 SV=1	0.002	3.16	3	1	1	1	429	47	8.7	24.0268	0.373901	145248	6045.26	6045.26	6045.26	6045.26	6045.26	6045.26	423654
High	F1M949	Ckap5	Cytoskeleton-associated protein 5 OS=Rattus norvegicus OX=10116 GN=Ckap5 PE=1 SV=3	0.002	3.444	2	2	2	2	1698	187.8	8.12	23.9189	0.277101	144596	6045.26	6045.26	6045.26	6045.26	364511	47582.2	21694.9
High	Q6IFV3	Krt15	Keratin, type I cytoskeletal 15 OS=Rattus norvegicus OX=10116 GN=Krt15 PE=1 SV=1	0	35.753	12	8	38	2	447	48.8	4.86	23.2863	0.169252	1.20149e+06	51596.4	6045.26	6045.26	142699	6045.26	2378760	1219657
High	O08658	Nup88	Nuclear pore complex protein Nup88 OS=Rattus norvegicus OX=10116 GN=Nup88 PE=1 SV=1	0.002	3.169	1	1	1	1	742	83.5	6.23	22.6496	0.124831	136923	6045.26	6045.26	6045.26	6045.26	231544	6045.26	173178
High	B1WBY1	Cul1	Cul1 protein OS=Rattus norvegicus OX=10116 GN=Cul1 PE=1 SV=1	0.001	4.236	2	1	1	1	776	89.6	8	22.1487	0.234242	133895	6045.26	6045.26	6045.26	6045.26	310859	6045.26	84780.5
High	A0A096MIX0	Morc3	MORC family CW-type zinc finger 3 OS=Rattus norvegicus OX=10116 GN=Morc3 PE=1 SV=1	0	67.205	21	16	22	16	942	106.6	5.83	21.983	0.00428511	1.4807e+07	673568	675060	497082	848562	1.38104e+07	1.12074e+07	1.94033e+07
High	A0A0G2JWK2	Mecp2	Methyl-CpG-binding protein 2 OS=Rattus norvegicus OX=10116 GN=Mecp2 PE=1 SV=1	0.006	2.555	3	1	1	1	492	53	9.96	21.9094	0.373901	132448	6045.26	6045.26	6045.26	6045.26	385254	6045.26	6045.26
High	Q4G030	C1r	C1r protein (Fragment) OS=Rattus norvegicus OX=10116 GN=C1r PE=2 SV=1	0	18.63	7	4	9	4	364	41.1	7.42	20.3817	0.22791	1.53258e+07	751941	546123	752492	957208	35659269	7.32546e+06	2.99275e+06
High	G3V8V0	Arl2	ADP-ribosylation factor-like protein 2 OS=Rattus norvegicus OX=10116 GN=Arl2 PE=1 SV=2	0	4.955	7	1	1	1	175	19.9	5.43	20.2935	0.373901	122679	6045.26	6045.26	6045.26	6045.26	355947	6045.26	6045.26
High	M0RA86	Ccdc9	Coiled-coil domain-containing 9 OS=Rattus norvegicus OX=10116 GN=Ccdc9 PE=1 SV=2	0.005	2.676	2	1	2	1	586	65.6	5.01	20.2746	0.373901	122565	6045.26	6045.26	6045.26	6045.26	6045.26	355605	6045.26
High	Q4KLN3	Srpk1	SFRS protein kinase 1 OS=Rattus norvegicus OX=10116 GN=Srpk1 PE=2 SV=1	0	248.474	47	29	88	23	655	73.8	6.54	20.0477	0.0416352	2.43434e+08	1.21427e+07	2.55087e+07	9.03164e+06	1.88789e+06	3.94666e+08	2.00084e+08	1.35551e+08
High	A0A0G2K3V4	Ogt	O-linked N-acetylglucosamine (GlcNAc) transferase (UDP-N-acetylglucosamine:polypeptide-N-acetylglucosaminyl transferase), isoform CRA_a OS=Rattus norvegicus OX=10116 GN=Ogt PE=1 SV=1	0.001	4.232	2	1	1	1	1046	116.9	6.7	19.8928	0.373901	120257	6045.26	6045.26	6045.26	6045.26	348681	6045.26	6045.26
High	P31722	C1qc	Complement C1q subcomponent subunit C OS=Rattus norvegicus OX=10116 GN=C1qc PE=1 SV=2	0	10.639	8	2	9	2	245	25.7	8.32	18.8298	0.0598183	5.3504e+07	2.84145e+06	6725917	1065441	733000	9.1951e+07	3.82693e+07	3.02918e+07
Medium	F1M9Q1	Tbc1d5	TBC1 domain family, member 5 OS=Rattus norvegicus OX=10116 GN=Tbc1d5 PE=1 SV=1	0.03	1.483	3	1	1	1	805	90.8	6.76	18.5647	0.194167	112229	6045.26	6045.26	6045.26	6045.26	6045.26	239303	91337.4
Medium	A0A0G2K8K3	Serpind1	Heparin cofactor 2 OS=Rattus norvegicus OX=10116 GN=Serpind1 PE=1 SV=1	0.02	1.696	3	1	1	1	511	58	6.73	17.2482	0.373901	104270	6045.26	6045.26	6045.26	6045.26	300719	6045.26	6045.26
High	Q7M6Z3	Smyd2	N-lysine methyltransferase SMYD2 OS=Rattus norvegicus OX=10116 GN=Smyd2 PE=1 SV=1	0.003	2.894	3	1	1	1	433	49.6	6.98	16.9925	0.373901	102724	6045.26	6045.26	6045.26	6045.26	296081	6045.26	6045.26
High	D4ADQ3	Iqce	IQ motif-containing E OS=Rattus norvegicus OX=10116 GN=Iqce PE=4 SV=3	0	10.529	7	3	3	3	786	86.8	6.52	16.7626	0.0187075	737713	44009.4	6045.26	119938	6045.26	1.07775e+06	480164	655221
Medium	B1WC73	Arl6	ADP-ribosylation factor-like 6 (Predicted), isoform CRA_a OS=Rattus norvegicus OX=10116 GN=Arl6 PE=1 SV=1	0.018	1.738	10	1	1	1	186	21	8.25	16.6354	0.373901	100565	6045.26	6045.26	6045.26	6045.26	289606	6045.26	6045.26
Low	Q8VHJ9	Syne1	Nesprin-1 OS=Rattus norvegicus OX=10116 PE=2 SV=1	0.05	1.243	0	1	1	1	2838	324.9	5.29	16.4197	0.116143	99261.5	6045.26	6045.26	6045.26	6045.26	6045.26	147016	144723
High	P31000	Vim	Vimentin OS=Rattus norvegicus OX=10116 GN=Vim PE=1 SV=2	0	815.956	93	72	447	69	466	53.7	5.12	16.2655	0.0616368	4.63051e+09	2.84683e+08	2.08503e+08	3.10974e+08	3.34573e+08	1.26492e+09	6.52201e+09	6.1046e+09
High	Q5U322	Cpe	Carboxypeptidase E OS=Rattus norvegicus OX=10116 GN=Cpe PE=2 SV=1	0	6.218	4	1	1	1	476	53.2	5.19	16.216	0.373901	98029.8	6045.26	6045.26	6045.26	6045.26	6045.26	6045.26	281999
Medium	B2RYF7	Washc1	WASH complex subunit 1 OS=Rattus norvegicus OX=10116 GN=Washc1 PE=2 SV=1	0.015	1.835	3	1	1	1	475	51.3	5.52	16.0559	0.160273	97061.8	6045.26	6045.26	6045.26	6045.26	189187	6045.26	95953.4
High	D4A022	Gapvd1	GTPase-activating protein and VPS9 domains 1 OS=Rattus norvegicus OX=10116 GN=Gapvd1 PE=1 SV=3	0	82.937	15	14	22	14	1484	165.1	5.19	15.3395	0.185218	9.84808e+06	642010	1.91394e+06	6045.26	6045.26	2.12942e+07	4.35942e+06	3.89058e+06
High	D3ZGB1	Nfat5	Nuclear factor of activated T-cells 5 OS=Rattus norvegicus OX=10116 GN=Nfat5 PE=1 SV=1	0	134.384	15	20	48	6	1548	167.1	5.22	15.1878	0.030069	7.2869e+06	479786	646530	73631.9	719197	1.13887e+07	5.47871e+06	4.99332e+06
Medium	P40307	Psmb2	Proteasome subunit beta type-2 OS=Rattus norvegicus OX=10116 GN=Psmb2 PE=1 SV=1	0.029	1.502	3	1	1	1	201	22.9	7.44	13.0306	0.122488	78773.5	6045.26	6045.26	6045.26	6045.26	6045.26	128988	101288
High	Q6AYB2	Sphk2	RCG53912, isoform CRA_a OS=Rattus norvegicus OX=10116 GN=Sphk2 PE=1 SV=1	0	5.248	3	1	1	1	616	65.5	6.74	12.7628	0.335742	225833	17694.6	6045.26	40993.4	6045.26	604278	67176.1	6045.26
High	P20651	Ppp3cb	Serine/threonine-protein phosphatase 2B catalytic subunit beta isoform OS=Rattus norvegicus OX=10116 GN=Ppp3cb PE=1 SV=1	0	13.668	7	4	4	1	525	59.1	5.91	12.0766	0.070599	1966735	162855	6045.26	6045.26	476476	543687	2.48738e+06	2.86914e+06
High	A0A096P6L9	C5	Complement C5 OS=Rattus norvegicus OX=10116 GN=C5 PE=1 SV=2	0	4.932	1	2	4	2	1681	189	6.62	12.0236	0.181029	1.25257e+07	1.04176e+06	6045.26	1.38974e+06	1.72949e+06	26673571	5.92426e+06	4.97928e+06
High	Q6IRK9	Cpq	Carboxypeptidase Q OS=Rattus norvegicus OX=10116 GN=Cpq PE=1 SV=1	0.001	4.418	5	1	1	1	472	52	6.42	11.8397	0.139691	385197	32534.3	6045.26	6045.26	85512.5	555999	593546	6045.26
High	P61212	Arl1	ADP-ribosylation factor-like protein 1 OS=Rattus norvegicus OX=10116 GN=Arl1 PE=1 SV=1	0	9.932	8	1	2	1	181	20.4	5.72	11.5689	0.396242	6.75343e+06	583756	1.22277e+06	255447	273047	1.97365e+07	313073	210708
High	D4A7U6	Lsm3	U6 snRNA-associated Sm-like protein LSm3 OS=Rattus norvegicus OX=10116 GN=Lsm3 PE=1 SV=1	0.002	3.672	12	1	4	1	102	11.8	4.7	10.6913	0.0310129	786596	73573.8	6045.26	208631	6045.26	810269	1.13421e+06	415303
High	Q01714	Sp1	Transcription factor Sp1 OS=Rattus norvegicus OX=10116 GN=Sp1 PE=1 SV=2	0	32.429	14	7	14	7	786	80.7	7.34	10.5263	0.0049924	1.108e+07	1.0526e+06	636947	1.79279e+06	728054	1.35616e+07	1.19811e+07	7.69738e+06
High	A0A3G1T2C5	Cdk5rap2	Cdk5 regulatory subunit-associated protein 2 OS=Rattus norvegicus OX=10116 GN=Cdk5rap2 PE=2 SV=1	0	92.748	12	16	21	16	1838	207.8	5.49	10.0945	0.177483	9.02398e+06	893951	666343	1.37126e+06	644246	1.8833e+07	5.49207e+06	2.74683e+06
High	Q3B8R4	Igh-6	Igh-6 protein OS=Rattus norvegicus OX=10116 GN=Igh-6 PE=2 SV=1	0	5.641	3	2	3	2	595	65.5	6.83	9.03812	0.233933	5.78891e+07	6.40499e+06	867543	6045.26	18341378	1.30013e+08	28544998	15109460
High	G3V8K6	Zfp36	Zinc finger protein 36 OS=Rattus norvegicus OX=10116 GN=Zfp36 PE=1 SV=1	0	4.999	6	2	2	2	326	34.3	8.56	8.79034	0.0910516	1.13076e+06	128636	6045.26	373818	6045.26	2.00111e+06	717438	673720
High	F1LT68	RGD1562608	Similar to KIAA1328 protein OS=Rattus norvegicus OX=10116 GN=RGD1562608 PE=1 SV=2	0	20.223	10	4	5	4	516	59	7.84	8.71265	0.258912	1.99645e+06	229144	335865	135629	215937	4.60318e+06	1.25384e+06	132327
High	D3ZFH5	Itih2	Inter-alpha-trypsin inhibitor heavy chain 2 OS=Rattus norvegicus OX=10116 GN=Itih2 PE=1 SV=3	0.001	4.139	3	2	2	2	826	92.3	6.7	8.62588	0.346594	1.50295e+06	174237	510621	6045.26	6045.26	3.96406e+06	460661	84123
High	A0JPN6	Med22	Mediator of RNA polymerase II transcription subunit 22 OS=Rattus norvegicus OX=10116 GN=Med22 PE=2 SV=1	0	5.648	13	2	3	2	200	22.3	4.68	8.33261	0.0171962	459794	55180.1	6045.26	153450	6045.26	278792	540807	559783
High	A0JPP8	Ccdc61	Coiled-coil domain-containing protein 61 OS=Rattus norvegicus OX=10116 GN=Ccdc61 PE=1 SV=1	0	29.312	14	6	10	6	512	57.7	10.26	8.03796	0.119576	8.90756e+06	1.10819e+06	2.17318e+06	305305	846072	1.6728e+07	4.84165e+06	5.15306e+06
Low	Q5U3Z5	Bri3bp	BRI3-binding protein OS=Rattus norvegicus OX=10116 GN=Bri3bp PE=1 SV=1	0.062	1.148	4	1	1	1	253	28.3	8.92	7.55516	0.429909	344039	45537	6045.26	124520	6045.26	1.02003e+06	6045.26	6045.26
High	D4A401	Tex10	Testis expressed gene 10 (Predicted) OS=Rattus norvegicus OX=10116 GN=Tex10 PE=1 SV=2	0	7.496	3	3	7	3	929	105.2	9.16	7.52341	0.310567	5.39232e+06	716738	847118	452096	851001	1.34235e+07	1.93393e+06	819475
High	G3V843	F2	Prothrombin OS=Rattus norvegicus OX=10116 GN=F2 PE=1 SV=1	0	28.511	9	4	6	4	617	70.3	6.71	7.50826	0.277102	4.50279e+06	599711	1.08146e+06	345062	372616	1.06721e+07	1.86393e+06	972353
High	Q63041	A1m	Alpha-1-macroglobulin OS=Rattus norvegicus OX=10116 GN=A1m PE=1 SV=1	0	5.512	1	2	2	2	1500	167	6.9	7.47692	0.358469	1.6116e+06	215543	403025	125837	117767	4.29817e+06	228979	307643
High	M0R7N7	Caprin2	Uncharacterized protein OS=Rattus norvegicus OX=10116 GN=Caprin2 PE=4 SV=2	0.006	2.452	4	1	1	1	301	35.1	8.65	6.99564	0.142243	323714	46273.7	6045.26	126731	6045.26	617028	183520	170594
High	Q3KRD1	Etv6	Ets variant 6 OS=Rattus norvegicus OX=10116 GN=Etv6 PE=1 SV=1	0	4.982	6	2	3	2	453	53	7.28	6.87317	0.00420101	1.42767e+06	207716	296695	184184	142270	1.18749e+06	1.83033e+06	1.2652e+06
Medium	D3ZH60	Olr1105	Olfactory receptor OS=Rattus norvegicus OX=10116 GN=Olr1105 PE=3 SV=1	0.032	1.431	2	1	1	1	305	33.5	6.96	6.75585	0.444732	1.38967e+06	205698	6045.26	605005	6045.26	4.15691e+06	6045.26	6045.26
High	Q6IFU8	Krt17	Keratin, type I cytoskeletal 17 OS=Rattus norvegicus OX=10116 GN=Krt17 PE=1 SV=1	0	114.871	34	19	83	3	433	48.1	5.02	6.56992	0.062744	2.3391e+06	356032	235325	226749	606023	2.36157e+06	1.00305e+06	3.6527e+06
High	Q2EJA0	Yap1	Transcriptional coactivator YAP1 OS=Rattus norvegicus OX=10116 GN=Yap1 PE=1 SV=1	0	9.8	14	4	5	4	469	50.5	5	6.49076	0.186976	1.31609e+06	202764	351861	250386	6045.26	2.64595e+06	986347	315985
High	Q5EBA4	Nipsnap1	Nipsnap1 protein (Fragment) OS=Rattus norvegicus OX=10116 GN=Nipsnap1 PE=2 SV=1	0	5.794	8	1	2	1	283	33.2	9.38	6.32254	0.385673	3.8362e+06	606750	1.31684e+06	297775	205638	10406309	1.09624e+06	6045.26
High	M0RCH8	Rsl1d1l1	Ribosomal L1 domain-containing protein 1-like OS=Rattus norvegicus OX=10116 GN=Rsl1d1l1 PE=1 SV=2	0	8.02	8	3	3	3	464	52.2	9.94	6.01673	0.0158956	1.42128e+06	236221	6045.26	75564.6	627052	1.73009e+06	995362	1538375
High	A0A0G2JUF8	Top2a	DNA topoisomerase 2 OS=Rattus norvegicus OX=10116 GN=Top2a PE=1 SV=1	0	15.367	3	4	6	3	1520	172.3	8.85	6.00923	0.445056	549430	91431.1	253042	15205.5	6045.26	1.61963e+06	6045.26	22617.6
High	A0A0G2JZ92	Srgap2	SLIT-ROBO Rho GTPase-activating protein 2 OS=Rattus norvegicus OX=10116 GN=Srgap2 PE=1 SV=1	0.002	3.749	3	1	1	1	973	110.7	6.99	5.8386	0.449991	292416	50083.1	6045.26	6045.26	138159	865156	6045.26	6045.26
High	P10361	Tp53	Cellular tumor antigen p53 OS=Rattus norvegicus OX=10116 GN=Tp53 PE=1 SV=1	0	74.558	38	11	17	11	391	43.4	6.68	5.70326	0.0126427	1.2769e+07	2.2389e+06	4.7611e+06	546343	1.40925e+06	9.62303e+06	1.67102e+07	1.19739e+07
High	F1LNF0	Myh14	Myosin heavy chain 14 OS=Rattus norvegicus OX=10116 GN=Myh14 PE=1 SV=1	0	167.196	8	18	76	2	2000	228.8	5.55	5.64194	0.428815	7.36933e+06	1.30617e+06	3.90641e+06	6045.26	6045.26	20892468	1.20947e+06	6045.26
High	D3ZKC9	Virma	Vir-like m6A methyltransferase-associated OS=Rattus norvegicus OX=10116 GN=Virma PE=1 SV=3	0	11.329	2	3	4	3	1811	201.4	4.98	5.58747	0.383664	598049	107034	6045.26	309011	6045.26	1.57486e+06	213244	6045.26
Medium	A0A0G2K3Z1	Optn	Optineurin OS=Rattus norvegicus OX=10116 GN=Optn PE=1 SV=1	0.016	1.82	1	1	2	1	422	48.3	5.26	5.37177	0.0521217	1.00186e+06	186505	6045.26	295588	257882	1.51188e+06	962641	531058
High	Q6F6B3	Tanc1	Protein TANC1 OS=Rattus norvegicus OX=10116 GN=Tanc1 PE=1 SV=1	0	15.578	3	4	4	4	1849	200.4	8.28	5.24279	0.1536	1.45487e+06	277499	678496	109190	44809.5	2.73117e+06	767394	866031
High	Q5FVL2	Emc8	ER membrane protein complex subunit 8 OS=Rattus norvegicus OX=10116 GN=Emc8 PE=2 SV=1	0	9.752	8	1	1	1	207	23.4	6.15	5.20399	0.458281	212223	40780.8	6045.26	6045.26	110252	624578	6045.26	6045.26
High	B2RYP4	Snx2	Sorting nexin 2 OS=Rattus norvegicus OX=10116 GN=Snx2 PE=1 SV=1	0	20.341	10	5	8	5	519	58.5	5.12	5.14081	0.299984	2.67174e+07	5.19713e+06	1.55793e+07	6045.26	6045.26	5.9199e+07	20947256	6045.26
High	B1WC32	Uba2	SUMO-activating enzyme subunit 2 OS=Rattus norvegicus OX=10116 GN=Uba2 PE=2 SV=1	0	15.935	12	3	3	3	639	70.7	5.25	5.11296	0.47221	1.60119e+06	313163	927398	6045.26	6045.26	4.79148e+06	6045.26	6045.26
High	Q4V7C6	Gmps	GMP synthase [glutamine-hydrolyzing] OS=Rattus norvegicus OX=10116 GN=Gmps PE=1 SV=1	0	17.87	7	3	6	3	693	76.7	6.64	5.0442	0.473547	1.4131e+06	280144	828342	6045.26	6045.26	4.22722e+06	6045.26	6045.26
High	G3V8F8	Nes	Nestin OS=Rattus norvegicus OX=10116 GN=Nes PE=1 SV=1	0	271.615	32	46	76	46	1893	208.8	4.32	4.97504	0.121029	4.39839e+07	8.8409e+06	8.90089e+06	7.28664e+06	1.03352e+07	8.44947e+06	6.51289e+07	5.83733e+07
High	P16235	Lhcgr	Lutropin-choriogonadotropic hormone receptor OS=Rattus norvegicus OX=10116 GN=Lhcgr PE=1 SV=1	0.007	2.334	3	2	4	2	700	78	8.18	4.96331	0.084792	2.0077e+06	404509	6045.26	1.20144e+06	6045.26	3.16399e+06	1.49505e+06	1.36407e+06
High	D3ZK45	Epb41l5	Band 4.1-like protein 5 OS=Rattus norvegicus OX=10116 GN=Epb41l5 PE=1 SV=3	0	27.911	12	4	5	4	504	57.6	9.29	4.91523	0.475707	1.2097e+06	246112	707921	24370.7	6045.26	3.61701e+06	6045.26	6045.26
High	B0BMS8	Myl9	Myl9 protein OS=Rattus norvegicus OX=10116 GN=Myl9 PE=1 SV=1	0	133.842	56	8	46	2	172	19.8	4.92	4.85659	0.456347	2.36507e+06	486981	1.41289e+06	42002.9	6045.26	6.82725e+06	261903	6045.26
High	D4ACK1	Nup214	Nucleoporin 214 (Fragment) OS=Rattus norvegicus OX=10116 GN=Nup214 PE=1 SV=2	0.007	2.284	1	1	1	1	1790	181	7.53	4.74646	0.201365	548038	115462	6045.26	157590	182752	1.09321e+06	367992	182912
High	D4A1G8	Cep170b	Centrosomal protein 170B OS=Rattus norvegicus OX=10116 GN=Cep170b PE=1 SV=1	0	5.956	2	2	4	1	1575	171.6	6.73	4.65142	0.272056	489274	105188	303474	6045.26	6045.26	992787	468989	6045.26
High	D3ZKI5	Phf3	PHD finger protein 3 OS=Rattus norvegicus OX=10116 GN=Phf3 PE=1 SV=1	0	171.329	23	32	74	32	2020	225.2	6.87	4.64261	0.0634466	4.59184e+07	9.89066e+06	4.73675e+06	1.46779e+07	1.02573e+07	72296833	4.00205e+07	2.5438e+07
High	Q9JLA3	Uggt1	UDP-glucose:glycoprotein glucosyltransferase 1 OS=Rattus norvegicus OX=10116 GN=Uggt1 PE=1 SV=2	0.006	2.622	1	1	1	1	1551	176.3	5.66	4.63449	0.413149	338102	72953.4	120567	63236.2	35057.2	917045	55375.9	41885.7
High	D3ZE01	Kif14	Kinesin family member 14 OS=Rattus norvegicus OX=10116 GN=Kif14 PE=3 SV=3	0	7.994	2	2	2	2	1672	185.6	7.56	4.46159	0.297545	422404	94675.5	6045.26	151658	126324	962557	139344	165309
High	Q63184	Eif2ak2	Interferon-induced, double-stranded RNA-activated protein kinase OS=Rattus norvegicus OX=10116 GN=Eif2ak2 PE=1 SV=1	0.006	2.45	3	1	4	1	513	58.2	7.44	4.43359	0.219526	429788	96939.1	6045.26	156782	127990	872434	269920	147009
Medium	Q561Q8	Med4	Mediator of RNA polymerase II transcription subunit 4 OS=Rattus norvegicus OX=10116 GN=Med4 PE=2 SV=1	0.015	1.833	3	1	1	1	270	29.8	5.05	4.42796	0.227086	307701	69490.6	6045.26	6045.26	196381	6045.26	517042	400017
High	A0A0G2QC59	Spout1	RCG45649, isoform CRA_a OS=Rattus norvegicus OX=10116 GN=Spout1 PE=4 SV=1	0	6.676	6	2	2	2	377	41.9	8.32	4.39378	0.363906	603327	137314	6045.26	206445	199451	1.50435e+06	146797	158830
High	Q9WUF4	Vamp8	Vesicle-associated membrane protein 8 OS=Rattus norvegicus OX=10116 GN=Vamp8 PE=1 SV=1	0.007	2.313	14	1	1	1	100	11.3	8.84	4.38268	0.490067	1.84729e+06	421497	1.16184e+06	6045.26	96605.9	5529767	6045.26	6045.26
High	Q62627	Pawr	PRKC apoptosis WT1 regulator protein OS=Rattus norvegicus OX=10116 GN=Pawr PE=1 SV=1	0	29.815	39	5	6	5	332	35.8	5.74	4.35335	0.404659	2.33069e+06	535377	1.19016e+06	89954.2	326016	6.12525e+06	596886	269926
High	A0A140TAF0	Tpm3	RCG62531, isoform CRA_g OS=Rattus norvegicus OX=10116 GN=Tpm3 PE=1 SV=1	0	185.909	38	17	86	1	285	33	4.72	4.33892	0.49251	1.13814e+06	262310	774839	6045.26	6045.26	3.40233e+06	6045.26	6045.26
High	D3ZQ25	Fbln1	Fibulin-1 OS=Rattus norvegicus OX=10116 GN=Fbln1 PE=1 SV=1	0	6.365	3	2	2	2	705	78	5.16	4.28548	0.485686	816999	190643	306896	258989	6045.26	2.43891e+06	6045.26	6045.26
High	A0A0G2JSI4	Adgre5	Adhesion G protein-coupled receptor E5 OS=Rattus norvegicus OX=10116 GN=Adgre5 PE=1 SV=1	0.008	2.243	1	1	3	1	903	99.3	8.18	4.27592	0.0492978	3.64249e+06	851860	2.54349e+06	6045.26	6045.26	2.98542e+06	3242514	4.69953e+06
High	D4A8X8	Cttnbp2nl	CTTNBP2 N-terminal like (Predicted), isoform CRA_a OS=Rattus norvegicus OX=10116 GN=Cttnbp2nl PE=1 SV=1	0	19.093	10	4	5	4	638	70	7.5	4.27305	0.237863	310111	72573.7	6045.26	205631	6045.26	6045.26	535842	388446
High	M0RAP6	Tasor	Family with sequence similarity 208, member A OS=Rattus norvegicus OX=10116 GN=Tasor PE=1 SV=2	0.007	2.198	0	1	2	1	1506	169.5	6.16	4.19593	0.283099	1.21399e+06	289325	577982	168507	121484	2.67822e+06	481571	482168
High	G3V8U9	Psmb4	Proteasome subunit beta OS=Rattus norvegicus OX=10116 GN=Psmb4 PE=1 SV=2	0	17.685	28	4	7	1	232	25.7	6.34	4.0954	0.33863	382143	93310.3	6045.26	125888	147998	887000	6045.26	253385
High	A2RRU1	Gys1	Glycogen [starch] synthase, muscle OS=Rattus norvegicus OX=10116 GN=Gys1 PE=1 SV=1	0	49.719	12	7	17	7	738	84	6.18	4.06261	0.0874693	9.0319e+06	2.22318e+06	5.72029e+06	566008	383242	1.39627e+07	6677061	6.45593e+06
High	D4AEL8	Cep131	5-azacytidine induced gene 1 (Predicted), isoform CRA_a OS=Rattus norvegicus OX=10116 GN=Cep131 PE=1 SV=1	0	40.767	10	9	13	9	1069	121.8	8.69	4.04941	0.329501	5.17586e+06	1.27818e+06	2.01804e+06	1.04408e+06	772410	1.21257e+07	2.32022e+06	1.08169e+06
High	D3ZWL9	Dido1	Death inducer-obliterator 1 OS=Rattus norvegicus OX=10116 GN=Dido1 PE=1 SV=2	0	41.972	6	9	12	9	2219	243.1	7.42	4.03689	0.0680465	2.70889e+06	671034	6045.26	1.23763e+06	769433	1.84188e+06	4.17764e+06	2.10715e+06
High	M0RBK4		Uncharacterized protein OS=Rattus norvegicus OX=10116 PE=1 SV=2	0	16.031	15	1	5	1	106	11.5	5.94	4.03152	0.0451071	9.54417e+06	2.36739e+06	5.7613e+06	456221	884650	12141499	1.04618e+07	6.02927e+06
Medium	Q9WVP7	Dclk1	Activity and neurotransmitter-induced early gene protein 4 OS=Rattus norvegicus OX=10116 GN=Dclk1 PE=1 SV=1	0.05	1.246	32	1	1	1	56	5.9	5.19	4.02105	0.491562	196259	48807.8	6045.26	134333	6045.26	6045.26	576686	6045.26
High	E9PTG5	Plekha5	Pleckstrin homology domain-containing A5 OS=Rattus norvegicus OX=10116 GN=Plekha5 PE=1 SV=2	0	22.461	5	5	6	5	1281	145.5	7.31	4.00234	0.0258795	2.16009e+06	539708	575581	690071	353472	2.21143e+06	2926701	1.34215e+06
Medium	P0C2C1	Mrpl30	39S ribosomal protein L30, mitochondrial OS=Rattus norvegicus OX=10116 GN=Mrpl30 PE=1 SV=1	0.041	1.317	6	1	1	1	160	18.4	10.35	3.99991	0.494009	219947	54988	6045.26	6045.26	152874	647751	6045.26	6045.26
High	Q157S1	Crtc1	CREB-regulated transcription coactivator 1 OS=Rattus norvegicus OX=10116 GN=Crtc1 PE=1 SV=1	0	9.591	4	2	3	2	630	66.9	6.07	3.99368	0.276473	832041	208340	6045.26	6045.26	612928	6045.26	1.56394e+06	926139
High	A0A0G2K1M9	Nfat5	Nuclear factor of-activated T-cells 5 OS=Rattus norvegicus OX=10116 GN=Nfat5 PE=4 SV=1	0	117.874	15	16	39	2	1275	137.8	5.34	3.95464	0.0661739	1.55239e+06	392549	167813	330991	678844	2337077	1.49395e+06	826147
High	Q5XIB2	Cwc27	Spliceosome-associated protein CWC27 homolog OS=Rattus norvegicus OX=10116 GN=Cwc27 PE=1 SV=1	0.002	3.904	3	1	1	1	468	53.3	5.73	3.91177	0.280337	267306	68333.8	6045.26	48785.5	150171	568624	169290	64004.5
High	D4AAU5	Rassf8	Ras association domain family member 8 OS=Rattus norvegicus OX=10116 GN=Rassf8 PE=1 SV=1	0	7.262	8	3	6	3	419	47.9	5.95	3.824	0.137999	1.8726e+06	489696	295415	632255	541418	3.13539e+06	1.91208e+06	570319
High	D3ZMY8	Pcnt	Pericentrin OS=Rattus norvegicus OX=10116 GN=Pcnt PE=1 SV=3	0	250.4	20	45	56	45	2855	323.9	5.38	3.81118	0.268104	3.61942e+07	9.49685e+06	1.83932e+07	6.26165e+06	3.83571e+06	7.61744e+07	2.21199e+07	1.02884e+07
High	B0BNI4	Lsm11	LSM11, U7 small nuclear RNA-associated OS=Rattus norvegicus OX=10116 GN=Lsm11 PE=1 SV=1	0.002	3.18	3	1	1	1	360	39.8	10.73	3.70984	0.418409	517324	139447	6045.26	406249	6045.26	1.30016e+06	245768	6045.26
High	A0A0H2UHL9	Dbn1	Drebrin OS=Rattus norvegicus OX=10116 GN=Dbn1 PE=1 SV=1	0	36.439	15	6	7	6	706	77.3	4.5	3.70186	0.518223	1.67187e+06	451630	1.3428e+06	6045.26	6045.26	5.00352e+06	6045.26	6045.26
High	D4A7J4	Med31	Mediator of RNA polymerase II transcription subunit 31 OS=Rattus norvegicus OX=10116 GN=Med31 PE=3 SV=1	0	6.295	20	2	2	2	131	15.8	8.54	3.63304	0.0358276	682908	187972	289063	102285	172566	564436	979824	504465
Low	G3V7M9	Shox2	Short stature homeobox protein 2 OS=Rattus norvegicus OX=10116 GN=Shox2 PE=3 SV=2	0.05	1.244	5	1	1	1	233	25.7	9.09	3.63044	0.51674	431765	118929	6045.26	344697	6045.26	6045.26	6045.26	1.28321e+06
High	G3V7F6	RGD1561590	RCG23529, isoform CRA_a OS=Rattus norvegicus OX=10116 GN=RGD1561590 PE=1 SV=1	0	33.799	23	6	11	6	172	19.6	9.8	3.57668	0.29321	1.23932e+07	3.46499e+06	7.75226e+06	1.8795e+06	763207	2.65101e+07	5.19398e+06	5.47544e+06
High	A0A140TAE0	Mvp	Major vault protein OS=Rattus norvegicus OX=10116 GN=Mvp PE=1 SV=1	0	274.36	51	39	123	39	871	96.8	5.63	3.56737	0.029797	9.65695e+07	2.70702e+07	3.95616e+07	2.19737e+07	1.96754e+07	1.36258e+08	7.15309e+07	8.19198e+07
High	A0A0G2JW74	Kif18a	Kinesin-like protein OS=Rattus norvegicus OX=10116 GN=Kif18a PE=3 SV=1	0	5.84	1	1	2	1	764	86.5	9.13	3.55116	0.0421642	309214	87074.2	6045.26	118439	136739	210190	427301	290151
High	D4A8M4	Lrch3	Leucine-rich repeats and calponin homology domain-containing 3 OS=Rattus norvegicus OX=10116 GN=Lrch3 PE=1 SV=2	0.002	3.269	2	1	1	1	769	85.1	7.2	3.5485	0.295204	228432	64374.4	6045.26	92121.4	94956.4	494206	110872	80219
High	D3ZF26	Tnks1bp1	Tankyrase 1-binding protein 1 OS=Rattus norvegicus OX=10116 GN=Tnks1bp1 PE=1 SV=1	0	148.601	23	25	48	25	1705	179.9	4.79	3.51188	6.48984e-05	2.15508e+07	6.13655e+06	6.47152e+06	6.16535e+06	5.77279e+06	2.2836e+07	1.99039e+07	2.19126e+07
High	A0A0G2JZE7	Arhgef40	Rho guanine nucleotide exchange factor 40 OS=Rattus norvegicus OX=10116 GN=Arhgef40 PE=1 SV=1	0	44.364	9	9	12	9	1516	165.2	5.47	3.49412	0.0657164	5.75064e+06	1.6458e+06	2.99217e+06	977281	967958	8.72416e+06	4.30453e+06	4.22322e+06
High	A0A0G2JSQ4	Tpm1	Tropomyosin 1, alpha, isoform CRA_p OS=Rattus norvegicus OX=10116 GN=Tpm1 PE=1 SV=1	0	207.922	62	23	74	1	248	28.5	4.77	3.47416	0.527205	682152	196350	576960	6045.26	6045.26	2034364	6045.26	6045.26
High	G3V7Q4	Ptpn12	Tyrosine-protein phosphatase non-receptor type 12 OS=Rattus norvegicus OX=10116 GN=Ptpn12 PE=1 SV=1	0	5.813	4	2	2	2	766	85.9	5.83	3.44892	0.520449	232224	67332.5	6045.26	6045.26	189907	684582	6045.26	6045.26
High	A0A0G2KA88	Soga1	Suppressor of glucose, autophagy-associated 1 OS=Rattus norvegicus OX=10116 GN=Soga1 PE=4 SV=1	0	22.948	7	9	16	9	1452	163.2	6.24	3.42178	0.0139191	3.64527e+06	1.06531e+06	829154	1.08178e+06	1.28501e+06	4.11593e+06	4.37149e+06	2.44837e+06
Medium	F1M3X5	Mroh6	Maestro heat-like repeat family member 6 OS=Rattus norvegicus OX=10116 GN=Mroh6 PE=4 SV=3	0.011	1.943	1	1	2	1	720	78	8.63	3.39137	0.186896	7.81631e+06	2.30476e+06	6045.26	2.68018e+06	4.22806e+06	14278192	4.21291e+06	4957816
High	Q9Z269	Vapb	Vesicle-associated membrane protein-associated protein B OS=Rattus norvegicus OX=10116 GN=Vapb PE=1 SV=3	0	18.242	17	3	8	2	243	26.9	7.78	3.39083	0.399761	1.62895e+06	480400	882290	178180	380730	4.02964e+06	532640	324579
High	O70188	Nfic	Nuclear factor 1 OS=Rattus norvegicus OX=10116 GN=Nfic PE=1 SV=2	0	183.199	47	19	60	18	439	48.7	8.32	3.28283	0.0477971	4.94051e+07	1.50496e+07	2.2924e+07	1.26342e+07	9.59045e+06	7.23754e+07	3.86389e+07	3.72011e+07
High	A0A096MKE9	Lig3	DNA ligase OS=Rattus norvegicus OX=10116 GN=Lig3 PE=1 SV=1	0	27.657	8	7	8	7	1002	111.9	8.92	3.26135	0.541961	1.65746e+06	508212	1.51255e+06	6045.26	6045.26	4.96028e+06	6045.26	6045.26
Medium	Q561R4	Sympk	Sympk protein (Fragment) OS=Rattus norvegicus OX=10116 GN=Sympk PE=2 SV=1	0.031	1.435	3	1	1	1	305	33.2	5.01	3.25846	0.271989	347905	106770	85011.4	6045.26	229252	603632	434037	6045.26
High	D4A1J6	Ankfy1	Ankyrin repeat and FYVE domain-containing 1 OS=Rattus norvegicus OX=10116 GN=Ankfy1 PE=1 SV=3	0	5.384	2	3	5	3	1169	128.6	5.94	3.25052	0.476189	1.57938e+06	485886	992023	244914	220721	4.30723e+06	6045.26	424871
Medium	Q5RJZ0	Mdn1	Mdn1 protein (Fragment) OS=Rattus norvegicus OX=10116 GN=Mdn1 PE=2 SV=1	0.021	1.666	6	1	1	1	109	12.2	4.7	3.24061	0.398795	241722	74591.7	6045.26	6045.26	211685	163709	555412	6045.26
High	A0A096MKF8	Med12	Mediator complex subunit 12 OS=Rattus norvegicus OX=10116 GN=Med12 PE=1 SV=1	0	11.981	2	3	3	3	2190	244.4	7.17	3.22801	0.124409	313858	97229.4	6045.26	35844.3	249799	229434	236113	476025
High	Q5U303	Tab2	TGF-beta-activated kinase 1 and MAP3K7-binding protein 2 OS=Rattus norvegicus OX=10116 GN=Tab2 PE=2 SV=2	0	5.431	2	1	2	1	693	76.3	8.59	3.21493	0.306467	291929	90804.3	6045.26	6045.26	260322	6045.26	360073	509670
High	D3ZMM2	Wdr90	WD repeat domain 90 OS=Rattus norvegicus OX=10116 GN=Wdr90 PE=1 SV=2	0	82.962	12	17	20	17	1891	204.8	6.77	3.21423	0.201412	1.06334e+07	3.30822e+06	3.14729e+06	2.77579e+06	4.00158e+06	1.97195e+07	8.67905e+06	3.50163e+06
Medium	Q7M6Z5	Kif27	Kinesin-like protein KIF27 OS=Rattus norvegicus OX=10116 GN=Kif27 PE=1 SV=1	0.026	1.565	1	1	1	1	1394	158.8	7.12	3.19683	0.315633	8.23865e+06	2.57713e+06	5.17136e+06	6045.26	2.554e+06	17085758	6612029	1.01816e+06
Medium	D4AE31	Fam126a	Family with sequence similarity 126, member A OS=Rattus norvegicus OX=10116 GN=Fam126a PE=1 SV=1	0.011	1.954	2	1	1	1	521	57.1	7.9	3.19527	0.535678	231080	72319.4	6045.26	204868	6045.26	681149	6045.26	6045.26
High	P83565	Mrpl40	39S ribosomal protein L40, mitochondrial OS=Rattus norvegicus OX=10116 GN=Mrpl40 PE=1 SV=2	0	5.789	9	1	2	1	206	24.4	9.55	3.1693	0.3546	413039	130325	6045.26	378885	6045.26	6045.26	836950	396120
High	A0A0G2K0X1	Pcm1	Pericentriolar material 1 OS=Rattus norvegicus OX=10116 GN=Pcm1 PE=1 SV=1	0	332.38	32	47	82	47	2128	239.6	5.05	3.13297	0.27435	7.5557e+07	2.41167e+07	4.58728e+07	1.30478e+07	1.34296e+07	1.53221e+08	4.55085e+07	2.79415e+07
High	Q4V8I5	Arl6ip4	ADP-ribosylation factor-like protein 6-interacting protein 4 OS=Rattus norvegicus OX=10116 GN=Arl6ip4 PE=1 SV=1	0	6.862	9	2	2	2	231	25.8	11.12	3.13246	0.453802	1.47989e+06	472438	1.40522e+06	6045.26	6045.26	3683397	6045.26	750227
High	Q1PS21	Mcm7	DNA replication licensing factor MCM7 OS=Rattus norvegicus OX=10116 GN=Mcm7 PE=2 SV=1	0	121.786	36	19	51	19	719	81	6.25	3.11402	0.214782	3.20527e+07	1.0293e+07	2.24756e+07	4.35219e+06	4.05124e+06	58421937	2.35547e+07	1.41815e+07
High	Q76MT4	Esf1	ESF1 homolog OS=Rattus norvegicus OX=10116 GN=Esf1 PE=1 SV=1	0	17.41	6	3	5	3	842	97.5	5.06	3.1109	0.493754	669280	215140	506656	52681.4	86083.7	1.83726e+06	164530	6045.26
High	Q9EQH5	Ctbp2	C-terminal-binding protein 2 OS=Rattus norvegicus OX=10116 GN=Ctbp2 PE=1 SV=2	0	17.103	11	4	5	2	445	49	6.95	3.0863	0.353414	779199	252470	6045.26	317294	434071	1.74934e+06	253081	335172
High	A0A0G2JX62	Srpk2	SRSF protein kinase 2 OS=Rattus norvegicus OX=10116 GN=Srpk2 PE=1 SV=1	0	34.002	10	8	15	2	712	80.5	4.96	3.07249	0.235929	920011	299435	597732	183356	117217	1.75128e+06	599016	409736
Medium	E9PTF0	Ddx49	DEAD-box helicase 49 OS=Rattus norvegicus OX=10116 GN=Ddx49 PE=3 SV=1	0.01	2.011	2	1	1	1	480	54.2	9.03	3.07224	0.0163082	136575	44454.5	75413.9	6045.26	51904.3	158247	127930	123547
High	A0A0G2JX95	Etv4	Ets variant 4 OS=Rattus norvegicus OX=10116 GN=Etv4 PE=3 SV=1	0.009	2.11	5	1	1	1	487	54.1	5.76	3.07032	0.333536	298492	97218.6	279565	6045.26	6045.26	552291	6045.26	337140
High	Q5FVR4	Eri1	3'-5' exoribonuclease 1 OS=Rattus norvegicus OX=10116 GN=Eri1 PE=2 SV=1	0	15.217	18	4	5	4	345	39.6	8.02	3.06806	0.365392	1.34021e+06	436828	362723	609779	337983	3.09169e+06	637134	291816
High	B5DFG2	Hnrnpl	Hnrnpl protein (Fragment) OS=Rattus norvegicus OX=10116 GN=Hnrnpl PE=2 SV=1	0	413.112	64	33	190	2	571	61.9	7.12	3.04775	0.30291	5.17589e+06	1.69826e+06	6045.26	1.04669e+06	4.04206e+06	2.37943e+06	1.05418e+07	2.60645e+06
High	P62747	Rhob	Rho-related GTP-binding protein RhoB OS=Rattus norvegicus OX=10116 GN=Rhob PE=1 SV=1	0	11.733	18	3	3	2	196	22.1	5.24	3.00793	0.133122	1.04275e+06	346665	1.02791e+06	6045.26	6045.26	1.3213e+06	835980	970953
High	D3ZES9	Prc1	Protein regulator of cytokinesis 1 OS=Rattus norvegicus OX=10116 GN=Prc1 PE=4 SV=1	0	29.588	16	6	11	5	606	70.6	7.87	2.93706	0.411087	5.93029e+06	2.01912e+06	3.82862e+06	1.02629e+06	1.20245e+06	1.42317e+07	2.44409e+06	1.11507e+06
High	B0K026	Letmd1	LETM1 domain-containing 1 OS=Rattus norvegicus OX=10116 GN=Letmd1 PE=1 SV=1	0	5.409	6	2	3	2	371	43.1	10.67	2.93188	0.437316	326204	111261	293606	34131.9	6045.26	777032	195533	6045.26
High	D3ZFB2	Luc7l3	LUC7-like 3 pre-mRNA-splicing factor OS=Rattus norvegicus OX=10116 GN=Luc7l3 PE=1 SV=1	0	16.791	8	3	4	3	491	58.4	9.95	2.93148	0.351332	2.03589e+06	694493	863507	220896	999075	4.4529e+06	1.37936e+06	275411
Medium	G3V8W4	Bmp2	Bone morphogenetic protein 2 OS=Rattus norvegicus OX=10116 GN=Bmp2 PE=3 SV=1	0.026	1.565	7	1	1	1	394	44.4	8.94	2.92558	0.0230565	1.54315e+06	527469	453100	528420	600887	1.34902e+06	1.18522e+06	2.09522e+06
High	D2XV59	Gtpbp1	GTP-binding protein 1 OS=Rattus norvegicus OX=10116 GN=Gtpbp1 PE=1 SV=1	0	15.85	9	3	5	3	669	72.4	8.34	2.89157	0.237136	1.6825e+06	581863	561840	571783	611965	3.25324e+06	1.07668e+06	717560
High	B0K024	Aamp	Aamp protein (Fragment) OS=Rattus norvegicus OX=10116 GN=Aamp PE=2 SV=1	0.001	4.212	7	2	2	2	426	46	4.45	2.88003	0.307712	481133	167059	6045.26	92923.1	402207	6045.26	784388	652965
High	Q6AXZ0	Paip2	Polyadenylate-binding protein-interacting protein 2 OS=Rattus norvegicus OX=10116 GN=Paip2 PE=2 SV=1	0	16.386	27	2	4	2	124	14.7	4.12	2.87738	0.202374	532286	184990	379594	6045.26	169330	818422	633107	145330
High	B5DFB2	Rbbp4	RB-binding protein 4, chromatin-remodeling factor OS=Rattus norvegicus OX=10116 GN=Rbbp4 PE=1 SV=1	0	18.746	14	5	16	1	425	47.6	4.89	2.87683	0.0207218	1.16877e+06	406270	323886	470160	424765	1.57089e+06	957808	977612
High	Q63625	Phrf1	PHD and RING finger domain-containing protein 1 OS=Rattus norvegicus OX=10116 GN=Phrf1 PE=1 SV=2	0	7.653	3	3	3	3	1685	184.1	8.51	2.8691	0.132448	1.11056e+06	387075	6045.26	1.06455e+06	90631.2	761656	1.35144e+06	1.21857e+06
Low	F8WFT7	Slc4a1	Anion exchange protein OS=Rattus norvegicus OX=10116 GN=Slc4a1 PE=1 SV=1	0.057	1.194	1	1	1	1	928	103.2	5.41	2.86067	0.566708	472948	165327	483892	6045.26	6045.26	1406752	6045.26	6045.26
High	D3ZJJ0	Mindy4	MINDY lysine 48 deubiquitinase 4 OS=Rattus norvegicus OX=10116 GN=Mindy4 PE=4 SV=2	0	60.482	28	12	14	12	756	84.4	6.2	2.85816	0.0742413	2.88944e+06	1.01094e+06	1.15857e+06	1.11547e+06	758792	4.43238e+06	2.07274e+06	2.16319e+06
High	D4A4R1	Eml3	EMAP-like 3 OS=Rattus norvegicus OX=10116 GN=Eml3 PE=1 SV=2	0	13.251	8	4	4	4	896	95.6	7.23	2.79082	0.0588045	7.78189e+06	2.78839e+06	349305	4.15506e+06	3.86082e+06	9.79974e+06	8.60626e+06	4.93968e+06
High	M0R3M8	Rrp12	Ribosomal RNA-processing 12 homolog OS=Rattus norvegicus OX=10116 GN=Rrp12 PE=1 SV=1	0	11.743	4	4	8	4	1293	143	8.73	2.78698	0.238545	1.23313e+06	442460	676143	296445	354790	2.33522e+06	844030	520127
High	A0A0G2JZX5	Iqsec2	IQ motif and Sec7 domain 2 OS=Rattus norvegicus OX=10116 GN=Iqsec2 PE=1 SV=1	0	22.411	7	7	21	1	949	105.1	7.24	2.78321	0.358088	131619	47290.2	6045.26	6045.26	129780	6045.26	248149	140662
High	P97879	Grip1	Glutamate receptor-interacting protein 1 OS=Rattus norvegicus OX=10116 GN=Grip1 PE=1 SV=1	0	177.502	34	30	82	1	1112	120.2	6.55	2.78117	0.567908	238711	85830.9	6045.26	6045.26	245402	704041	6045.26	6045.26
High	A1L1L5	Ccnk	Ccnk protein OS=Rattus norvegicus OX=10116 GN=Ccnk PE=1 SV=1	0	9.343	7	2	2	2	589	65.3	8.41	2.78093	0.103658	772549	277803	6045.26	357008	470355	449322	1.1061e+06	762226
High	A0A0G2K6P2	Cchcr1	Coiled-coil alpha-helical rod protein 1 OS=Rattus norvegicus OX=10116 GN=Cchcr1 PE=4 SV=1	0.003	3.051	2	1	1	1	653	74.1	5.55	2.77234	0.320373	220655	79591.6	6045.26	94718.1	138012	6045.26	414000	241919
High	Q10739	Mmp14	Matrix metalloproteinase-14 OS=Rattus norvegicus OX=10116 GN=Mmp14 PE=2 SV=2	0.007	2.197	2	1	1	1	582	66	8.03	2.77013	0.122843	404453	146005	6045.26	306078	125891	596261	356022	261076
High	D3ZF54	Ano10	Anoctamin OS=Rattus norvegicus OX=10116 GN=Ano10 PE=1 SV=2	0	13.986	6	3	5	3	688	79	6.7	2.74618	0.429079	1.2157e+06	442688	975903	134703	217458	2.89127e+06	374737	381090
High	D4A9Z8	Chmp4bl1	Chromatin-modifying protein 4B-like 1 OS=Rattus norvegicus OX=10116 GN=Chmp4bl1 PE=1 SV=1	0	16.004	18	3	5	3	224	25.1	4.91	2.73305	0.363858	1.35409e+06	495450	1.47426e+06	6045.26	6045.26	2.52489e+06	165323	1.37206e+06
High	P07824	Arg1	Arginase-1 OS=Rattus norvegicus OX=10116 GN=Arg1 PE=1 SV=2	0.001	4.738	6	2	2	2	323	35	7.25	2.73277	0.107727	966676	353736	396545	254191	410470	1.54419e+06	597553	758291
High	D3ZNF4	Tbl1xr1	Transducin (Beta)-like 1X-linked receptor 1 (Predicted) OS=Rattus norvegicus OX=10116 GN=Tbl1xr1 PE=1 SV=1	0	114.757	35	14	38	8	514	55.6	5.63	2.73007	0.0766924	1.15213e+07	4.22016e+06	6.21072e+06	2.99076e+06	3.459e+06	1.59736e+07	1.25419e+07	6.04851e+06
Medium	A0A0G2JYG3	Mefv	Pyrin OS=Rattus norvegicus OX=10116 GN=Mefv PE=4 SV=1	0.024	1.614	1	1	1	1	747	83.7	7.96	2.69872	0.586029	3.56558e+06	1.32121e+06	3.95154e+06	6045.26	6045.26	10684653	6045.26	6045.26
High	A0A0G2JY08	Myo18a	Myosin XVIIIa OS=Rattus norvegicus OX=10116 GN=Myo18a PE=1 SV=1	0	58.638	7	11	12	11	2054	233.2	6.24	2.69616	0.470983	4.57733e+06	1.69772e+06	3.17305e+06	848875	1.07124e+06	1.16527e+07	1.41787e+06	661391
High	Q3B7D1	Ube2z	Ubiquitin-conjugating enzyme E2 Z OS=Rattus norvegicus OX=10116 GN=Ube2z PE=1 SV=2	0.003	3.128	3	1	2	1	356	38.3	5.62	2.67383	0.422589	1.36213e+06	509429	1.36091e+06	6045.26	161332	3.02767e+06	200118	858600
High	Q9ESZ0	Xrcc1	DNA repair protein XRCC1 OS=Rattus norvegicus OX=10116 GN=Xrcc1 PE=1 SV=2	0	5.576	6	3	4	3	631	68.8	6.6	2.66731	0.586715	858079	321701	953014	6045.26	6045.26	2562145	6045.26	6045.26
High	D4A1C5	Spc24	SPC24, NDC80 kinetochore complex component OS=Rattus norvegicus OX=10116 GN=Spc24 PE=4 SV=3	0	14.709	19	2	2	2	197	22.6	4.64	2.65652	0.53907	544676	205034	464095	55134.9	95871	1521570	106414	6045.26
Medium	D3ZV63	Odr4	Odr-4 GPCR localization factor homolog OS=Rattus norvegicus OX=10116 GN=Odr4 PE=1 SV=1	0.01	1.997	3	1	1	1	447	50	6.18	2.64795	0.575746	294533	111231	283409	44237.9	6045.26	871508	6045.26	6045.26
High	Q4QQU6	Smndc1	Survival of motor neuron-related-splicing factor 30 OS=Rattus norvegicus OX=10116 GN=Smndc1 PE=2 SV=1	0	76.636	40	9	29	9	238	26.8	7.24	2.6418	0.00535099	3.00676e+07	1.13815e+07	9.46539e+06	1.31201e+07	1.15589e+07	3.29878e+07	3.36028e+07	2.36123e+07
High	A1A5P2	Rrs1	Ribosome biogenesis regulatory protein homolog OS=Rattus norvegicus OX=10116 GN=Rrs1 PE=2 SV=1	0	5.335	4	1	1	1	365	41.5	10.78	2.62291	0.579996	187830	71611.5	202744	6045.26	6045.26	551401	6045.26	6045.26
High	D3ZGI1	Zmat1	RCG38044, isoform CRA_b OS=Rattus norvegicus OX=10116 GN=Zmat1 PE=4 SV=1	0	6.753	6	3	4	3	645	75.5	7.25	2.61424	0.59327	1.47658e+06	564823	1.68238e+06	6045.26	6045.26	4.41766e+06	6045.26	6045.26
High	B1WC26	Nans	N-acetylneuraminate synthase OS=Rattus norvegicus OX=10116 GN=Nans PE=1 SV=1	0	14.631	14	3	4	3	359	40	6.84	2.60482	0.584569	604426	232042	684034	6045.26	6045.26	1.77418e+06	6045.26	33049.3
High	P62836	Rap1a	Ras-related protein Rap-1A OS=Rattus norvegicus OX=10116 GN=Rap1a PE=1 SV=1	0	31.055	26	4	8	1	184	21	6.67	2.5815	0.131564	1.44559e+06	559980	6045.26	1.40802e+06	265873	1.69853e+06	1.08762e+06	1.55061e+06
High	Q4QR86	Depdc7	DEP domain-containing protein 7 OS=Rattus norvegicus OX=10116 GN=Depdc7 PE=2 SV=1	0	12.075	8	3	4	3	511	58.2	7.81	2.56545	0.381538	347483	135448	6045.26	6045.26	394252	563948	6045.26	472457
High	D3ZPJ9	Ascc2	Activating signal cointegrator 1 complex subunit 2 OS=Rattus norvegicus OX=10116 GN=Ascc2 PE=1 SV=3	0	29.66	11	7	17	7	749	85.6	5.21	2.56519	0.125209	6.94379e+06	2.70693e+06	4.91198e+06	1.62213e+06	1.58668e+06	1.07179e+07	5.31194e+06	4.80158e+06
High	A0A0G2K9M2		Uncharacterized protein OS=Rattus norvegicus OX=10116 PE=4 SV=1	0	5.061	5	2	4	1	437	50.5	9.17	2.55128	0.430291	252656	99031.2	6045.26	6045.26	285003	6045.26	519589	232334
High	A0A0G2JWH7	LOC682206	Uncharacterized protein OS=Rattus norvegicus OX=10116 GN=LOC682206 PE=4 SV=1	0.001	4.214	8	2	3	1	628	73.6	9.11	2.55128	0.430291	252656	99031.2	6045.26	6045.26	285003	6045.26	519589	232334
High	D4AAG4	Kif23	Kinesin-like protein OS=Rattus norvegicus OX=10116 GN=Kif23 PE=1 SV=3	0	54.167	15	11	18	11	944	107.9	8.62	2.5418	0.124174	9.96676e+06	3.92115e+06	4.8656e+06	3.85389e+06	3.04396e+06	14988235	1.05133e+07	4.39877e+06
High	A0A0H2UHE5	Ppm1a	Protein phosphatase 1A OS=Rattus norvegicus OX=10116 GN=Ppm1a PE=1 SV=1	0	7.867	7	3	4	3	472	53.4	7.85	2.53006	0.546221	3.3351e+06	1.31819e+06	2.47025e+06	842453	641868	9339089	6045.26	660181
High	Q6PCT3	Tpd52l2	Tumor protein D54 OS=Rattus norvegicus OX=10116 GN=Tpd52l2 PE=1 SV=1	0.002	3.282	9	1	1	1	220	24	6.15	2.52684	0.591116	199430	78924.5	224683	6045.26	6045.26	586199	6045.26	6045.26
High	A0A096MIX8	Taf9	Transcription initiation factor TFIID subunit 9 (Fragment) OS=Rattus norvegicus OX=10116 GN=Taf9 PE=1 SV=6	0.007	2.364	5	1	1	1	156	17.5	9.74	2.51987	0.590441	179984	71426.1	202188	6045.26	6045.26	527862	6045.26	6045.26
High	Q4KM87	Actl6a	Actin-like 6A OS=Rattus norvegicus OX=10116 GN=Actl6a PE=1 SV=1	0	20.949	14	3	6	3	429	47.4	5.6	2.5108	0.135068	1.08059e+06	430375	6045.26	884603	400477	906566	784270	1.55092e+06
High	Q9R1A7	Nr1i2	Nuclear receptor subfamily 1 group I member 2 OS=Rattus norvegicus OX=10116 GN=Nr1i2 PE=2 SV=1	0.009	2.069	2	1	1	1	431	49.6	7.34	2.50856	0.598208	321608	128204	372522	6045.26	6045.26	952733	6045.26	6045.26
High	F1LRQ6	Cdc23	CDC23 (Cell division cycle 23, yeast, homolog), isoform CRA_b OS=Rattus norvegicus OX=10116 GN=Cdc23 PE=1 SV=2	0.005	2.724	2	1	1	1	571	65.9	6.93	2.50516	0.439484	406399	162225	474584	6045.26	6045.26	829811	383340	6045.26
Medium	D3ZAT4	Serpina9	Serine (Or cysteine) peptidase inhibitor, clade A (Alpha-1 antiproteinase, antitrypsin), member 9 (Predicted) OS=Rattus norvegicus OX=10116 GN=Serpina9 PE=3 SV=1	0.013	1.906	2	1	1	1	417	46.8	9.6	2.50404	0.489072	404016	161346	6045.26	217229	260763	1.01257e+06	6045.26	193433
High	D3ZVJ3	Kntc1	Kinetochore associated 1 (Predicted) OS=Rattus norvegicus OX=10116 GN=Kntc1 PE=4 SV=2	0	10.112	2	3	3	3	2050	233.1	5.71	2.49404	0.549688	273027	109472	316325	6045.26	6045.26	727377	85659.5	6045.26
High	G8EXB8	Cpeb2	Cytoplasmic polyadenylation element binding protein 2 isoform b OS=Rattus norvegicus OX=10116 GN=Cpeb2 PE=2 SV=1	0	268.696	47	27	127	17	746	81.2	8.4	2.48829	0.0537135	7.88826e+07	3.17016e+07	3.87048e+07	3.06866e+07	2.57133e+07	1.08246e+08	7.90941e+07	4.93072e+07
High	D3ZX52	Leng8	Leukocyte receptor cluster member 8 OS=Rattus norvegicus OX=10116 GN=Leng8 PE=1 SV=1	0	183.612	36	26	81	1	846	93.2	9.17	2.48549	0.414713	1.30657e+06	525679	538583	6045.26	1.03241e+06	2782319	1.13135e+06	6045.26
Medium	A0A0G2K492	Zfp68	Zinc finger protein 68 OS=Rattus norvegicus OX=10116 GN=Zfp68 PE=4 SV=1	0.028	1.52	2	1	2	1	554	64.7	8.6	2.47308	0.456442	1.12573e+06	455195	920037	439502	6045.26	2.60169e+06	6045.26	769461
Medium	D3ZYH6	Olr960	Olfactory receptor OS=Rattus norvegicus OX=10116 GN=Olr960 PE=3 SV=3	0.033	1.424	7	1	1	1	313	35.8	9.1	2.46612	0.5941	153859	62389.2	6045.26	6045.26	175077	6045.26	449486	6045.26
High	Q32PZ3	Unc45a	Protein unc-45 homolog A OS=Rattus norvegicus OX=10116 GN=Unc45a PE=2 SV=1	0	5.621	1	1	1	1	944	103.2	6.19	2.45659	0.561155	183022	74502.4	211417	6045.26	6045.26	496546	6045.26	46475.7
High	Q9WV64		Kinesin-like protein KIF1B (Fragment) OS=Rattus norvegicus OX=10116 PE=2 SV=1	0	19.374	19	3	5	3	250	29.2	9.47	2.44418	0.18955	2.40761e+06	985037	1.62943e+06	697510	628170	3.65164e+06	2.76675e+06	804442
High	Q3MJK5	Cdk12	Cyclin-dependent kinase 12 OS=Rattus norvegicus OX=10116 GN=Cdk12 PE=1 SV=1	0	18.051	5	5	7	4	1484	163.7	9.45	2.43457	0.40212	556382	228534	6045.26	166464	513094	178177	1.18522e+06	305753
High	D3ZIT4	Anapc7	Anaphase promoting complex subunit 7 (Predicted) OS=Rattus norvegicus OX=10116 GN=Anapc7 PE=1 SV=1	0	5.494	7	2	2	2	565	63	5.82	2.4287	0.595924	133395	54924.3	6045.26	6045.26	152683	388094	6045.26	6045.26
High	O88764	Dapk3	Death-associated protein kinase 3 OS=Rattus norvegicus OX=10116 GN=Dapk3 PE=1 SV=1	0	5.485	3	1	1	1	448	51.4	8.7	2.42648	0.604484	228567	94196.9	6045.26	270500	6045.26	673611	6045.26	6045.26
High	G3V9S3	Ptpn13	Tyrosine-protein phosphatase non-receptor type 13 OS=Rattus norvegicus OX=10116 GN=Ptpn13 PE=1 SV=1	0	29.544	3	4	6	4	2455	270.3	6.47	2.42431	0.610888	1.73182e+06	714355	2.13097e+06	6045.26	6045.26	5.14152e+06	6045.26	47884.2
High	G3V6J2	Soat1	O-acyltransferase OS=Rattus norvegicus OX=10116 GN=Soat1 PE=3 SV=1	0	10.205	9	4	7	4	545	64.1	8.84	2.42052	0.319123	2.55162e+06	1.05416e+06	1.71816e+06	468650	975683	4.96939e+06	1.99603e+06	689434
High	Q5BJX1	Mrpl41	39S ribosomal protein L41, mitochondrial OS=Rattus norvegicus OX=10116 GN=Mrpl41 PE=1 SV=1	0.002	3.291	10	1	1	1	134	15.2	9.91	2.41991	0.385736	390472	161358	6045.26	66177.1	411852	764367	320126	86925.1
High	Q5RJT2	Ftsj3	pre-rRNA 2'-O-ribose RNA methyltransferase FTSJ3 OS=Rattus norvegicus OX=10116 GN=Ftsj3 PE=1 SV=1	0	7.908	7	3	4	3	829	94.7	8.24	2.39764	0.589674	489494	204157	600380	6045.26	6045.26	1.37895e+06	6045.26	83491
High	G3V6G5	Tbl1x	Transducin (Beta)-like 1 X-linked (Predicted) OS=Rattus norvegicus OX=10116 GN=Tbl1x PE=1 SV=1	0	84.113	33	13	33	7	527	56.8	5.72	2.38558	0.043453	6.35922e+06	2.6657e+06	3.47077e+06	2.34067e+06	2.18565e+06	7.36482e+06	7.74464e+06	3.96821e+06
High	G3V6U3	Alg2	ALG2, alpha-1,3/1,6-mannosyltransferase OS=Rattus norvegicus OX=10116 GN=Alg2 PE=1 SV=1	0	20.63	14	5	9	5	415	47.3	7.97	2.38433	0.318246	2.20589e+06	925160	1.81324e+06	486166	476075	4218978	1.60108e+06	797604
High	A0A0G2K249	Prpf4b	Serine/threonine-protein kinase PRP4 homolog OS=Rattus norvegicus OX=10116 GN=Prpf4b PE=1 SV=1	0	31.259	10	7	13	7	888	103.1	9.98	2.37873	0.453958	3.58871e+06	1.50867e+06	3.41388e+06	700983	411142	8.17051e+06	1.9469e+06	648707
High	P20059	Hpx	Hemopexin OS=Rattus norvegicus OX=10116 GN=Hpx PE=1 SV=3	0.01	2.02	2	1	1	1	460	51.3	7.65	2.37272	0.613061	274716	115781	6045.26	6045.26	335252	812058	6045.26	6045.26
Medium	M0R716	Tbc1d16	TBC1 domain family, member 16 OS=Rattus norvegicus OX=10116 GN=Tbc1d16 PE=4 SV=2	0.045	1.281	4	1	1	1	765	86.3	5.73	2.36989	0.136188	3.14175e+08	1.3257e+08	6045.26	143049840	254652736	421936512	319914112	200673168
High	F1M8L1	Kif2a	Kinesin-like protein OS=Rattus norvegicus OX=10116 GN=Kif2a PE=1 SV=2	0	78.823	21	14	34	1	704	79.6	6.68	2.36848	0.118472	1.14954e+06	485349	829697	191668	434683	1.68795e+06	1.00542e+06	755259
High	D3ZAF7	Tbc1d2b	TBC1 domain family, member 2B OS=Rattus norvegicus OX=10116 GN=Tbc1d2b PE=1 SV=2	0.006	2.574	1	1	1	1	837	96.5	6.09	2.35878	0.421645	145054	61495.3	6045.26	6045.26	172395	264214	164903	6045.26
High	B1H216	Hba-a1	Globin c3 OS=Rattus norvegicus OX=10116 GN=Hba-a1 PE=2 SV=1	0	40.394	44	5	16	5	142	15.3	7.97	2.31891	0.368309	9.94697e+06	4.2895e+06	4.95249e+06	3.22805e+06	4.68797e+06	2.1062e+07	4.21097e+06	4.56796e+06
High	D3ZHK9	Zfp36l2	Zinc finger protein 36, C3H type-like 2 OS=Rattus norvegicus OX=10116 GN=Zfp36l2 PE=1 SV=1	0	15.894	12	4	13	3	482	50	8.16	2.31409	0.212705	846580	365836	276762	189104	631643	652172	1.4263e+06	461267
High	Q6MG20	Gtf2h4	General transcription factor IIH subunit 4 OS=Rattus norvegicus OX=10116 GN=Gtf2h4 PE=1 SV=1	0	10.489	6	2	3	2	463	52.2	9.04	2.31342	0.461227	525043	226955	416577	147336	116954	1.20035e+06	368729	6045.26
High	P16257	Tspo	Translocator protein OS=Rattus norvegicus OX=10116 GN=Tspo PE=1 SV=1	0	17.021	8	1	3	1	169	18.9	9.7	2.28212	0.576098	2.55748e+06	1.12066e+06	3.0879e+06	6045.26	268030	6.8352e+06	761545	75698.4
High	O08679	Mark2	Serine/threonine-protein kinase MARK2 OS=Rattus norvegicus OX=10116 GN=Mark2 PE=1 SV=1	0	27.947	16	8	14	4	722	80.8	9.61	2.28027	0.381716	3.74642e+06	1.64297e+06	3.77045e+06	287708	870752	7.33308e+06	2.75175e+06	1.15441e+06
High	G3V619	Ascc1	Activating signal cointegrator 1 complex subunit 1 OS=Rattus norvegicus OX=10116 GN=Ascc1 PE=1 SV=1	0.002	3.951	3	1	1	1	356	41.2	6.42	2.27516	0.217776	1.08044e+06	474885	957477	461133	6045.26	1.68513e+06	898910	657278
High	F1MAF5	Pcid2	PCI domain-containing 2 OS=Rattus norvegicus OX=10116 GN=Pcid2 PE=1 SV=2	0	6.71	6	2	3	2	399	46.1	8.53	2.26451	0.139074	671270	296431	352096	253155	284041	394564	556488	1.06276e+06
High	D3ZVQ0	Usp5	Ubiquitin carboxyl-terminal hydrolase OS=Rattus norvegicus OX=10116 GN=Usp5 PE=1 SV=1	0	11.225	3	2	5	2	858	95.7	5.01	2.2605	0.546736	1.93074e+06	854125	2.08505e+06	6045.26	471281	4.95018e+06	539340	302715
High	Q9Z1H9	Cavin3	Caveolae-associated protein 3 OS=Rattus norvegicus OX=10116 GN=Cavin3 PE=1 SV=1	0.002	3.662	3	1	1	1	263	27.9	6.1	2.2558	0.414783	529521	234738	469250	143539	91424.8	1.11705e+06	357032	114483
High	Q63011		Zero beta-globin (Fragment) OS=Rattus norvegicus OX=10116 PE=3 SV=1	0	14.99	20	3	5	1	146	15.9	7.3	2.25499	0.453908	2.12943e+06	944317	1.17862e+06	574074	1.08026e+06	4.9354e+06	370752	1082127
High	Q99P77	Gtpbp4	Nucleolar GTP-binding protein 1 OS=Rattus norvegicus OX=10116 GN=Gtpbp4 PE=2 SV=3	0	14.873	9	5	7	1	637	74.2	9.88	2.24114	0.63279	351465	156825	458383	6045.26	6045.26	1.04231e+06	6045.26	6045.26
High	Q68FX7	Thoc5	THO complex subunit 5 homolog OS=Rattus norvegicus OX=10116 GN=Thoc5 PE=2 SV=1	0	15.578	9	5	6	5	682	78.6	7.15	2.2364	0.127175	2.60318e+06	1.16401e+06	981539	1.34797e+06	1.16251e+06	1826775	4.08626e+06	1.89651e+06
High	P13233	Cnp	2',3'-cyclic-nucleotide 3'-phosphodiesterase OS=Rattus norvegicus OX=10116 GN=Cnp PE=1 SV=2	0.001	4.4	4	2	2	1	420	47.2	8.9	2.23597	0.544475	270499	120976	350838	6045.26	6045.26	650145	6045.26	155308
High	G3V7I3	Atp13a1	Cation-transporting ATPase OS=Rattus norvegicus OX=10116 GN=Atp13a1 PE=1 SV=1	0	10.022	2	1	2	1	1197	131.8	8.07	2.23327	0.633682	339894	152196	444496	6045.26	6045.26	1.00759e+06	6045.26	6045.26
High	D3ZCS4	Iqgap3	IQ motif-containing GTPase-activating protein 3 OS=Rattus norvegicus OX=10116 GN=Iqgap3 PE=1 SV=1	0	15.209	2	3	3	2	1632	185.2	7.68	2.22925	0.629566	206358	92568	265614	6045.26	6045.26	606982	6045.26	6045.26
High	B2RYC1	Cdc40	Cdc40 protein OS=Rattus norvegicus OX=10116 GN=Cdc40 PE=2 SV=1	0	8.382	6	3	3	3	579	65.4	7.06	2.22847	0.233913	850047	381450	6045.26	356532	781771	599777	1.34652e+06	603845
High	D3ZKD3	Alkbh5	RNA demethylase ALKBH5 OS=Rattus norvegicus OX=10116 GN=Alkbh5 PE=1 SV=1	0	12.68	9	2	2	2	395	44.4	9.09	2.206	0.353235	351740	159447	6045.26	174759	297536	255895	668800	130525
High	P23606	Tgm1	Protein-glutamine gamma-glutamyltransferase K OS=Rattus norvegicus OX=10116 GN=Tgm1 PE=1 SV=1	0	12.476	4	3	4	3	824	90.7	6.47	2.20353	0.277874	1.41363e+06	641532	845900	250000	828696	2.56141e+06	658628	1.02086e+06
High	A0A0G2K0W4	Leng8	Leukocyte receptor cluster member 8 OS=Rattus norvegicus OX=10116 GN=Leng8 PE=1 SV=1	0	200.419	39	26	85	1	818	90.2	9.07	2.19457	0.211516	994978	453381	6045.26	720134	633965	1.52617e+06	916594	542174
High	A0A0G2K5I9	Nfia	Nuclear factor 1 OS=Rattus norvegicus OX=10116 GN=Nfia PE=1 SV=1	0	32.802	15	5	21	2	508	56	8.37	2.19163	0.51569	1.66649e+06	760389	1.59224e+06	328666	360264	4.07069e+06	506892	421884
High	F1MAK3	Arhgap32	Rho GTPase-activating protein 32 OS=Rattus norvegicus OX=10116 GN=Arhgap32 PE=1 SV=2	0	21.154	5	8	15	8	2101	231	6.96	2.1888	0.0870414	2.4799e+06	1.133e+06	644296	981196	1.77349e+06	3.12566e+06	2.80533e+06	1.50871e+06
High	Q6IG05	Krt75	Keratin, type II cytoskeletal 75 OS=Rattus norvegicus OX=10116 GN=Krt75 PE=3 SV=2	0	99.59	17	17	80	3	542	59	8.07	2.16705	0.0263179	7.98066e+06	3.68273e+06	5640475	2.05257e+06	3355135	6.65583e+06	8.37739e+06	8.90876e+06
Low	D3Z865	Mpdu1	Mannose-P-dolichol utilization defect 1 OS=Rattus norvegicus OX=10116 GN=Mpdu1 PE=1 SV=1	0.053	1.216	4	1	1	1	247	26.5	8.56	2.15091	0.644039	264774	123099	357206	6045.26	6045.26	782232	6045.26	6045.26
High	D4A4V3	Klf3	Kruppel-like factor 3 OS=Rattus norvegicus OX=10116 GN=Klf3 PE=1 SV=1	0	15.781	20	5	6	5	344	38.6	9.38	2.14818	0.30871	5.22218e+06	2.43098e+06	4.64135e+06	1.71698e+06	934607	7.06591e+06	7.59425e+06	1.00639e+06
High	D3ZBM2	Rc3h2	Membrane associated DNA binding protein (Predicted) OS=Rattus norvegicus OX=10116 GN=Rc3h2 PE=4 SV=1	0	76.825	21	18	37	18	1187	131.3	6.95	2.14803	0.356875	5.04744e+07	2.3498e+07	2.91138e+07	2.07398e+07	2.06405e+07	1.01909e+08	2.77343e+07	2.17802e+07
High	Q4FZT2	Ppme1	Protein phosphatase methylesterase 1 OS=Rattus norvegicus OX=10116 GN=Ppme1 PE=1 SV=2	0.003	2.931	5	1	1	1	386	42.3	5.97	2.14433	0.644887	259417	120978	350844	6045.26	6045.26	766160	6045.26	6045.26
High	A0A0G2K132	Fmnl2	Formin-like 2 OS=Rattus norvegicus OX=10116 GN=Fmnl2 PE=1 SV=1	0	5.597	1	1	1	1	1038	117.9	8.06	2.12451	0.653138	593060	279151	825362	6045.26	6045.26	1.76709e+06	6045.26	6045.26
High	D4A7L6	Rpia	Ribose 5-phosphate isomerase A OS=Rattus norvegicus OX=10116 GN=Rpia PE=1 SV=1	0	7.525	6	1	1	1	303	32.5	8.02	2.12082	0.487914	290962	137193	6045.26	6045.26	399489	6045.26	336866	529974
High	A0A097PIG6	Map4k4	Mitogen-activated protein kinase kinase kinase kinase 4 (Fragment) OS=Rattus norvegicus OX=10116 GN=Map4k4 PE=2 SV=1	0	119.577	40	21	46	1	694	77.9	7.52	2.11549	0.494137	352827	166782	6045.26	488256	6045.26	6045.26	399133	653302
High	A0A0G2K0W5	Tjap1	Tight junction-associated protein 1 OS=Rattus norvegicus OX=10116 GN=Tjap1 PE=1 SV=1	0	12.152	6	3	5	3	553	61.2	6.07	2.11395	0.388273	1.38679e+06	656017	764090	1.19791e+06	6045.26	2707279	929960	523126
High	P51673	Crabp2	Cellular retinoic acid-binding protein 2 OS=Rattus norvegicus OX=10116 GN=Crabp2 PE=2 SV=2	0	16.822	12	1	3	1	139	15.9	5.22	2.11327	0.451005	483654	228866	6045.26	406119	274433	6045.26	981480	463436
Medium	A0A0G2JUK8	Samd4a	Protein Smaug homolog 1 OS=Rattus norvegicus OX=10116 GN=Samd4a PE=1 SV=1	0.027	1.543	2	1	1	1	720	79.5	8.32	2.11284	0.645045	169670	80304	228822	6045.26	6045.26	496918	6045.26	6045.26
High	A0JN27	Gtf2h2	General transcription factor IIH subunit 2 OS=Rattus norvegicus OX=10116 GN=Gtf2h2 PE=1 SV=1	0	6.75	6	2	5	2	396	44.7	6.99	2.111	0.280017	907091	429698	502568	327301	459223	1551049	930748	239477
High	P51514	Tcf12	Transcription factor 12 OS=Rattus norvegicus OX=10116 GN=Tcf12 PE=1 SV=1	0	22.913	6	3	12	2	707	75.9	6.9	2.10815	0.0775589	1.23186e+06	584335	183228	1.09723e+06	472549	1.14192e+06	1.24046e+06	1.31322e+06
High	D4A5I4	Nav1	Neuron navigator 1 OS=Rattus norvegicus OX=10116 GN=Nav1 PE=1 SV=3	0	45.443	9	12	14	12	2149	231.4	8.85	2.09915	0.135907	4.95831e+06	2.36205e+06	2.78844e+06	1.9435e+06	2.35422e+06	7.59387e+06	4.30179e+06	2.97926e+06
Medium	A0A0G2JTI7	Prpf3	Pre-mRNA-processing factor 3 OS=Rattus norvegicus OX=10116 GN=Prpf3 PE=1 SV=1	0.03	1.484	1	1	4	1	683	77.4	9.5	2.08609	0.452158	2.461e+06	1.17972e+06	6045.26	6045.26	3527062	1.56896e+06	4.4511e+06	1.36293e+06
High	A0A0G2JXH6	Krt73	Keratin, type II cytoskeletal 73 OS=Rattus norvegicus OX=10116 GN=Krt73 PE=1 SV=1	0	46.622	9	7	54	1	539	58.7	7.94	2.08498	0.111169	2.48056e+07	1.18973e+07	8895602	1.19214e+07	14874828	23091896	1.52132e+07	3.61116e+07
High	F1M4A0	Tjp1	Tight junction protein 1 (Predicted) OS=Rattus norvegicus OX=10116 GN=Tjp1 PE=1 SV=2	0	1836.45	78	129	855	2	1733	193.9	6.58	2.08167	0.350862	1.44189e+07	6.92658e+06	13776298	4.57925e+06	2.42418e+06	25416736	13838036	4.00184e+06
High	G3V6N5	Pqlc3	PQ loop repeat-containing 3 OS=Rattus norvegicus OX=10116 GN=Pqlc3 PE=4 SV=1	0	5.287	4	1	2	1	202	22.8	8.9	2.07586	0.645465	714894	344385	1.02106e+06	6045.26	6045.26	2.04352e+06	95114.2	6045.26
Medium	D3ZJJ1	LOC102546495	Disks large homolog 5-like OS=Rattus norvegicus OX=10116 GN=LOC102546495 PE=4 SV=3	0.011	1.972	4	1	2	1	217	25.8	8.79	2.07116	0.539492	2.1399e+06	1.03319e+06	2.07395e+06	242579	783044	5.23496e+06	928428	256314
High	Q5XI41	Tram1	Translocating chain-associated membrane protein 1 OS=Rattus norvegicus OX=10116 GN=Tram1 PE=1 SV=3	0	10.705	9	3	3	3	374	43	9.67	2.07022	0.541958	2.98034e+06	1.43963e+06	2.58187e+06	6045.26	1.73098e+06	7243596	1.69139e+06	6045.26
High	Q1RP77	Nop16	Nucleolar protein 16 OS=Rattus norvegicus OX=10116 GN=Nop16 PE=2 SV=1	0	36.262	33	5	8	5	178	21.1	9.91	2.06831	0.614429	1.75324e+06	847666	2.53091e+06	6045.26	6045.26	4.59007e+06	663594	6045.26
High	F1M5V2	Glipr2	GLI pathogenesis-related 2 OS=Rattus norvegicus OX=10116 GN=Glipr2 PE=1 SV=3	0	57.745	41	5	7	5	170	19	9.23	2.05732	0.635671	3.41117e+06	1.65806e+06	4.91325e+06	54895	6045.26	9.43681e+06	456061	340643
High	Q9WVJ6	Tgm2	Tissue-type transglutaminase OS=Rattus norvegicus OX=10116 GN=Tgm2 PE=1 SV=1	0	108.71	29	15	31	15	686	76.9	5.1	2.05641	0.608472	1.82419e+07	8.87077e+06	2.49719e+07	80998.2	1.5594e+06	4.79108e+07	3.81412e+06	3.00074e+06
High	A0JPM9	Eif3j	Eukaryotic translation initiation factor 3 subunit J OS=Rattus norvegicus OX=10116 GN=Eif3j PE=1 SV=1	0	21.49	20	5	8	5	259	29.2	4.81	2.05542	0.196913	2.35702e+06	1.14673e+06	1.38208e+06	186241	1.87188e+06	3.4397e+06	2.27026e+06	1.36111e+06
High	P12368	Prkar2a	cAMP-dependent protein kinase type II-alpha regulatory subunit OS=Rattus norvegicus OX=10116 GN=Prkar2a PE=1 SV=4	0	13.407	11	3	4	2	401	45.5	4.93	2.0552	0.519121	925706	450423	1339177	6045.26	6045.26	1.7499e+06	1.02117e+06	6045.26
Low	Q4G055	Rnpc3	RNA-binding region-containing protein 3 OS=Rattus norvegicus OX=10116 GN=Rnpc3 PE=1 SV=2	0.052	1.231	2	1	2	1	515	58	8.34	2.05428	0.150715	511415	248951	6045.26	463720	277088	639446	467523	427275
High	B0BMV4	Yif1a	Yip1 interacting factor homolog (S. cerevisiae) OS=Rattus norvegicus OX=10116 GN=Yif1a PE=1 SV=1	0	5.524	5	1	2	1	293	32	9.09	2.03975	0.490108	222305	108986	6045.26	314868	6045.26	6045.26	331274	329594
High	D4ACF2	Trim21	Tripartite motif protein 21 (Predicted), isoform CRA_a OS=Rattus norvegicus OX=10116 GN=Trim21 PE=1 SV=2	0	275.069	50	25	71	25	471	54.1	6.7	2.03952	0.452372	1.11993e+08	5.49114e+07	1.2867e+08	2.67061e+07	9.35798e+06	2.26729e+08	6.48238e+07	4.44256e+07
High	B1WBW7	Traf7	TNF receptor-associated factor 7 OS=Rattus norvegicus OX=10116 GN=Traf7 PE=1 SV=1	0	9.096	6	3	7	3	669	74.4	7.24	2.03406	0.196845	1.18225e+06	581228	799452	537763	406470	1.91976e+06	884502	742491
High	M0R979	Thbs1	Thrombospondin 1 OS=Rattus norvegicus OX=10116 GN=Thbs1 PE=1 SV=2	0	25.849	6	6	10	6	1144	127	5.03	2.03112	0.508577	2.17635e+06	1.0715e+06	2.20683e+06	273617	734062	4.97384e+06	499401	1.05582e+06
High	Q5M7A4	Uba5	Ubiquitin-like modifier-activating enzyme 5 OS=Rattus norvegicus OX=10116 GN=Uba5 PE=1 SV=1	0	20.37	10	3	3	3	403	44.9	4.96	2.02659	0.575545	562881	277748	821154	6045.26	6045.26	1.29305e+06	389550	6045.26
High	A0A0G2K160	Ahctf1	AT hook-containing transcription factor 1 OS=Rattus norvegicus OX=10116 GN=Ahctf1 PE=1 SV=1	0	10.055	2	3	3	3	2312	255	6.64	2.02654	0.586069	537034	265001	672446	6045.26	116512	1.34638e+06	6045.26	258678
High	Q6P6W3	Hdac3	Histone deacetylase 3 OS=Rattus norvegicus OX=10116 GN=Hdac3 PE=1 SV=1	0	35.139	20	7	23	6	428	48.8	5.16	2.02555	0.0418931	5.92486e+06	2.92506e+06	3.39391e+06	2.353e+06	3.02828e+06	6.51572e+06	7228676	4.03018e+06
High	A0A0G2K1M5	Dipk2a	Similar to Ab2-095 OS=Rattus norvegicus OX=10116 GN=Dipk2a PE=1 SV=1	0	9.683	7	3	3	3	430	49.4	8.63	2.02361	0.576615	1.95386e+06	965529	2.68327e+06	69168.1	144150	4.68601e+06	962301	213265
Medium	D4A020	Med14	Mediator of RNA polymerase II transcription subunit 14 OS=Rattus norvegicus OX=10116 GN=Med14 PE=1 SV=1	0.024	1.632	1	1	1	1	1459	160.7	8.47	2.02084	0.334066	674933	333987	6045.26	190879	805036	783751	945645	295402
High	B1WC56	Nhp2	H/ACA ribonucleoprotein complex subunit 2 OS=Rattus norvegicus OX=10116 GN=Nhp2 PE=1 SV=1	0	9.699	18	2	2	2	153	17.3	7.97	2.02072	0.337333	746010	369181	911213	190284	6045.26	1162852	536918	538258
Medium	D3ZPX4	Plxna3	Plexin-A3 OS=Rattus norvegicus OX=10116 GN=Plxna3 PE=3 SV=1	0.036	1.361	0	1	1	1	1872	207.8	7.14	2.01523	0.208369	3.09483e+06	1.53572e+06	1.77246e+06	922165	1.91255e+06	4628794	3.42125e+06	1234444
High	M0R7W3	Xaf1	XIAP-associated factor 1 OS=Rattus norvegicus OX=10116 GN=Xaf1 PE=1 SV=1	0.002	3.676	13	2	2	2	179	20.5	9.1	2.01468	0.517027	585245	290490	668141	197284	6045.26	1.2617e+06	487994	6045.26
High	A0A140UHX0	Prkcd	Protein kinase C delta type OS=Rattus norvegicus OX=10116 GN=Prkcd PE=1 SV=1	0	6.515	4	2	2	2	673	77.5	7.83	2.00881	0.614073	493877	245855	659173	6045.26	72347.2	1.29571e+06	179881	6045.26
High	D4A099	Nsun4	5-methylcytosine rRNA methyltransferase NSUN4 OS=Rattus norvegicus OX=10116 GN=Nsun4 PE=1 SV=1	0	5.093	6	2	2	2	381	42.6	8.43	2.00855	0.266021	2.88902e+06	1.43836e+06	2.59196e+06	692571	1.03055e+06	4.49171e+06	2.99887e+06	1.17648e+06
High	Q32Q54	Uqcc1	RCG37273, isoform CRA_a OS=Rattus norvegicus OX=10116 GN=Uqcc1 PE=1 SV=1	0.001	4.708	3	1	5	1	299	34.5	8.76	2.00293	0.409991	783064	390960	772760	122544	277576	1.42911e+06	802786	117291
Low	A0A0G2K4C5	Myocd	Myocardin OS=Rattus norvegicus OX=10116 GN=Myocd PE=4 SV=1	0.053	1.215	1	1	1	1	986	106.7	6.51	2.00256	0.452127	538956	269134	391140	6045.26	410216	1.02996e+06	580867	6045.26
High	F1LWE6	Msi2	Musashi RNA-binding protein 2 OS=Rattus norvegicus OX=10116 GN=Msi2 PE=1 SV=3	0	16.385	13	3	3	3	278	29.8	9.17	1.99491	0.442945	1.56487e+06	784433	1.06447e+06	792930	495901	3.30472e+06	1.1129e+06	276983
High	D3ZVD8	LOC108348065	Histone deacetylase 6 OS=Rattus norvegicus OX=10116 GN=LOC108348065 PE=1 SV=2	0	15.879	6	5	8	5	1155	125.8	5.86	1.99378	0.410349	2.83449e+06	1.42167e+06	1.93505e+06	966873	1.36307e+06	1.96668e+06	759028	5.77777e+06
High	G3V9R0	Luc7l	LUC7-like OS=Rattus norvegicus OX=10116 GN=Luc7l PE=1 SV=3	0	52.671	32	11	36	6	371	44	9.94	1.99324	0.274205	6.47404e+06	3.248e+06	5.21599e+06	3.15963e+06	1.3684e+06	1.09137e+07	5.24862e+06	3.25985e+06
High	Q63355	Myo1c	Unconventional myosin-Ic OS=Rattus norvegicus OX=10116 GN=Myo1c PE=1 SV=2	0	316.051	47	48	86	48	1044	119.7	9.39	1.98828	0.508208	1.66051e+08	8.35148e+07	2.30498e+08	7.29625e+06	1.27505e+07	3.39612e+08	8.0848e+07	7.76915e+07
High	Q7TSL3	Fbxo11	F-box only protein 11 OS=Rattus norvegicus OX=10116 GN=Fbxo11 PE=2 SV=1	0.003	2.967	2	2	2	2	843	94	6.84	1.9816	0.59476	3.98919e+06	2.01311e+06	5.7106e+06	155969	172760	9.58834e+06	2.37317e+06	6045.26
Medium	D4AB25	Fjx1	Four-jointed box kinase 1 OS=Rattus norvegicus OX=10116 GN=Fjx1 PE=4 SV=1	0.023	1.645	3	1	1	1	449	50	9.7	1.97852	0.679048	798263	403465	1.1983e+06	6045.26	6045.26	2.3827e+06	6045.26	6045.26
High	G3V8D6	Trim3	Tripartite motif protein 3, isoform CRA_a OS=Rattus norvegicus OX=10116 GN=Trim3 PE=1 SV=1	0	67.289	22	13	24	13	744	80.7	7.81	1.97189	0.04033	1.26935e+07	6.4372e+06	7.90832e+06	6.03451e+06	5.36875e+06	1.65077e+07	1.14842e+07	1.00884e+07
High	Q811P6	Tfb1m	Dimethyladenosine transferase 1, mitochondrial OS=Rattus norvegicus OX=10116 GN=Tfb1m PE=2 SV=1	0.002	3.441	6	1	2	1	345	39.2	9.54	1.96392	0.673648	202420	103069	297117	6045.26	6045.26	595168	6045.26	6045.26
High	D4AE65	Rrp7a	Ribosomal RNA-processing 7 homolog A OS=Rattus norvegicus OX=10116 GN=Rrp7a PE=1 SV=1	0	20.212	18	4	5	4	280	32.3	9.6	1.9635	0.597449	1.58387e+06	806652	2.14133e+06	6045.26	272579	3.93928e+06	312484	499834
High	A0A096P6L8	Fn1	Fibronectin OS=Rattus norvegicus OX=10116 GN=Fn1 PE=1 SV=2	0	368.152	31	53	95	2	2477	272.3	5.67	1.96348	0.679607	1.62332e+06	826756	2.36766e+06	106560	6045.26	4.85787e+06	6045.26	6045.26
High	P0DP31	Calm3	Calmodulin-3 OS=Rattus norvegicus OX=10116 GN=Calm3 PE=1 SV=1	0	20.228	21	3	7	3	149	16.8	4.22	1.95575	0.449555	3.33768e+06	1.7066e+06	4.50542e+06	332015	282372	5.9569e+06	1.42424e+06	2.6319e+06
High	P62893	Rpl39	60S ribosomal protein L39 OS=Rattus norvegicus OX=10116 GN=Rpl39 PE=1 SV=2	0	7.708	24	2	11	2	51	6.4	12.56	1.95066	0.374705	3.15982e+07	16198701	4.60118e+07	2.00917e+06	575157	3.23537e+07	3.80432e+07	2.43978e+07
High	Q68SB1	Stau2	Double-stranded RNA-binding protein Staufen homolog 2 OS=Rattus norvegicus OX=10116 GN=Stau2 PE=1 SV=1	0	18.612	9	4	10	4	571	62.6	9.52	1.94525	0.119735	4.27422e+06	2.19726e+06	3.09716e+06	1.94775e+06	1.54689e+06	5.70033e+06	4.63402e+06	2.4883e+06
High	D3ZN27	Dnajc13	DnaJ heat shock protein family (Hsp40) member C13 OS=Rattus norvegicus OX=10116 GN=Dnajc13 PE=1 SV=2	0	52.14	8	12	15	12	2243	254.3	6.77	1.94465	0.329584	2.66658e+06	1.37124e+06	2.30523e+06	1.12889e+06	679591	4772706	1.85995e+06	1.36708e+06
High	F1LY19	Upf1	RCG38820 OS=Rattus norvegicus OX=10116 GN=Upf1 PE=1 SV=3	0	554.675	58	55	277	55	1113	122.6	6.68	1.94435	0.23008	2.85812e+08	1.46996e+08	2.38226e+08	1.10194e+08	9.25677e+07	4.47367e+08	2.59732e+08	1.50336e+08
High	Q62639	Rheb	GTP-binding protein Rheb OS=Rattus norvegicus OX=10116 GN=Rheb PE=1 SV=1	0	7.885	9	1	1	1	184	20.5	5.92	1.94232	0.681601	311250	160246	468649	6045.26	6045.26	921661	6045.26	6045.26
Medium	F1M9Y9	Rbpms	RNA-binding protein, mRNA-processing factor OS=Rattus norvegicus OX=10116 GN=Rbpms PE=1 SV=2	0.027	1.541	5	1	2	1	220	24.3	6.19	1.94044	0.4059	651390	335691	196163	481127	329784	853831	1.09429e+06	6045.26
High	A0A0G2JU91	Ncor2	Nuclear receptor co-repressor 2 OS=Rattus norvegicus OX=10116 GN=Ncor2 PE=1 SV=1	0	302.922	35	59	166	56	2463	269	7.58	1.94027	0.0155933	7.25537e+07	3.73937e+07	4.1768e+07	3.90985e+07	3.13146e+07	7.71743e+07	8.37201e+07	5.67667e+07
High	D3ZZA1	Ftsj1	Putative tRNA (cytidine(32)/guanosine(34)-2'-O)-methyltransferase OS=Rattus norvegicus OX=10116 GN=Ftsj1 PE=1 SV=3	0	15.637	15	3	8	3	324	35.7	6.54	1.93624	0.368407	1.43394e+06	740576	1.24715e+06	350805	623775	2.60052e+06	1.26781e+06	433480
High	B1H288	Casc1	Cancer susceptibility 1 OS=Rattus norvegicus OX=10116 GN=Casc1 PE=2 SV=1	0.004	2.756	3	2	5	2	730	84.8	5.07	1.93534	0.423793	3.14428e+06	1.62467e+06	1.25636e+06	173804	3.44384e+06	3.72895e+06	5.24277e+06	461130
High	Q9JIM0	Mre11	Double-strand break repair protein MRE11 OS=Rattus norvegicus OX=10116 GN=Mre11 PE=1 SV=1	0.006	2.459	1	1	1	1	706	80.1	6.01	1.93446	0.207899	352203	182068	6045.26	280728	259431	494616	284264	277729
High	D3ZBS2	Itih3	Inter-alpha-trypsin inhibitor heavy chain H3 OS=Rattus norvegicus OX=10116 GN=Itih3 PE=1 SV=3	0	8.58	2	2	5	2	887	99	6.32	1.93244	0.199759	3.43305e+06	1.77653e+06	913707	543511	3872381	3.01343e+06	3.83404e+06	3.45168e+06
High	Q8CG45	Akr7a2	Aflatoxin B1 aldehyde reductase member 2 OS=Rattus norvegicus OX=10116 GN=Akr7a2 PE=1 SV=2	0	14.806	16	4	5	4	367	40.6	8.1	1.93044	0.404671	1.87841e+06	973047	2.36567e+06	143483	409987	2708324	2.38526e+06	541645
High	G3V645	Oasl	2'-5'-oligoadenylate synthase-like protein 1 OS=Rattus norvegicus OX=10116 GN=Oasl PE=2 SV=1	0	57.64	26	9	27	9	512	58.9	7.23	1.92335	0.327334	1.48487e+07	7.72023e+06	1.33662e+07	5.11167e+06	4.6828e+06	2.57804e+07	1.23913e+07	6.37452e+06
High	Q0ZFS4	Mrps33	Mitochondrial ribosomal protein S33 OS=Rattus norvegicus OX=10116 GN=Mrps33 PE=1 SV=1	0	5.152	11	1	4	1	105	12.4	10.26	1.9216	0.208932	1.65758e+06	862605	6045.26	1422068	1.1597e+06	2.23473e+06	1.54112e+06	1.19691e+06
High	M0R8V7	Spty2d1	SPT2 chromatin protein domain-containing 1 OS=Rattus norvegicus OX=10116 GN=Spty2d1 PE=1 SV=2	0	13.045	7	4	6	4	675	73.6	9.72	1.92094	0.603548	950999	495069	1.47312e+06	6045.26	6045.26	2.18565e+06	661306	6045.26
High	P45352	Tyms	Thymidylate synthase OS=Rattus norvegicus OX=10116 GN=Tyms PE=1 SV=1	0.002	3.509	4	1	1	1	307	35	6.46	1.91954	0.66895	137825	71801.2	183897	6045.26	25461.3	401385	6045.26	6045.26
High	M0R3Z8	Rbm15	RCG28930, isoform CRA_b OS=Rattus norvegicus OX=10116 GN=Rbm15 PE=1 SV=2	0	144.667	29	21	51	20	962	105.7	10.08	1.91885	0.306582	2.97797e+07	1.55195e+07	2.6533e+07	1.19835e+07	8.04207e+06	5.05941e+07	2.43801e+07	1.43648e+07
High	Q9QZ81	Ago2	Protein argonaute-2 OS=Rattus norvegicus OX=10116 GN=Ago2 PE=2 SV=2	0	504.385	62	48	249	1	860	97.3	9.19	1.91446	0.56175	878961	459116	966180	405122	6045.26	2.03659e+06	6045.26	594244
High	D4ACA6	Elmsan1	ELM2 and Myb/SANT domain-containing 1 OS=Rattus norvegicus OX=10116 GN=Elmsan1 PE=1 SV=2	0	411.42	54	45	173	45	1089	119.6	9.23	1.91408	0.198641	1.3474e+08	7.03938e+07	1.08558e+08	5.67455e+07	4.58783e+07	2.01096e+08	1.30201e+08	7.29227e+07
High	M0RAQ6	Hk1	Hexokinase-1 OS=Rattus norvegicus OX=10116 GN=Hk1 PE=1 SV=2	0	26.531	6	5	7	2	893	99.5	7.14	1.90907	0.628797	747824	391722	1.16308e+06	6045.26	6045.26	1.84911e+06	6045.26	388318
High	Q9R1E9	Ctgf	Connective tissue growth factor OS=Rattus norvegicus OX=10116 GN=Ctgf PE=2 SV=1	0	20.977	20	5	5	5	347	37.7	7.87	1.90792	0.69219	719040	376870	1.11852e+06	6045.26	6045.26	2.14503e+06	6045.26	6045.26
High	Q8CG07	Wrnip1	ATPase WRNIP1 OS=Rattus norvegicus OX=10116 GN=Wrnip1 PE=1 SV=1	0	4.785	3	2	3	2	660	71.9	6.18	1.90631	0.370316	367654	192862	277422	79753.6	221410	692705	182417	227839
High	A0A0G2K9C5	Numbl	Numb-like protein OS=Rattus norvegicus OX=10116 GN=Numbl PE=1 SV=1	0	27.146	10	5	8	3	641	68.6	8.43	1.9062	0.588347	816710	428448	655743	399197	230406	2.10004e+06	344046	6045.26
High	Q811S9	Gnl3	Guanine nucleotide-binding protein-like 3 OS=Rattus norvegicus OX=10116 GN=Gnl3 PE=1 SV=1	0	40.583	21	10	13	9	538	60.6	9.14	1.90354	0.499479	3.21257e+06	1.68768e+06	4.2062e+06	593334	263507	6.41997e+06	2.0358e+06	1.18194e+06
High	A0A0U1RRV0	Pja1	Praja ring finger ubiquitin ligase 1 (Fragment) OS=Rattus norvegicus OX=10116 GN=Pja1 PE=1 SV=1	0	53.902	40	8	27	8	259	28.4	9.06	1.89769	0.19309	1.54671e+07	8.1505e+06	6.74924e+06	9.38717e+06	8.31508e+06	6.28521e+06	2.09232e+07	1.91929e+07
High	Q6S395	Plec	Plectin OS=Rattus norvegicus OX=10116 GN=Plec PE=1 SV=1	0	2592.86	66	334	1383	1	4545	517.2	5.76	1.89768	0.367886	1.11379e+06	586922	885377	263251	612136	2.05229e+06	872444	416639
High	Q05BA4	Myadm	Myadm protein OS=Rattus norvegicus OX=10116 GN=Myadm PE=1 SV=1	0	13.102	9	2	6	2	318	35.1	8.31	1.89611	0.527717	1.67676e+06	884320	2098631	548283	6045.26	3552290	1.10061e+06	377395
High	Q66HA4	Tax1bp1	Tax1-binding protein 1 homolog OS=Rattus norvegicus OX=10116 GN=Tax1bp1 PE=2 SV=1	0	13.623	7	4	5	4	813	93.1	5.29	1.89292	0.0702062	7.64655e+06	4.03954e+06	3.4865e+06	5.48454e+06	3.14759e+06	6.36988e+06	1.02003e+07	6.36951e+06
High	Q63623	Scaf8	Protein SCAF8 OS=Rattus norvegicus OX=10116 GN=Scaf8 PE=1 SV=1	0	15.265	4	4	9	4	1268	139.4	8.31	1.89246	0.256003	1.95708e+06	1.03415e+06	159057	1.39813e+06	1.54525e+06	964927	2.82608e+06	2.08024e+06
High	Q925Q9	Sh3kbp1	SH3 domain-containing kinase-binding protein 1 OS=Rattus norvegicus OX=10116 GN=Sh3kbp1 PE=1 SV=2	0.008	2.157	1	1	4	1	709	78	7.55	1.892	0.110443	2.82662e+06	1.49398e+06	1.66221e+06	1.06428e+06	1.75546e+06	3.26263e+06	3.60459e+06	1612624
High	Q9Z272	Git1	ARF GTPase-activating protein GIT1 OS=Rattus norvegicus OX=10116 GN=Git1 PE=1 SV=1	0	29.638	16	9	16	9	770	85.2	6.95	1.88964	0.356319	4.78753e+07	2.53356e+07	4.4191e+07	1.66008e+07	1.52151e+07	8.59478e+07	2.17723e+07	3.59058e+07
High	D4ADS9	Efr3a	EFR3 homolog A OS=Rattus norvegicus OX=10116 GN=Efr3a PE=1 SV=1	0.004	2.859	2	1	1	1	819	92.5	6.83	1.88786	0.595324	187305	99215.7	197112	22053.6	78481.3	474218	63446.6	24251.1
High	A0A0G2JW85	Rasa3	Ras GTPase-activating protein 3 OS=Rattus norvegicus OX=10116 GN=Rasa3 PE=1 SV=1	0.008	2.161	1	1	1	1	834	95.9	7.34	1.88104	0.5442	109446	58183.7	101701	6045.26	66805.2	252874	52568	22895.7
High	D4ACF5	Brd9	Bromodomain-containing 9 OS=Rattus norvegicus OX=10116 GN=Brd9 PE=1 SV=3	0.001	4.523	2	1	1	1	597	67	6.27	1.88076	0.588342	330886	175932	445265	76484.9	6045.26	764974	6045.26	221638
High	A0A0G2JWR6	Zic2	Zic family member 2 OS=Rattus norvegicus OX=10116 GN=Zic2 PE=4 SV=1	0	23.947	19	5	6	5	529	55.6	8.31	1.87959	0.612369	2.35338e+06	1.25207e+06	3.13495e+06	413528	207726	5.86181e+06	1.02598e+06	172357
High	P28648	Cd63	CD63 antigen OS=Rattus norvegicus OX=10116 GN=Cd63 PE=1 SV=2	0	6.932	11	2	3	2	238	25.7	7.62	1.87384	0.634545	1.88864e+06	1.0079e+06	2.44691e+06	59622.2	517159	4.96431e+06	695560	6045.26
High	Q4G2Y1	Rpain	RPA-interacting protein OS=Rattus norvegicus OX=10116 GN=Rpain PE=2 SV=2	0.003	3.034	6	1	1	1	219	24.7	5.07	1.86186	0.159272	567508	304808	497876	6045.26	410502	594299	560286	547939
High	B0BMT9	Sqor	Sqrdl protein OS=Rattus norvegicus OX=10116 GN=Sqor PE=1 SV=1	0	51.101	29	11	19	11	450	50.2	9.07	1.86167	0.236386	6.27815e+06	3.37232e+06	3.87509e+06	745374	5.4965e+06	7.65515e+06	3.1767e+06	8.0026e+06
High	B2RYS0	Cox7a2	Cox7a2 protein OS=Rattus norvegicus OX=10116 GN=Cox7a2 PE=2 SV=1	0	11.931	16	1	2	1	83	9.3	10.27	1.86024	0.567392	650221	349537	733668	113447	201495	1.53133e+06	282239	137096
High	R9PXS8	Pno1	Putatative 28 kDa protein, isoform CRA_b OS=Rattus norvegicus OX=10116 GN=Pno1 PE=1 SV=1	0	6.963	6	1	1	1	251	27.8	9.76	1.85474	0.39174	629805	339565	588414	209513	220767	1.12495e+06	592657	171812
High	A0A0G2QC06	Tf	Serotransferrin OS=Rattus norvegicus OX=10116 GN=Tf PE=1 SV=1	0	18.018	6	5	6	4	979	107.3	8.05	1.83894	0.257942	1.00501e+06	546519	437160	449012	753384	1.63518e+06	871928	507926
High	Q5XI86	Ptrh2	Peptidyl-tRNA hydrolase 2 OS=Rattus norvegicus OX=10116 GN=Ptrh2 PE=1 SV=1	0	6.227	8	1	3	1	181	19.5	7.42	1.835	0.634479	989017	538974	1.38701e+06	73389.6	156524	2506285	415012	45754.1
Low	D3ZHD7	Rfx5	Regulatory factor X, 5 (Influences HLA class II expression) (Predicted) OS=Rattus norvegicus OX=10116 GN=Rfx5 PE=1 SV=1	0.054	1.209	2	1	1	1	681	71.5	9.6	1.83053	0.546554	333803	182354	505206	6045.26	35809.4	502713	492652	6045.26
High	Q9R1T1	Banf1	Barrier-to-autointegration factor OS=Rattus norvegicus OX=10116 GN=Banf1 PE=1 SV=1	0	115.951	52	6	15	6	89	10	6.09	1.82953	0.688237	1.41623e+07	7.74096e+06	2.142e+07	1.02745e+06	775412	4.05754e+07	411145	1.50048e+06
High	A0A0G2JUX5	Purb	Transcriptional activator protein Pur-beta OS=Rattus norvegicus OX=10116 GN=Purb PE=1 SV=1	0	77.32	33	14	57	1	317	33.5	5.43	1.82825	0.306459	3.89262e+06	2.12915e+06	3313054	1.40781e+06	1.66659e+06	6.44024e+06	3.54802e+06	1.6896e+06
High	A0A0G2K8B7	Eif4a2	Eukaryotic initiation factor 4A-II OS=Rattus norvegicus OX=10116 GN=Eif4a2 PE=1 SV=1	0	62.374	28	11	38	1	362	41.3	5.64	1.82706	0.702028	209912	114891	332582	6045.26	6045.26	617646	6045.26	6045.26
High	Q63750	Mrpl23	39S ribosomal protein L23, mitochondrial OS=Rattus norvegicus OX=10116 GN=Mrpl23 PE=2 SV=1	0	12.079	21	2	4	2	146	17	9.58	1.82055	0.534654	496082	272491	531964	124848	160661	1.09795e+06	252064	138229
High	D4ACA5	LOC100911130	Mitochondrial import inner membrane translocase subunit TIM17 OS=Rattus norvegicus OX=10116 GN=LOC100911130 PE=1 SV=1	0	10.488	22	2	3	2	172	18.4	9.03	1.81436	0.655718	702513	387197	801972	353573	6045.26	1.92642e+06	175078	6045.26
Medium	D3ZAJ7	Six4	SIX homeobox 4 OS=Rattus norvegicus OX=10116 GN=Six4 PE=4 SV=1	0.041	1.314	1	1	1	1	705	75.7	6.05	1.81032	0.37705	2.06193e+06	1.13898e+06	1.69658e+06	6045.26	1.71433e+06	3.0322e+06	2.53826e+06	615321
High	P18666	Myl12b	Myosin regulatory light chain 12B OS=Rattus norvegicus OX=10116 GN=Myl12b PE=1 SV=3	0	206.191	66	13	112	1	172	19.8	4.91	1.80956	0.679023	8.89934e+06	4.91795e+06	1.31175e+07	1.26556e+06	370783	2.47683e+07	1.33704e+06	592721
High	Q0D2L6	Rragc	Ras-related GTP-binding C OS=Rattus norvegicus OX=10116 GN=Rragc PE=1 SV=1	0	7.899	9	3	7	3	398	44.1	5.1	1.80601	0.218771	1.71796e+06	951249	637636	1.16928e+06	1.04683e+06	2.71343e+06	1.12175e+06	1.31871e+06
High	A0A0G2KA90	Dsc1	Desmocollin 1 OS=Rattus norvegicus OX=10116 GN=Dsc1 PE=4 SV=1	0.002	4.009	1	1	3	1	843	94	5.87	1.80566	0.247663	732772	405818	815997	6045.26	395412	855280	668275	674760
High	Q2TA68	Opa1	Dynamin-like 120 kDa protein, mitochondrial OS=Rattus norvegicus OX=10116 GN=Opa1 PE=1 SV=1	0	11.755	3	2	3	2	960	111.2	7.53	1.80422	0.649213	202932	112476	229168	26539.5	81721	550004	52748.3	6045.26
High	Q66HM7	Ssb	Lupus La protein homolog OS=Rattus norvegicus OX=10116 GN=Ssb PE=1 SV=1	0	144.594	47	24	77	24	415	47.8	9.76	1.79596	0.194997	5.76196e+07	3.2083e+07	4.68126e+07	2.60202e+07	2.34161e+07	4.36292e+07	86935165	4.22944e+07
High	Q66HP4	Stau1	Stau1 protein (Fragment) OS=Rattus norvegicus OX=10116 GN=Stau1 PE=2 SV=1	0	135.532	42	22	77	22	554	61.3	9.74	1.79586	0.0205535	5.22735e+07	2.91077e+07	3.61911e+07	2.47189e+07	2.64131e+07	5.73998e+07	5.73626e+07	4.2058e+07
High	G3V727	Ddx47	DEAD (Asp-Glu-Ala-Asp) box polypeptide 47, isoform CRA_a OS=Rattus norvegicus OX=10116 GN=Ddx47 PE=1 SV=1	0	37.854	18	5	12	5	455	50.7	8.94	1.79325	0.366491	3.03788e+06	1.69406e+06	2.53309e+06	1.47972e+06	1.06938e+06	5.45668e+06	2.35354e+06	1.30342e+06
High	P84025	Smad3	Mothers against decapentaplegic homolog 3 OS=Rattus norvegicus OX=10116 GN=Smad3 PE=1 SV=1	0	31.713	17	5	14	3	425	48.1	7.15	1.78893	0.446139	2.35245e+06	1.315e+06	2.6604e+06	750643	533974	4.39337e+06	1.52801e+06	1.13597e+06
High	E9PST5	Acin1	Apoptotic chromatin condensation inducer 1 OS=Rattus norvegicus OX=10116 GN=Acin1 PE=1 SV=1	0	120.182	17	19	30	19	1339	150.9	5.86	1.78841	0.669166	2.18728e+07	1.22303e+07	3.26674e+07	1.69381e+06	2.32967e+06	5.83592e+07	5.70083e+06	1.55823e+06
High	M0R7Z0		Uncharacterized protein OS=Rattus norvegicus OX=10116 PE=4 SV=1	0	39.951	8	7	8	7	1215	137.5	5.59	1.78423	0.693546	8.32755e+06	4.66731e+06	1.30287e+07	159194	814029	2.34271e+07	1.32328e+06	232275
High	O88941	Mogs	Mannosyl-oligosaccharide glucosidase OS=Rattus norvegicus OX=10116 GN=Mogs PE=1 SV=1	0	59.994	16	10	18	10	834	91.8	9.01	1.77998	0.628401	4.11069e+06	2.3094e+06	5.58663e+06	939501	402069	1.01277e+07	1.61405e+06	590338
High	P02401	Rplp2	60S acidic ribosomal protein P2 OS=Rattus norvegicus OX=10116 GN=Rplp2 PE=1 SV=2	0	145.654	96	10	41	1	115	11.7	4.54	1.77988	0.258903	526080	295570	6045.26	370653	510012	706220	423563	448457
High	D4A3E8	Mrps27	Mitochondrial ribosomal protein S27 OS=Rattus norvegicus OX=10116 GN=Mrps27 PE=1 SV=1	0	36.333	30	9	24	9	415	47.6	5.33	1.77855	0.303477	1.15486e+07	6.49323e+06	1.11281e+07	2.58454e+06	5.76702e+06	6.58258e+06	1.8268e+07	9.79507e+06
High	Q06486	Csnk1d	Casein kinase I isoform delta OS=Rattus norvegicus OX=10116 GN=Csnk1d PE=1 SV=2	0	28.955	20	5	12	5	415	47.3	9.74	1.77651	0.142018	4.0396e+06	2.2739e+06	3.03744e+06	2.13556e+06	1.64871e+06	5.71623e+06	3.65163e+06	2.75095e+06
High	B2RYJ1	Anapc2	Anapc2 protein OS=Rattus norvegicus OX=10116 GN=Anapc2 PE=1 SV=1	0.007	2.302	1	1	1	1	836	95.3	5.29	1.77595	0.508565	2.14993e+06	1.21058e+06	2.70943e+06	479482	442827	4.19977e+06	1.57089e+06	679126
High	G3V7M0	Cnot1	CCR4-NOT transcription complex, subunit 1 OS=Rattus norvegicus OX=10116 GN=Cnot1 PE=1 SV=1	0	27.096	3	6	12	6	2376	266.7	7.11	1.77427	0.503965	3.03956e+06	1.71313e+06	3.49608e+06	483807	1.1595e+06	6.08973e+06	2.09434e+06	934597
High	D3ZC84	Usp9x	Ubiquitin specific peptidase 9, X chromosome (Predicted) OS=Rattus norvegicus OX=10116 GN=Usp9x PE=1 SV=1	0	16.208	2	5	6	5	2547	289.3	5.78	1.77419	0.718992	808512	455707	1.32841e+06	32663.2	6045.26	2.41345e+06	6045.26	6045.26
High	O35796	C1qbp	Complement component 1 Q subcomponent-binding protein, mitochondrial OS=Rattus norvegicus OX=10116 GN=C1qbp PE=1 SV=2	0	19.117	17	3	7	3	279	31	4.87	1.77389	0.652319	1.24289e+06	700655	1.75393e+06	6045.26	341987	3.19487e+06	388248	145535
High	P11730	Camk2g	Calcium/calmodulin-dependent protein kinase type II subunit gamma OS=Rattus norvegicus OX=10116 GN=Camk2g PE=1 SV=1	0	22.641	12	5	12	2	527	59	7.71	1.76993	0.474478	1.01976e+06	576161	1.10821e+06	298076	322200	1.99962e+06	659641	400030
High	D3ZH12	Nosip	Nitric oxide synthase-interacting protein OS=Rattus norvegicus OX=10116 GN=Nosip PE=1 SV=1	0	6.225	11	2	3	2	301	33.2	8.62	1.76925	0.520607	258601	146165	6045.26	250326	182123	97428.6	542383	135992
High	Q5M7W5	Map4	Microtubule-associated protein 4 OS=Rattus norvegicus OX=10116 GN=Map4 PE=1 SV=1	0	152.877	33	27	65	1	1057	110.2	4.73	1.76496	0.33567	622421	352654	728803	6045.26	323113	694584	804238	368440
High	Q7TP67	Mphosph8	Ab2-008 OS=Rattus norvegicus OX=10116 PE=2 SV=1	0	7.461	2	3	4	3	1683	188.7	6.54	1.76105	0.431838	327640	186048	505202	6045.26	46897.1	294559	379501	308860
High	Q8VHF0	Mark3	MAP/microtubule affinity-regulating kinase 3 OS=Rattus norvegicus OX=10116 GN=Mark3 PE=1 SV=1	0	40.515	20	12	16	8	797	88.7	9.41	1.76077	0.12847	2.09167e+06	1.18792e+06	1742864	883548	937363	2.43847e+06	1.32797e+06	2.50856e+06
High	F1LMA5	Fv1	Friend virus susceptibility 1 OS=Rattus norvegicus OX=10116 GN=Fv1 PE=4 SV=1	0.01	2.023	3	1	2	1	284	32.3	6.32	1.75803	0.271646	867428	493408	526114	390258	563852	923620	1.33718e+06	341482
High	Q63532	Sprr1a	Cornifin-A OS=Rattus norvegicus OX=10116 GN=Sprr1a PE=2 SV=1	0	4.926	37	2	4	2	152	16.7	7.18	1.75723	0.192581	2.74381e+06	1.56144e+06	2.18141e+06	1.03735e+06	1.46556e+06	4.033e+06	1.73697e+06	2.46145e+06
High	G3V9A5	Kprp	Keratinocyte proline-rich protein OS=Rattus norvegicus OX=10116 GN=Kprp PE=4 SV=1	0.001	4.566	1	1	5	1	699	76.4	8.38	1.75629	0.0558703	5.83881e+06	3.32451e+06	2.86409e+06	3.23754e+06	3.87191e+06	7.51925e+06	4464742	5532425
High	A0A0H2UI10	Oga	Protein O-GlcNAcase OS=Rattus norvegicus OX=10116 GN=Oga PE=1 SV=1	0.006	2.638	1	1	1	1	948	106.1	5.03	1.75533	0.385186	189029	107689	245129	32371.6	45566.1	283597	140306	143184
High	Q5FVG5	Tpm2	Similar to tropomyosin 1, embryonic fibroblast-rat, isoform CRA_c OS=Rattus norvegicus OX=10116 GN=Tpm2 PE=2 SV=1	0	269.256	62	29	87	17	284	32.9	4.67	1.75497	0.68508	4.21276e+07	2.40047e+07	6.81891e+07	1.94557e+06	1.8796e+06	1.12397e+08	9.57368e+06	4.41232e+06
High	D3ZPY0	Wtap	WT1-associated protein OS=Rattus norvegicus OX=10116 GN=Wtap PE=1 SV=1	0	45.458	24	9	19	9	395	44.1	5.25	1.75341	0.259469	8.12125e+06	4.63169e+06	6.6536e+06	3.57453e+06	3.66695e+06	1.22513e+07	8.36524e+06	3.74719e+06
High	Q6PDU2	Mrps18a	Mitochondrial ribosomal protein S18A OS=Rattus norvegicus OX=10116 GN=Mrps18a PE=1 SV=1	0.002	3.143	6	1	2	1	196	22.2	10.3	1.75261	0.548962	844184	481673	664688	210685	569647	1.8449e+06	681609	6045.26
High	Q62673	Plk1	Serine/threonine-protein kinase PLK1 OS=Rattus norvegicus OX=10116 GN=Plk1 PE=2 SV=2	0	9.027	7	3	4	3	603	68.2	8.73	1.75202	0.116355	704284	401983	570131	459773	176046	888020	657279	567551
High	D3ZQ55	Jph1	Junctophilin 1 OS=Rattus norvegicus OX=10116 GN=Jph1 PE=1 SV=1	0.002	3.873	2	1	1	1	660	72	9.32	1.75125	0.682396	709911	405374	935042	201499	79581	1.98314e+06	6045.26	140552
High	Q00438	Ptbp1	Polypyrimidine tract-binding protein 1 OS=Rattus norvegicus OX=10116 GN=Ptbp1 PE=1 SV=1	0	214.059	47	20	104	1	555	59.3	9.1	1.74714	0.531722	2.30624e+07	1.32001e+07	2.95557e+07	5.1024e+06	4.94211e+06	4.60465e+07	1.68058e+07	6.33476e+06
Medium	F1LVA9	Dock5	Dedicator of cytokinesis 5 OS=Rattus norvegicus OX=10116 GN=Dock5 PE=1 SV=2	0.011	1.959	1	1	1	1	1868	214.5	7.69	1.73452	0.708389	82038.8	47297.8	129803	6045.26	6045.26	234026	6045.26	6045.26
High	Q6JBI6	Lmo7	LMO7b OS=Rattus norvegicus OX=10116 PE=2 SV=1	0	65.482	13	12	18	12	1395	156.6	6.21	1.73383	0.556919	4.21324e+06	2.43002e+06	3.7918e+06	1.1185e+06	2.37976e+06	9.51654e+06	2.19305e+06	930118
High	P37285	Klc1	Kinesin light chain 1 OS=Rattus norvegicus OX=10116 GN=Klc1 PE=1 SV=2	0	28.254	14	6	8	6	560	63.7	6.01	1.73371	0.592676	3.69087e+06	2.12889e+06	4.92888e+06	200224	1.25757e+06	8.11083e+06	2.43211e+06	529676
High	B0BN74	Bag2	Bag2 protein OS=Rattus norvegicus OX=10116 GN=Bag2 PE=2 SV=1	0	26.198	30	5	12	5	210	23.6	6.42	1.73262	0.389117	6.38187e+06	3.68337e+06	7332638	2.73872e+06	978758	1.04122e+07	3.65538e+06	5.07801e+06
High	A0A0U1RRZ5	Prrc2a	Protein PRRC2A OS=Rattus norvegicus OX=10116 GN=Prrc2a PE=1 SV=1	0	632.202	48	76	281	73	2162	229	9.45	1.73233	0.21118	2.48567e+08	1.43487e+08	1.77977e+08	9.26044e+07	1.5988e+08	3.7044e+08	2.30226e+08	1.45035e+08
Medium	E9PU29	Rnf31	Ring finger protein 31 OS=Rattus norvegicus OX=10116 GN=Rnf31 PE=1 SV=2	0.034	1.402	2	1	1	1	1062	119.2	6.62	1.73042	0.446553	4.68253e+06	2.706e+06	4514134	1.61893e+06	1.98494e+06	8767303	3857469	1.42281e+06
High	Q66HF7	Pja1	LOC683077 protein OS=Rattus norvegicus OX=10116 GN=Pja1 PE=1 SV=1	0	39.494	25	8	14	8	406	45.2	4.58	1.73035	0.451765	5.47841e+06	3.16607e+06	531329	5.146e+06	3.82089e+06	706425	7.23126e+06	8.49756e+06
High	D4A3E1	Hnrnpll	Heterogeneous nuclear ribonucleoprotein L-like OS=Rattus norvegicus OX=10116 GN=Hnrnpll PE=1 SV=1	0	67.928	30	12	36	12	591	64.3	5.95	1.72741	0.292876	1.65532e+07	9.58271e+06	1.60371e+07	7.98284e+06	4.72818e+06	2.523e+07	15247112	9.18266e+06
High	P62282	Rps11	40S ribosomal protein S11 OS=Rattus norvegicus OX=10116 GN=Rps11 PE=1 SV=3	0	173.026	69	24	137	1	158	18.4	10.3	1.72563	0.298131	49700967	2.88016e+07	41580942	2.38551e+07	20968663	80315944	43892599	24894358
High	D4A2G4	Dgcr8	DGCR8 microprocessor complex subunit OS=Rattus norvegicus OX=10116 GN=Dgcr8 PE=1 SV=1	0	6.895	5	3	6	3	773	86.3	5.97	1.72562	0.201024	2.14882e+06	1.24525e+06	1.81126e+06	641832	1.28265e+06	2.70816e+06	2.55492e+06	1.18339e+06
High	Q9ES73	Maged1	Melanoma-associated antigen D1 OS=Rattus norvegicus OX=10116 GN=Maged1 PE=1 SV=3	0	9.625	4	3	3	3	775	85.7	7.55	1.72536	0.214806	909173	526948	529718	676721	374406	1.24997e+06	1.04227e+06	435283
High	D3ZC98	Ccnt1	Cyclin T1 OS=Rattus norvegicus OX=10116 GN=Ccnt1 PE=3 SV=1	0	58.392	22	8	21	8	663	73.1	8.9	1.72478	0.140193	6.20598e+06	3.59813e+06	2.78749e+06	3.63938e+06	4.3675e+06	5.1007e+06	8.88202e+06	4.63523e+06
High	D3ZHD6	Rbm15b	RNA-binding motif protein 15B OS=Rattus norvegicus OX=10116 GN=Rbm15b PE=1 SV=2	0	12.779	4	3	7	2	887	97.2	9.91	1.72402	0.370247	638345	370265	569867	339686	201244	998058	741761	175216
High	A0A0G2K8Q7	Lsm2	U6 snRNA-associated Sm-like protein LSm2 OS=Rattus norvegicus OX=10116 GN=Lsm2 PE=1 SV=1	0	11.422	20	1	3	1	95	10.8	6.52	1.72205	0.52273	333476	193650	6045.26	243085	331821	6045.26	602394	391988
High	Q5XI21	Tom1	Target of myb1 homolog (Chicken) OS=Rattus norvegicus OX=10116 GN=Tom1 PE=1 SV=1	0	14.724	13	4	7	4	492	54.1	4.96	1.72122	0.567526	986886	573364	1.40014e+06	208066	111889	2.01728e+06	353767	589612
High	Q6IFW1	Krt33a	RCG34348, isoform CRA_a OS=Rattus norvegicus OX=10116 GN=Krt33a PE=2 SV=1	0	8.833	8	4	8	3	404	45.9	4.82	1.71941	0.464379	6.728e+06	3.91297e+06	3.70353e+06	3.64015e+06	4.39523e+06	8.55737e+06	6045.26	1.16206e+07
High	Q63610	Tpm3	Tropomyosin alpha-3 chain OS=Rattus norvegicus OX=10116 GN=Tpm3 PE=1 SV=2	0	263.081	66	26	120	10	248	29	4.78	1.71896	0.658394	7.01887e+07	4.08322e+07	1.11806e+08	5.71245e+06	4.97846e+06	1.70526e+08	2.66961e+07	1.3344e+07
High	Q5XHZ0	Trap1	Heat shock protein 75 kDa, mitochondrial OS=Rattus norvegicus OX=10116 GN=Trap1 PE=1 SV=1	0	30.062	10	5	11	4	706	80.4	7.03	1.71842	0.624772	1.243e+06	723337	2.15792e+06	6045.26	6045.26	2.31253e+06	1.41042e+06	6045.26
High	E9PTR3	Drosha	Drosha ribonuclease III OS=Rattus norvegicus OX=10116 GN=Drosha PE=3 SV=3	0	15.737	3	3	4	3	1373	158.9	7.87	1.71811	0.562972	395156	229995	476174	207765	6045.26	782308	6045.26	397114
High	P35233	Ptpn2	Tyrosine-protein phosphatase non-receptor type 2 OS=Rattus norvegicus OX=10116 GN=Ptpn2 PE=1 SV=2	0	19.695	13	4	6	4	416	48.4	8.69	1.71742	0.562758	1.76581e+06	1.02817e+06	1.42562e+06	786278	872624	3.93676e+06	1.35463e+06	6045.26
High	P09495	Tpm4	Tropomyosin alpha-4 chain OS=Rattus norvegicus OX=10116 GN=Tpm4 PE=1 SV=3	0	321.669	74	30	120	16	248	28.5	4.69	1.71736	0.68871	9.82397e+07	5.72038e+07	1.62257e+08	5.03772e+06	4.31679e+06	2.56783e+08	2.74488e+07	1.04869e+07
High	F1LM09	Usp7	Ubiquitin carboxyl-terminal hydrolase 7 OS=Rattus norvegicus OX=10116 GN=Usp7 PE=1 SV=2	0	12.234	5	5	7	5	1103	128.3	5.55	1.71728	0.516926	1.92465e+06	1.12076e+06	1.71677e+06	470497	1.17501e+06	4.06524e+06	993149	715566
High	F7ENH8	Hdac2	Histone deacetylase OS=Rattus norvegicus OX=10116 GN=Hdac2 PE=1 SV=1	0	68.617	35	12	35	7	488	55.3	5.91	1.71559	0.527018	4.55879e+06	2.65728e+06	5.62948e+06	1.26304e+06	1.07932e+06	9.02277e+06	3.36313e+06	1.29048e+06
High	D3ZB30	Ptbp1	Polypyrimidine tract binding protein 1, isoform CRA_c OS=Rattus norvegicus OX=10116 GN=Ptbp1 PE=1 SV=1	0	238.77	49	21	103	2	530	56.9	9.17	1.71558	0.484946	8.78285e+06	5.11947e+06	10281204	1.22637e+06	3.85082e+06	13422044	1.19669e+07	959603
High	Q156J1	Bag3	Bcl-2-interacting death suppressor OS=Rattus norvegicus OX=10116 PE=2 SV=1	0	176.185	56	24	77	1	574	61.5	7.01	1.71482	0.156506	5.61717e+06	3.27567e+06	3.87849e+06	2.36018e+06	3.58834e+06	7.21135e+06	6.51291e+06	3.12726e+06
High	D3Z9K2	Mrpl54	Mitochondrial ribosomal protein L54 OS=Rattus norvegicus OX=10116 GN=Mrpl54 PE=1 SV=1	0	26.614	30	2	6	2	135	15.3	9.63	1.71466	0.414374	2.78402e+06	1.62366e+06	2.4291e+06	836154	1.60573e+06	4.97687e+06	2.48669e+06	888513
High	F1LNJ2	Snrnp200	U5 small nuclear ribonucleoprotein 200 kDa helicase OS=Rattus norvegicus OX=10116 GN=Snrnp200 PE=1 SV=1	0	130.101	15	25	47	25	2139	244.7	6.09	1.71436	0.0203212	2.03027e+07	1.18427e+07	1.36217e+07	1.20519e+07	9.85458e+06	1.63531e+07	2.26823e+07	2.18728e+07
High	F1M0V4	Thoc2	THO complex 2 OS=Rattus norvegicus OX=10116 GN=Thoc2 PE=1 SV=2	0	30.189	8	12	17	12	1594	182.6	8.44	1.71251	0.289969	5.20321e+06	3.03835e+06	4.30663e+06	2.75295e+06	2.05547e+06	4.20363e+06	8.42174e+06	2.98427e+06
High	O08623	Sqstm1	Sequestosome-1 OS=Rattus norvegicus OX=10116 GN=Sqstm1 PE=1 SV=1	0	187.454	63	16	81	6	439	47.7	5.17	1.71108	0.34663	1.58031e+07	9.23575e+06	1.43723e+07	5.91375e+06	7.42125e+06	2.6914e+07	1.12441e+07	9.2512e+06
High	B2GUU0	Cactin	Cactin, spliceosome C complex subunit OS=Rattus norvegicus OX=10116 GN=Cactin PE=1 SV=1	0	36.327	13	7	16	7	764	89.3	9.72	1.70619	0.608836	5.60512e+06	3.28518e+06	5.37913e+06	3.98376e+06	492641	1.34255e+07	1.12237e+06	2.26755e+06
High	F1M5H6	Tp53bp2	Tumor protein p53-binding protein, 2 OS=Rattus norvegicus OX=10116 GN=Tp53bp2 PE=1 SV=2	0	24.578	7	6	11	6	1128	125.2	6.52	1.70486	0.26475	6.78967e+06	3.98253e+06	5.1117e+06	4.41713e+06	2.41876e+06	3.46021e+06	6.50253e+06	1.04063e+07
High	Q8K3X0	Casc3	Protein CASC3 OS=Rattus norvegicus OX=10116 GN=Casc3 PE=1 SV=1	0	120.031	21	14	53	14	699	75.9	6.44	1.70266	0.0908188	4.06287e+07	2.38618e+07	2.32215e+07	3.48749e+07	1.3489e+07	3.6786e+07	4.93119e+07	3.57882e+07
High	D3ZPA8	Gtse1	G-2 and S-phase-expressed 1 OS=Rattus norvegicus OX=10116 GN=Gtse1 PE=1 SV=1	0	28.295	10	6	8	6	749	79.9	9.14	1.70148	0.0621077	3.47951e+06	2.04498e+06	3.05736e+06	1.28341e+06	1.79418e+06	3.71277e+06	3.11504e+06	3.61072e+06
High	B1WBY5	Dnajc11	DnaJ (Hsp40) homolog, subfamily C, member 11 OS=Rattus norvegicus OX=10116 GN=Dnajc11 PE=1 SV=1	0.001	4.184	2	1	1	1	559	63.2	8.32	1.69756	0.734408	265454	156374	457032	6045.26	6045.26	784271	6045.26	6045.26
High	F1M0P3	Fyttd1	UAP56-interacting factor OS=Rattus norvegicus OX=10116 GN=Fyttd1 PE=1 SV=2	0	7.333	7	2	4	2	284	32.1	11.9	1.69593	0.147613	535463	315734	293402	480193	173607	508670	692720	405000
Medium	A0A0G2K2T8		Uncharacterized protein OS=Rattus norvegicus OX=10116 PE=4 SV=1	0.043	1.298	1	1	1	1	569	64.1	9.35	1.69288	0.735699	269905	159435	466216	6045.26	6045.26	797626	6045.26	6045.26
High	F1M6D0	Mrps6	Mitochondrial ribosomal protein S6 OS=Rattus norvegicus OX=10116 GN=Mrps6 PE=1 SV=2	0	12.467	23	3	8	3	125	14.3	9.5	1.69136	0.201107	5.18333e+06	3.0646e+06	3.16484e+06	1.96086e+06	4.06809e+06	5.18272e+06	7.33919e+06	3.02809e+06
High	Q9JI92	Sdcbp	Syntenin-1 OS=Rattus norvegicus OX=10116 GN=Sdcbp PE=1 SV=1	0	5.738	11	3	8	3	300	32.4	7.49	1.68812	0.0387623	1.69937e+06	1.00667e+06	574966	1.35087e+06	1.09416e+06	1.67531e+06	1.71934e+06	1.70346e+06
High	D4A4A9	Mrpl19	Mitochondrial ribosomal protein L19 OS=Rattus norvegicus OX=10116 GN=Mrpl19 PE=1 SV=1	0.006	2.578	3	1	1	1	292	33.6	9.36	1.68411	0.504211	1.58791e+06	942878	1.37144e+06	813326	643867	3.28839e+06	835829	639517
High	P27704	Mapk6	Mitogen-activated protein kinase 6 OS=Rattus norvegicus OX=10116 GN=Mapk6 PE=2 SV=2	0	18.187	9	5	7	5	720	82.2	5.17	1.68244	0.51303	2.8752e+06	1.70895e+06	2.79073e+06	1.24475e+06	1.09137e+06	5.82711e+06	2.11964e+06	678854
High	G3V8Q8	Sec23ip	RCG40648, isoform CRA_b OS=Rattus norvegicus OX=10116 GN=Sec23ip PE=1 SV=1	0	9.146	3	2	2	2	999	110.9	5.67	1.67936	0.465952	1.43433e+06	854090	1.62005e+06	936174	6045.26	2381204	1.4404e+06	481374
High	Q63068	Phax	Phosphorylated adapter RNA export protein OS=Rattus norvegicus OX=10116 GN=Phax PE=1 SV=2	0	12.922	7	2	6	2	385	43.1	5.19	1.67898	0.261116	1.55583e+06	926653	1.61434e+06	578079	587537	2.01054e+06	1.75844e+06	898530
High	Q4QQR9	Memo1	Protein MEMO1 OS=Rattus norvegicus OX=10116 GN=Memo1 PE=1 SV=1	0.004	2.824	5	1	2	1	297	33.7	7.14	1.67682	0.688478	233491	139247	405649	6045.26	6045.26	573526	120903	6045.26
High	A0A0G2K6J5	Myl6	Myosin light polypeptide 6 OS=Rattus norvegicus OX=10116 GN=Myl6 PE=1 SV=1	0	184.027	88	13	99	13	151	17	4.55	1.67555	0.687756	1.21785e+09	7.26833e+08	2.02874e+09	9.13044e+07	6.0454e+07	3.07475e+09	3.95581e+08	1.83206e+08
High	F1LPQ8	Secisbp2	SECIS binding protein 2, isoform CRA_a OS=Rattus norvegicus OX=10116 GN=Secisbp2 PE=1 SV=2	0	27.218	11	7	18	7	846	93.2	8.28	1.6744	0.290873	2.79361e+06	1.66842e+06	1.9664e+06	1.73441e+06	1.30445e+06	4.37133e+06	2.77247e+06	1.23703e+06
High	Q01177	Plg	Plasminogen OS=Rattus norvegicus OX=10116 GN=Plg PE=2 SV=2	0	5.399	2	2	4	2	812	90.5	7.08	1.67307	0.25798	1.78743e+06	1.06835e+06	882597	843102	1.47935e+06	2.67034e+06	1.77205e+06	919899
High	Q5U2R8	Mnda	Interferon activated gene 204 OS=Rattus norvegicus OX=10116 GN=Mnda PE=1 SV=1	0.002	3.847	8	2	2	2	438	49.7	9.06	1.67139	0.737497	174362	104321	300874	6045.26	6045.26	510996	6045.26	6045.26
High	D4A5I9	Myo6	Myosin VI OS=Rattus norvegicus OX=10116 GN=Myo6 PE=1 SV=3	0	344.11	44	41	77	41	1285	148	8.41	1.66196	0.709093	4.72432e+07	2.84261e+07	7.27348e+07	9.01459e+06	3.529e+06	1.29983e+08	6.17747e+06	5.56895e+06
High	Q3MID6	Calu	Calumenin OS=Rattus norvegicus OX=10116 GN=Calu PE=1 SV=1	0	754.554	63	34	312	5	315	37.1	4.6	1.66144	0.483691	1.11149e+08	6.6899e+07	1.08716e+08	2.13325e+07	7.06491e+07	2.04069e+08	1.03225e+08	2.61523e+07
High	Q5M963	Cmas	Cytidine monophosphate N-acetylneuraminic acid synthetase OS=Rattus norvegicus OX=10116 GN=Cmas PE=1 SV=1	0	29.018	22	6	10	6	432	48.1	8.22	1.66024	0.221554	4.71571e+06	2.84038e+06	3.5619e+06	2.26861e+06	2.69063e+06	5.00772e+06	6.7011e+06	2.4383e+06
High	Q9R1J8	P3h1	Prolyl 3-hydroxylase 1 OS=Rattus norvegicus OX=10116 GN=P3h1 PE=1 SV=1	0	14.037	4	3	5	3	728	82.3	5.12	1.65982	0.429452	1.13869e+06	686032	614687	677720	765688	2.16213e+06	550692	703247
High	B2GUZ5	Capza1	F-actin-capping protein subunit alpha-1 OS=Rattus norvegicus OX=10116 GN=Capza1 PE=1 SV=1	0	172.737	64	13	33	10	286	32.9	5.69	1.65775	0.69878	2.90849e+07	1.75448e+07	4.85349e+07	1.94442e+06	2.15507e+06	7.51044e+07	6.64665e+06	5.50377e+06
High	O35550	Rabep1	Rab GTPase-binding effector protein 1 OS=Rattus norvegicus OX=10116 GN=Rabep1 PE=1 SV=1	0.002	3.41	1	1	1	1	862	99.4	5.01	1.65625	0.279386	880953	531897	6045.26	660297	929349	898049	962765	782046
High	A0A096MK29	Nt5c3b	5'-nucleotidase OS=Rattus norvegicus OX=10116 GN=Nt5c3b PE=1 SV=1	0	11.42	15	3	3	3	257	29.8	6.46	1.65614	0.67597	776589	468915	1.1297e+06	6045.26	270998	1.96132e+06	249148	119295
High	Q05096	Myo1b	Unconventional myosin-Ib OS=Rattus norvegicus OX=10116 GN=Myo1b PE=1 SV=1	0	207.212	31	27	49	27	1136	131.8	9.36	1.65396	0.720306	3.014e+07	1.82229e+07	5.03831e+07	2.02612e+06	2.25956e+06	8.3144e+07	5.01416e+06	2.26184e+06
High	Q498C8	Rer1	Protein RER1 OS=Rattus norvegicus OX=10116 GN=Rer1 PE=1 SV=1	0	16.128	19	3	8	3	196	23	9.51	1.6529	0.52204	2.29895e+06	1.39086e+06	2.64201e+06	704802	825759	4.06966e+06	2.64152e+06	185688
Low	A0A0G2KAT7	Zfhx2	Zinc finger homeobox 2 OS=Rattus norvegicus OX=10116 GN=Zfhx2 PE=4 SV=1	0.061	1.159	1	1	1	1	1106	117.1	6.77	1.65231	0.575941	592941	358857	845083	134830	96656	1184305	364674	229843
High	A0A0G2JZL1		Uncharacterized protein OS=Rattus norvegicus OX=10116 PE=4 SV=1	0.002	3.154	12	2	2	2	133	14.9	8.59	1.65197	0.418381	3.39031e+07	2.05228e+07	3.63827e+07	1.9181e+07	6.00475e+06	20910668	23007254	57791416
High	G3V9Y1	Myh10	Myosin, heavy polypeptide 10, non-muscle, isoform CRA_b OS=Rattus norvegicus OX=10116 GN=Myh10 PE=1 SV=1	0	2547.82	69	190	886	138	1976	228.9	5.54	1.65098	0.726254	1.67267e+09	1.01314e+09	2.94143e+09	6.47642e+07	3.3216e+07	4.60574e+09	2.88067e+08	1.24208e+08
High	G3V8Y5	Polr2b	DNA-directed RNA polymerase subunit beta OS=Rattus norvegicus OX=10116 GN=Polr2b PE=1 SV=1	0	17.196	5	4	8	4	1174	133.8	6.87	1.64983	0.184681	1.17723e+06	713546	963876	629642	547120	1565321	683096	1.28328e+06
High	F1MAQ7	Son	Son DNA-binding protein OS=Rattus norvegicus OX=10116 GN=Son PE=1 SV=2	0	245.658	21	37	100	37	2446	266	5.57	1.6482	0.0682394	7.46114e+07	4.52685e+07	4.28749e+07	6.40818e+07	2.88489e+07	8.53122e+07	7.36871e+07	6.48349e+07
High	A0A0G2JXT0	Vps26a	Vacuolar protein sorting-associated protein 26A OS=Rattus norvegicus OX=10116 GN=Vps26a PE=1 SV=1	0	8.231	10	2	2	2	299	34.6	6.46	1.6469	0.70585	397833	241565	712603	6045.26	6045.26	998650	6045.26	188803
High	A0A096MJY1	Gpc6	Glypican 6 OS=Rattus norvegicus OX=10116 GN=Gpc6 PE=1 SV=1	0	4.983	3	1	2	1	555	62.9	5.43	1.64674	0.744263	178088	108146	312347	6045.26	6045.26	522173	6045.26	6045.26
High	P63025	Vamp3	Vesicle-associated membrane protein 3 OS=Rattus norvegicus OX=10116 GN=Vamp3 PE=1 SV=1	0	32.159	39	3	7	3	103	11.5	8.5	1.64626	0.721251	2.17292e+06	1.31991e+06	3.7601e+06	6045.26	193592	5.89342e+06	486257	139089
High	Q5XIH3	Ndufv1	NADH dehydrogenase [ubiquinone] flavoprotein 1, mitochondrial OS=Rattus norvegicus OX=10116 GN=Ndufv1 PE=1 SV=1	0.001	4.068	2	1	1	1	464	50.7	8.07	1.64467	0.26154	379981	231038	260871	189088	243154	560888	403831	175225
High	A0A0G2K0I4	Krt84	Keratin 84 OS=Rattus norvegicus OX=10116 GN=Krt84 PE=3 SV=1	0	31.341	9	8	27	3	608	65.3	7.93	1.6424	0.291458	3.02664e+06	1.84282e+06	1.98328e+06	1.47749e+06	2.06769e+06	2.27238e+06	1.87954e+06	4.92801e+06
Medium	G3V765	Evpl	Envoplakin OS=Rattus norvegicus OX=10116 GN=Evpl PE=1 SV=1	0.03	1.489	0	1	1	1	2029	231	6.58	1.64094	0.25921	1.23662e+07	7.53606e+06	13957382	3.33491e+06	5.31588e+06	14665294	13380323	9052990
High	A0A0G2K9F0	Kat7	Histone acetyltransferase OS=Rattus norvegicus OX=10116 GN=Kat7 PE=1 SV=1	0	4.796	2	1	2	1	612	70.7	8.98	1.64038	0.482498	384025	234108	352450	215179	134694	744253	261395	146428
High	D3ZTT7	Sun2	Sad1 and UNC84 domain-containing 2 OS=Rattus norvegicus OX=10116 GN=Sun2 PE=1 SV=1	0	47.565	19	11	17	11	730	81.5	6.87	1.63868	0.474782	3.13949e+06	1.91586e+06	4.12853e+06	1.44647e+06	172595	4.83805e+06	3.28656e+06	1.29384e+06
High	Q5BK33	LOC652956	p55 protein OS=Rattus norvegicus OX=10116 GN=LOC652956 PE=2 SV=1	0	10.712	10	3	6	3	467	50.9	6.34	1.63691	0.373682	4.31062e+06	2.6334e+06	2727985	3.56439e+06	1.60782e+06	5718490	1.16121e+06	6.05217e+06
High	Q497A7	Dnttip1	Deoxynucleotidyltransferase terminal-interacting protein 1 OS=Rattus norvegicus OX=10116 GN=Dnttip1 PE=2 SV=1	0	128.744	51	18	58	18	328	36.8	9.07	1.63554	0.33828	4.79151e+07	2.92962e+07	4.88133e+07	2.68344e+07	1.22409e+07	7.29374e+07	4.38996e+07	2.69081e+07
High	D3ZGD0	Gemin5	Gem (nuclear organelle)-associated protein 5 OS=Rattus norvegicus OX=10116 GN=Gemin5 PE=1 SV=2	0	18.925	5	7	12	7	1497	166	6.99	1.63478	0.2067	6.49559e+06	3.97336e+06	4.38052e+06	3.66009e+06	3.87948e+06	9.61294e+06	5.93576e+06	3.93806e+06
High	D3ZC56	Dst	Dystonin OS=Rattus norvegicus OX=10116 GN=Dst PE=1 SV=3	0	431.957	15	83	123	81	7512	846.7	5.34	1.63054	0.607308	5.3542e+07	3.28369e+07	7.11898e+07	1.23787e+07	1.49423e+07	1.16896e+08	2.75475e+07	1.61823e+07
High	F1LMV6	Dsp	Desmoplakin OS=Rattus norvegicus OX=10116 GN=Dsp PE=1 SV=1	0	124.917	11	30	56	30	2877	332.2	6.83	1.62743	0.308273	2.72194e+07	1.67254e+07	1.53325e+07	1.55455e+07	1.92983e+07	1.91865e+07	1.74705e+07	4.50011e+07
High	F1MAA7	Lamc1	Laminin subunit gamma 1 OS=Rattus norvegicus OX=10116 GN=Lamc1 PE=1 SV=1	0	11.135	2	3	6	3	1607	177.3	5.22	1.6273	0.629047	4.95875e+06	3.04722e+06	7.32575e+06	705915	1.11e+06	1.07267e+07	3.28306e+06	866519
Medium	D3ZHU8	Rbm19	RNA-binding motif protein 19 OS=Rattus norvegicus OX=10116 GN=Rbm19 PE=1 SV=3	0.041	1.318	1	1	1	1	955	106.3	6.43	1.62623	0.572069	128478	79003.8	6045.26	84635.3	146331	246746	6045.26	132643
High	A9CMB8	Mcm6	DNA helicase OS=Rattus norvegicus OX=10116 GN=Mcm6 PE=1 SV=1	0	53.186	18	10	17	10	821	92.8	5.43	1.62601	0.57234	4.63098e+06	2.84807e+06	6.60409e+06	349723	1.59038e+06	8907207	3.27053e+06	1.71519e+06
High	B5DEJ9	Sbf2	LOC691036 protein OS=Rattus norvegicus OX=10116 GN=Sbf2 PE=2 SV=1	0	7.069	2	3	6	1	1826	205.4	7.21	1.62237	0.629265	1.5461e+06	952986	2.25058e+06	261197	347183	3.40527e+06	744823	488188
High	Q5XI28	Raver1	Ribonucleoprotein PTB-binding 1 OS=Rattus norvegicus OX=10116 GN=Raver1 PE=1 SV=1	0	103.315	39	16	37	16	748	79.2	8.88	1.62158	0.247653	1.92769e+07	1.18877e+07	1.77555e+07	1.22606e+07	5.64717e+06	1.99013e+07	2.62112e+07	1.17183e+07
High	D4A2Z8	Dhx36	ATP-dependent DNA/RNA helicase DHX36 OS=Rattus norvegicus OX=10116 GN=Dhx36 PE=1 SV=1	0	54.63	13	8	16	8	1000	113.8	8.12	1.62097	0.368784	3.6641e+06	2.26044e+06	3.927e+06	1.6261e+06	1.22821e+06	5.84351e+06	2.86853e+06	2.28026e+06
Medium	F1LLX7	Sfrp1	Secreted frizzled-related protein 1 OS=Rattus norvegicus OX=10116 GN=Sfrp1 PE=4 SV=1	0.036	1.35	2	1	1	1	313	35.3	8.87	1.62054	0.7534	223738	138064	402101	6045.26	6045.26	659123	6045.26	6045.26
High	Q6IFU7	Krt42	Keratin, type I cytoskeletal 42 OS=Rattus norvegicus OX=10116 GN=Krt42 PE=3 SV=1	0	118.296	24	14	84	4	452	50.2	5.16	1.61578	0.322664	3.01851e+07	1.86814e+07	23459113	1.7868e+07	1.47172e+07	2.65406e+07	1.51893e+07	4.88254e+07
High	E9PSJ3	Kif4a	Kinesin family member 4A OS=Rattus norvegicus OX=10116 GN=Kif4a PE=1 SV=1	0	288.602	43	48	105	47	1231	139.6	6.42	1.61475	0.110668	1.8176e+08	1.12562e+08	1.23636e+08	1.28207e+08	8.58433e+07	2.43317e+08	1.43117e+08	1.58847e+08
High	D3ZLH5	Plxnb3	Plexin-B3 OS=Rattus norvegicus OX=10116 GN=Plxnb3 PE=1 SV=1	0.007	2.404	1	1	3	1	1902	208.4	5.95	1.61462	0.585047	7.16148e+06	4.43541e+06	9750860	2.01037e+06	1.545e+06	14657426	3398820	3.42819e+06
High	D3ZAR3	Sprr2d	Small proline-rich protein 2D OS=Rattus norvegicus OX=10116 GN=Sprr2d PE=4 SV=2	0	8.308	38	2	6	2	81	8.8	8.15	1.60361	0.265501	3.30657e+06	2.06196e+06	2.08809e+06	709994	3.38778e+06	4.4184e+06	2.51079e+06	2.99051e+06
High	D3ZET9	LOC100909664	Centrosomal protein of 170 kDa-like OS=Rattus norvegicus OX=10116 GN=LOC100909664 PE=1 SV=2	0	117.102	28	23	47	22	1139	125.7	6.8	1.60345	0.0187794	2.10898e+07	1.31527e+07	15123358	1.30011e+07	1.13337e+07	2.26909e+07	2.30136e+07	1.7565e+07
High	Q6AYK1	Rnps1	RNA-binding protein with serine-rich domain 1 OS=Rattus norvegicus OX=10116 GN=Rnps1 PE=2 SV=1	0	46.527	25	6	21	6	305	34.2	11.84	1.60142	0.680062	2.01621e+07	1.25901e+07	3.05934e+07	4.12308e+06	3.05381e+06	4.90279e+07	7.86388e+06	3.59443e+06
High	F1LYD8	Rp9	RP9, pre-mRNA-splicing factor OS=Rattus norvegicus OX=10116 GN=Rp9 PE=4 SV=2	0	6.591	13	2	4	2	150	17.7	9.11	1.59791	0.755405	1.03907e+06	650268	1.84773e+06	97030.1	6045.26	3.03749e+06	6045.26	73673
High	Q62707		Nonmuscle myosin heavy chain-B (Fragment) OS=Rattus norvegicus OX=10116 PE=2 SV=1	0	85.578	42	11	35	1	272	31.1	7.56	1.59762	0.765272	897034	561480	1.67235e+06	6045.26	6045.26	2.67901e+06	6045.26	6045.26
High	D3ZIV8	Ythdc2	YTH domain-containing 2 OS=Rattus norvegicus OX=10116 GN=Ythdc2 PE=1 SV=3	0	37.319	8	7	9	7	1276	142.2	8.79	1.59722	0.60231	2.50505e+06	1.56838e+06	3.49747e+06	603239	604426	5.06511e+06	1.96073e+06	489316
High	Q66H68	Rbm47	RNA-binding protein 47 OS=Rattus norvegicus OX=10116 GN=Rbm47 PE=2 SV=1	0	19.189	11	6	12	6	590	64.1	8.19	1.59707	0.113249	4.29488e+06	2.68923e+06	3.15404e+06	2.94512e+06	1.96852e+06	5.46853e+06	4.38504e+06	3.03107e+06
High	Q5M9G1	Hexim1	Protein HEXIM1 OS=Rattus norvegicus OX=10116 GN=Hexim1 PE=1 SV=1	0	14.557	10	2	8	2	356	40.3	5.38	1.59578	0.328564	1125026	705000	295379	722157	1.09746e+06	556403	1.56638e+06	1.25229e+06
High	A0A0G2K0E0	Ddx56	DEAD (Asp-Glu-Ala-Asp) box polypeptide 56 OS=Rattus norvegicus OX=10116 GN=Ddx56 PE=1 SV=1	0	10.73	4	2	3	2	546	61.3	9.17	1.59541	0.241102	1.04914e+06	657598	874287	636159	462349	1.4191e+06	1.17692e+06	551405
High	F1LPD0	LOC108348074	Collagen alpha-1(XV) chain-like OS=Rattus norvegicus OX=10116 GN=LOC108348074 PE=1 SV=3	0	43.542	9	7	10	7	1312	134.4	4.88	1.59486	0.511332	4.03789e+06	2.53182e+06	6.41354e+06	332915	848993	4.48495e+06	2.54633e+06	5.08239e+06
High	A0A0G2K5A0	Exosc8	Exosome component 8 OS=Rattus norvegicus OX=10116 GN=Exosc8 PE=1 SV=1	0	6.526	9	2	2	2	243	26.1	5.03	1.59376	0.448208	519414	325905	427788	245994	303934	967016	314101	277126
High	M0RAP5	Sbf1	SET-binding factor 1 OS=Rattus norvegicus OX=10116 GN=Sbf1 PE=1 SV=1	0	128.722	17	25	57	23	1893	211.3	7.27	1.59323	0.204912	1.6184e+07	1.0158e+07	1.29761e+07	1.14376e+07	6.06013e+06	2.00455e+07	1.90742e+07	9.43237e+06
High	Q63357	Myo1d	Unconventional myosin-Id OS=Rattus norvegicus OX=10116 GN=Myo1d PE=1 SV=3	0	331.515	46	45	93	45	1006	116	9.41	1.59262	0.725203	8.42472e+07	5.28987e+07	1.45401e+08	5.73413e+06	7.56093e+06	2.22301e+08	1.86398e+07	1.18005e+07
High	Q5FVC2	Arhgef2	Rho guanine nucleotide exchange factor 2 OS=Rattus norvegicus OX=10116 GN=Arhgef2 PE=1 SV=1	0	111.225	26	22	54	22	985	111.8	7.12	1.59129	0.278261	1.904e+07	1.19651e+07	1.61817e+07	1.12034e+07	8.51033e+06	2.82717e+07	1.84843e+07	1.03639e+07
High	P26644	Apoh	Beta-2-glycoprotein 1 OS=Rattus norvegicus OX=10116 GN=Apoh PE=2 SV=2	0	5.776	3	1	10	1	297	33.2	8.22	1.5901	0.345862	8.69725e+06	5.46961e+06	2.89327e+06	4.09964e+06	9.41592e+06	1.08796e+07	11042078	4.17008e+06
High	Q6AYD6	Pdlim2	PDZ and LIM domain protein 2 OS=Rattus norvegicus OX=10116 GN=Pdlim2 PE=1 SV=1	0.006	2.499	4	1	1	1	349	37.6	8.65	1.58998	0.306429	812839	511226	345128	638029	550522	1.24189e+06	793753	402875
High	P97611	Mcpt9	Granzyme J OS=Rattus norvegicus OX=10116 GN=Mcpt9 PE=2 SV=1	0.009	2.033	8	1	2	1	246	27.1	9.16	1.58585	0.451109	1.55948e+06	983373	6045.26	1.20787e+06	1.7362e+06	633497	1.98105e+06	2063889
High	D4A037	Fam204a	Family with sequence similarity 204, member A OS=Rattus norvegicus OX=10116 GN=Fam204a PE=4 SV=2	0	6.83	10	1	2	1	238	26.7	7.81	1.58205	0.5838	284639	179918	451387	6045.26	82321.9	468586	296544	88786.6
Medium	P47196	Akt1	RAC-alpha serine/threonine-protein kinase OS=Rattus norvegicus OX=10116 GN=Akt1 PE=1 SV=1	0.02	1.694	2	1	1	1	480	55.7	5.9	1.57784	0.747741	195195	123711	359042	6045.26	6045.26	536180	6045.26	43361.3
High	D4A206	Tcof1	Treacle ribosome biogenesis factor 1 OS=Rattus norvegicus OX=10116 GN=Tcof1 PE=1 SV=2	0	29.536	6	6	6	6	1395	144.6	9.1	1.57588	0.726485	1.1379e+07	7.22074e+06	1.91084e+07	1.77642e+06	777343	3.00686e+07	2.2925e+06	1.77598e+06
High	B5DEP5	Trip4	RCG58191 OS=Rattus norvegicus OX=10116 GN=Trip4 PE=1 SV=1	0.009	2.111	1	1	4	1	581	65.8	7.69	1.57412	0.0286659	1.18666e+06	753851	858381	808388	594785	1.32236e+06	1.2483e+06	989304
High	F1LQZ3	Kif3a	Kinesin-like protein OS=Rattus norvegicus OX=10116 GN=Kif3a PE=1 SV=2	0	56.091	23	15	28	13	702	80.2	6.54	1.57265	0.142123	5.79906e+06	3.68744e+06	5395790	1.53984e+06	4126701	6.25028e+06	5.63447e+06	5.51242e+06
High	Q5XIU2	Znf143	Zinc finger protein 143 OS=Rattus norvegicus OX=10116 GN=Znf143 PE=2 SV=2	0	26.994	22	8	15	8	638	69	6.19	1.57186	0.50352	9.78302e+06	6.22386e+06	7.94057e+06	4.27602e+06	6.455e+06	19063674	6.7227e+06	3.56269e+06
High	A0A096MJR6		Poly [ADP-ribose] polymerase (Fragment) OS=Rattus norvegicus OX=10116 PE=1 SV=1	0	4.863	2	1	1	1	804	89.8	5.57	1.57151	0.761246	123644	78678.5	6045.26	223945	6045.26	6045.26	6045.26	358843
Low	A0A0G2JWV2	Fam162a	Protein FAM162A OS=Rattus norvegicus OX=10116 GN=Fam162a PE=1 SV=1	0.056	1.202	5	1	1	1	150	17.1	9.42	1.57089	0.617324	292308	186078	449805	6045.26	102385	546309	278722	51892.3
High	F1LRE1	Gsr	Glutathione reductase OS=Rattus norvegicus OX=10116 GN=Gsr PE=1 SV=2	0.001	4.602	3	1	2	1	410	44.8	7.11	1.56644	0.504016	517938	330647	607402	378495	6045.26	862973	225967	464873
Medium	Q5XIU5	Psmf1	Proteasome inhibitor PI31 subunit OS=Rattus norvegicus OX=10116 GN=Psmf1 PE=1 SV=1	0.016	1.792	3	1	1	1	271	29.8	5.26	1.56622	0.411326	408096	260561	310217	465422	6045.26	435417	544759	244111
High	D4A4Z9	Ktn1	Kinectin 1 OS=Rattus norvegicus OX=10116 GN=Ktn1 PE=1 SV=2	0	205.854	34	35	68	35	1325	151.7	6.01	1.56615	0.399799	2.68931e+07	1.71715e+07	3.07736e+07	1.40484e+07	6.69241e+06	4.18415e+07	1.92175e+07	1.96204e+07
Medium	Q5XIU4	Bcap29	B-cell receptor-associated protein 29 OS=Rattus norvegicus OX=10116 GN=Bcap29 PE=1 SV=1	0.026	1.586	7	1	1	1	241	28.2	9.66	1.56511	0.726605	281172	179650	526860	6045.26	6045.26	688057	149414	6045.26
High	Q62728	Ptpn21	Tyrosine-protein phosphatase non-receptor type 21 OS=Rattus norvegicus OX=10116 GN=Ptpn21 PE=1 SV=1	0	64.44	17	13	24	12	1175	133.3	7.77	1.56441	0.0718514	6.33435e+06	4.04902e+06	2.70977e+06	4772808	4.66448e+06	6.6436e+06	7.28874e+06	5.0707e+06
High	Q30A01	Gisp	GABA-B receptor-interacting scaffolding protein OS=Rattus norvegicus OX=10116 GN=Gisp PE=2 SV=1	0.004	2.822	1	1	1	1	1115	128.4	6.16	1.56383	0.474975	336339	215073	192739	119302	333179	606573	268588	133857
High	P0C8E4	Map3k7	Mitogen-activated protein kinase kinase kinase 7 OS=Rattus norvegicus OX=10116 GN=Map3k7 PE=1 SV=1	0	7.031	2	1	2	1	606	67.2	7.08	1.56134	0.0249626	1.05193e+06	673737	877971	547568	595672	1.075e+06	1.09355e+06	987240
High	P52590	Nup107	Nuclear pore complex protein Nup107 OS=Rattus norvegicus OX=10116 GN=Nup107 PE=1 SV=1	0	26.913	9	6	9	6	926	107.1	5.53	1.56114	0.381686	3.29491e+06	2.11058e+06	3.4252e+06	857747	2.04878e+06	5.12991e+06	2.80999e+06	1.94483e+06
High	F1LRX4	Avpi1	Arginine vasopressin-induced protein 1 OS=Rattus norvegicus OX=10116 GN=Avpi1 PE=4 SV=1	0.002	3.734	8	1	1	1	148	16.5	11.4	1.5609	0.412801	425498	272597	6045.26	492531	319215	296033	593841	386620
High	D3ZV40	Unk	Unk zinc finger OS=Rattus norvegicus OX=10116 GN=Unk PE=1 SV=1	0.002	3.542	1	1	1	1	810	88	6.87	1.56008	0.698882	837775	537009	1.59894e+06	6045.26	6045.26	1706326	800954	6045.26
High	Q80WL2	Bysl	Bystin OS=Rattus norvegicus OX=10116 GN=Bysl PE=1 SV=3	0.008	2.219	2	1	2	1	436	50	8.05	1.55761	0.695361	237519	152489	367705	6045.26	83717.9	567543	138969	6045.26
High	A0A0G2KA12	Kif1b	Kinesin-like protein KIF1B OS=Rattus norvegicus OX=10116 GN=Kif1b PE=1 SV=1	0	66.734	9	14	24	8	1799	202	5.58	1.55741	0.0979181	3.06067e+06	1.96524e+06	2.30819e+06	2491806	1.09572e+06	3.57777e+06	2.75372e+06	2.85052e+06
Low	O08559		Non-inducible carbony reductase OS=Rattus norvegicus OX=10116 PE=4 SV=1	0.063	1.142	5	1	1	1	276	30.8	8.09	1.55692	0.440645	290077	186315	139352	6045.26	413547	264469	325338	280424
High	B1VKB4	Synpo	Synaptopodin OS=Rattus norvegicus OX=10116 GN=Synpo PE=2 SV=1	0	86.927	27	18	35	18	905	96.7	9.66	1.55665	0.262064	1.63446e+07	1.04999e+07	1.37716e+07	8.16721e+06	9.56081e+06	2.43714e+07	1.04901e+07	1.41723e+07
High	A0A0G2JX92	Sh3pxd2a	SH3 and PX domains 2A OS=Rattus norvegicus OX=10116 GN=Sh3pxd2a PE=1 SV=1	0	61.234	14	13	31	13	1109	122.5	8.75	1.55479	0.185283	1.21946e+07	7.84328e+06	8.06633e+06	7.19787e+06	8.26564e+06	14911659	1.4884e+07	6.7883e+06
High	A0A0G2K916	Ankhd1	Ankyrin repeat and KH domain-containing 1 OS=Rattus norvegicus OX=10116 GN=Ankhd1 PE=1 SV=1	0	115.616	15	29	52	20	2615	276.7	6.05	1.55079	0.318944	6.75763e+06	4.35755e+06	6.62523e+06	2.7616e+06	3.68582e+06	9.51904e+06	7.26708e+06	3.48675e+06
High	Q498C9	Zfp207	RCG33491, isoform CRA_b OS=Rattus norvegicus OX=10116 GN=Zfp207 PE=1 SV=1	0	10.677	11	4	7	4	464	49.7	9.1	1.5483	0.607949	4.49415e+06	2.90264e+06	5.26165e+06	1.14252e+06	2.30374e+06	9.52059e+06	3.04661e+06	915236
High	D3ZZZ9	Ctnnd1	Catenin (Cadherin associated protein), delta 1 (Predicted), isoform CRA_a OS=Rattus norvegicus OX=10116 GN=Ctnnd1 PE=1 SV=1	0	724.739	72	71	381	70	932	104	6.95	1.54823	0.125908	6.31885e+08	4.08133e+08	5.16644e+08	3.90331e+08	3.17425e+08	8.17941e+08	6.03869e+08	4.73846e+08
High	B1WBQ0	Cdc5l	CDC5 cell division cycle 5-like (S. pombe) OS=Rattus norvegicus OX=10116 GN=Cdc5l PE=1 SV=1	0	136.913	43	25	52	25	802	92.2	8.02	1.54646	0.249841	1.95963e+07	1.26717e+07	1.80818e+07	1.03974e+07	9.53589e+06	2.68467e+07	2.02091e+07	1.17329e+07
High	Q8QZZ9	Cdkn2a	Tumor suppressor ARF OS=Rattus norvegicus OX=10116 GN=Cdkn2a PE=2 SV=1	0	12.867	23	3	6	3	160	17.3	12.31	1.54531	0.305589	2.4222e+06	1.56746e+06	2.55397e+06	1.02934e+06	1.11907e+06	3.47816e+06	2.04437e+06	1.74409e+06
High	D3ZKR8	Tmem167a	Protein kish OS=Rattus norvegicus OX=10116 GN=Tmem167a PE=3 SV=2	0.006	2.478	13	1	2	1	71	7.9	8.95	1.54463	0.700922	819621	530627	1.22725e+06	147318	217315	2.02594e+06	333741	99176.3
High	Q66HC1	Tdrd3	Tudor domain-containing protein 3 OS=Rattus norvegicus OX=10116 GN=Tdrd3 PE=1 SV=1	0	177.786	49	24	86	24	651	73	9.28	1.54398	0.433226	5.10498e+07	3.30638e+07	5.30809e+07	3.08238e+07	1.52867e+07	8.32995e+07	4.67685e+07	2.30814e+07
High	P17764	Acat1	Acetyl-CoA acetyltransferase, mitochondrial OS=Rattus norvegicus OX=10116 GN=Acat1 PE=1 SV=1	0	27.348	21	6	8	6	424	44.7	8.76	1.54207	0.686161	3.66408e+06	2.37607e+06	4.68244e+06	405165	2.04061e+06	8.98756e+06	1.64818e+06	356489
High	Q4QQW1	Reep4	Receptor expression-enhancing protein 4 OS=Rattus norvegicus OX=10116 GN=Reep4 PE=1 SV=1	0	12.227	19	4	5	4	257	29.6	9.73	1.5402	0.401219	2.21975e+06	1.4412e+06	2.31589e+06	1.03393e+06	973794	3.55987e+06	1.92889e+06	1.17049e+06
High	Q2HWF0	Fnbp1l	Formin-binding protein 1-like OS=Rattus norvegicus OX=10116 GN=Fnbp1l PE=1 SV=2	0	13.175	6	3	8	3	605	69.9	6.73	1.53998	0.634129	652370	423622	991022	140640	139202	1.25909e+06	624432	73589.7
High	Q5XFW6	Wdr6	WD repeat-containing protein 6 OS=Rattus norvegicus OX=10116 GN=Wdr6 PE=1 SV=2	0	11.386	7	3	3	3	1125	121.9	6.81	1.53271	0.547325	714744	466326	571582	214453	612943	1.13835e+06	999840	6045.26
High	Q10758	Krt8	Keratin, type II cytoskeletal 8 OS=Rattus norvegicus OX=10116 GN=Krt8 PE=1 SV=3	0	65.663	12	12	72	1	483	54	6	1.53114	0.221436	2.66047e+07	1.73758e+07	17954480	16732971	17439902	24361552	16869116	38583532
High	D4AB50	Arhgap10	RCG51408 OS=Rattus norvegicus OX=10116 GN=Arhgap10 PE=1 SV=1	0	17.643	6	5	7	5	786	89.4	7.28	1.52908	0.676989	2.83087e+06	1.85136e+06	4.01405e+06	698740	841285	6.59259e+06	1.37506e+06	524953
High	F1M6N0	LOC686143	Uncharacterized protein OS=Rattus norvegicus OX=10116 GN=LOC686143 PE=4 SV=3	0	8.789	20	4	10	4	284	29.2	7.84	1.52812	0.0633912	1.16521e+07	7.62513e+06	9.60262e+06	5.83416e+06	7.43862e+06	1.34871e+07	9.55674e+06	1.19125e+07
High	B2RZ97	Kcmf1	LOC684322 protein OS=Rattus norvegicus OX=10116 GN=Kcmf1 PE=2 SV=1	0	8.084	3	1	3	1	381	41.8	5.76	1.52761	0.516305	388397	254252	558803	6045.26	197906	581526	297095	286569
High	P68136	Acta1	Actin, alpha skeletal muscle OS=Rattus norvegicus OX=10116 GN=Acta1 PE=1 SV=1	0	297.23	36	20	289	2	377	42	5.39	1.52742	0.690558	3.17343e+08	2.07764e+08	488872576	3.85076e+07	9.59122e+07	7.41775e+08	1.40779e+08	6.94751e+07
High	Q68A21	Purb	Transcriptional activator protein Pur-beta OS=Rattus norvegicus OX=10116 GN=Purb PE=1 SV=3	0	75.991	32	14	59	1	315	33.4	5.43	1.52566	0.385034	2.71587e+06	1.78013e+06	2.76546e+06	1.05835e+06	1.51658e+06	4.02441e+06	2.89935e+06	1223854
High	Q4FZR5	Acd	Adrenocortical dysplasia protein homolog OS=Rattus norvegicus OX=10116 GN=Acd PE=1 SV=1	0.007	2.274	2	1	7	1	417	45.6	5.45	1.52323	0.467226	9.49826e+06	6.23561e+06	6.78492e+06	2.45956e+06	9.46235e+06	9392301	1.56415e+07	3.461e+06
High	Q66HF9	Lrrfip1	Leucine-rich repeat flightless-interacting protein 1 OS=Rattus norvegicus OX=10116 GN=Lrrfip1 PE=1 SV=1	0	25.284	10	4	4	3	738	80	4.78	1.5217	0.745689	985180	647421	1.84086e+06	6045.26	95355.2	2.51768e+06	258514	179344
High	D3ZAY8	Pnn	Pinin, desmosome-associated protein OS=Rattus norvegicus OX=10116 GN=Pnn PE=1 SV=1	0	58.898	18	13	19	13	729	82.6	7.4	1.52002	0.63064	2.604e+07	1.71314e+07	3.60339e+07	8.46412e+06	6.89616e+06	5.43035e+07	1.55784e+07	8.23823e+06
High	D3ZWX3	Zfp384	Zinc finger protein 384 OS=Rattus norvegicus OX=10116 GN=Zfp384 PE=1 SV=1	0	9.063	10	3	6	3	565	61.4	8.9	1.51914	0.40147	4.2438e+06	2.79355e+06	1.89918e+06	3.82283e+06	2.65865e+06	2.84713e+06	7.12698e+06	2.75729e+06
High	Q4KLJ3	Gnl2	Nucleolar GTP-binding protein 2 OS=Rattus norvegicus OX=10116 GN=Gnl2 PE=1 SV=1	0	32.297	15	8	14	8	734	83.8	9.09	1.51572	0.339281	1.96703e+06	1.29775e+06	2.29423e+06	854743	744282	2.63822e+06	1.87161e+06	1.39127e+06
High	A0A0G2K3H2	Dock7	Dedicator of cytokinesis 7 OS=Rattus norvegicus OX=10116 GN=Dock7 PE=1 SV=1	0	45.434	6	9	16	9	2129	241.1	6.79	1.51532	0.733599	2.65258e+06	1.75051e+06	4.41765e+06	444082	389788	6.80627e+06	353341	798135
High	A0A0G2K9T1	Itch	E3 ubiquitin-protein ligase OS=Rattus norvegicus OX=10116 GN=Itch PE=1 SV=1	0.001	4.438	3	2	2	2	882	100.8	6.34	1.51497	0.566712	757536	500033	933115	437622	129363	1401709	625060	245839
High	A0A0G2JXP1	Gyg1	Glycogenin-1 OS=Rattus norvegicus OX=10116 GN=Gyg1 PE=1 SV=1	0	23.138	12	3	6	3	361	40.6	5.87	1.51478	0.788227	5.6085e+07	3.7025e+07	1.10959e+08	109902	6045.26	166318265	1.29507e+06	641615
High	G3V6S8	Srsf6	Serine/arginine-rich splicing factor 6 OS=Rattus norvegicus OX=10116 GN=Srsf6 PE=1 SV=1	0	17.008	9	3	12	2	339	39	11.46	1.51317	0.205849	1.32301e+06	874335	1.08482e+06	726736	811451	1.86357e+06	1.15819e+06	947284
High	D3ZU21	Pibf1	Progesterone immunomodulatory-binding factor 1 OS=Rattus norvegicus OX=10116 GN=Pibf1 PE=1 SV=1	0	6.911	3	2	2	2	757	89.7	6.06	1.51276	0.644834	1.09749e+06	725487	437559	920740	818161	2.54135e+06	594310	156804
High	Q63269	Itpr3	Inositol 1,4,5-trisphosphate receptor type 3 OS=Rattus norvegicus OX=10116 GN=Itpr3 PE=1 SV=1	0	65.67	8	17	19	16	2670	304.1	6.51	1.51262	0.596162	6.3158e+06	4.1754e+06	8.56732e+06	1.60711e+06	2.35177e+06	1.21411e+07	2.16564e+06	4.64064e+06
High	Q924C3	Enpp1	Ectonucleotide pyrophosphatase/phosphodiesterase family member 1 OS=Rattus norvegicus OX=10116 GN=Enpp1 PE=1 SV=2	0	18.69	5	3	6	3	906	102.9	6.55	1.51261	0.721835	2.26608e+06	1.49813e+06	3.83935e+06	258407	396623	5.52992e+06	753847	514478
High	Q4QQW4	Hdac1	Histone deacetylase 1 OS=Rattus norvegicus OX=10116 GN=Hdac1 PE=1 SV=1	0	82.852	33	12	46	7	482	55.1	5.48	1.51087	0.335126	1.60061e+07	1.0594e+07	1.63685e+07	8.70696e+06	6.70641e+06	2.35451e+07	1.44013e+07	1.00719e+07
High	P42667	Sec11a	Signal peptidase complex catalytic subunit SEC11A OS=Rattus norvegicus OX=10116 GN=Sec11a PE=2 SV=1	0	9.107	16	3	7	3	179	20.6	9.17	1.51034	0.66769	2.6484e+06	1.75351e+06	3.9853e+06	226226	1.04901e+06	5.65778e+06	1.87109e+06	416340
High	D4A1A5	Ppp2r5c	Serine/threonine-protein phosphatase 2A 56 kDa regulatory subunit OS=Rattus norvegicus OX=10116 GN=Ppp2r5c PE=1 SV=2	0.001	4.597	2	1	3	1	524	60.8	6.64	1.50941	0.521197	656794	435134	902215	223812	179376	1.0754e+06	390134	504851
High	D3ZAZ5	Bcar3	BCAR3, NSP family adaptor protein OS=Rattus norvegicus OX=10116 GN=Bcar3 PE=1 SV=1	0	63.452	28	17	39	17	825	92.4	7.46	1.50732	0.688631	5.02074e+07	3.3309e+07	7.07333e+07	1.10057e+07	1.81879e+07	1.18918e+08	1.82916e+07	1.34124e+07
High	O08651	Phgdh	D-3-phosphoglycerate dehydrogenase OS=Rattus norvegicus OX=10116 GN=Phgdh PE=1 SV=3	0	94.668	33	15	32	15	533	56.5	6.71	1.50718	0.370957	9.95433e+07	6.6046e+07	80194825	4.49602e+07	7.2983e+07	1.39996e+08	1.21109e+08	3.75249e+07
High	Q5M7U6	Actr2	Actin-related protein 2 OS=Rattus norvegicus OX=10116 GN=Actr2 PE=2 SV=1	0	69.238	26	9	23	9	394	44.7	6.74	1.50663	0.722282	2.34536e+07	1.5567e+07	39790869	3.03516e+06	3.87483e+06	5.67124e+07	1.03852e+07	3.26302e+06
High	F1LQ45	Epn2	Epsin-2 OS=Rattus norvegicus OX=10116 GN=Epn2 PE=1 SV=2	0.002	3.555	2	1	1	1	583	62.3	7.44	1.50617	0.777479	260697	173086	447606	6045.26	65606.4	770000	6045.26	6045.26
High	Q52KS1	Pfkm	ATP-dependent 6-phosphofructokinase OS=Rattus norvegicus OX=10116 GN=Pfkm PE=1 SV=1	0	72.242	18	11	22	8	780	85.3	7.88	1.50616	0.688234	3.73366e+06	2.47892e+06	5.90665e+06	689307	840811	8.40118e+06	1.8363e+06	963498
Medium	A0A1B0GWL4	Ccdc178	Coiled-coil domain-containing 178 OS=Rattus norvegicus OX=10116 GN=Ccdc178 PE=4 SV=1	0.035	1.377	1	1	4	1	866	103.2	7.28	1.5061	0.105831	9294231	6.17108e+06	6.65267e+06	5.62176e+06	6.2388e+06	6.87104e+06	9063527	1.19481e+07
High	Q4V7C4	Ccdc71	Coiled-coil domain-containing protein 71 OS=Rattus norvegicus OX=10116 GN=Ccdc71 PE=2 SV=1	0.004	2.83	2	1	2	1	436	46.4	11.14	1.50489	0.232308	5.84646e+06	3.88497e+06	2.92971e+06	3.56403e+06	5161163	7.54068e+06	6.5355e+06	3.4632e+06
High	Q38PF9		AHNAK 1 (Fragment) OS=Rattus norvegicus OX=10116 PE=2 SV=1	0	184.828	79	23	101	2	261	28.1	8.51	1.50439	0.490936	1.55738e+06	1.03522e+06	617549	667031	1821084	1.00845e+06	2.68962e+06	974068
High	Q496Y9	LOC288526	LOC288526 protein (Fragment) OS=Rattus norvegicus OX=10116 GN=LOC288526 PE=2 SV=1	0	7.202	5	2	3	2	544	60.1	10.39	1.50424	0.353903	2.45252e+06	1.63041e+06	2.40707e+06	906808	1.57734e+06	3.38853e+06	2.77527e+06	1.19377e+06
High	Q5RKH0	Glyr1	Putative oxidoreductase GLYR1 OS=Rattus norvegicus OX=10116 GN=Glyr1 PE=1 SV=1	0	35.297	18	7	13	7	552	60.4	9.13	1.50423	0.50883	4.59023e+06	3.05155e+06	5.40913e+06	2.3057e+06	1.43982e+06	8.02385e+06	3.44823e+06	2.29861e+06
High	D3ZU13	Eif4g1	Eukaryotic translation initiation factor 4 gamma, 1 OS=Rattus norvegicus OX=10116 GN=Eif4g1 PE=1 SV=1	0	337.012	33	49	166	1	1598	175.6	5.38	1.50408	0.543024	5.4963e+06	3.65425e+06	6.8438e+06	2.01204e+06	2.10692e+06	9987631	3824044	2677232
High	Q68FR7	Ltv1	Protein LTV1 homolog OS=Rattus norvegicus OX=10116 GN=Ltv1 PE=2 SV=1	0	35.587	21	8	11	8	470	53.5	4.98	1.50363	0.739783	4.03361e+06	2.68259e+06	6.64712e+06	519067	881575	1.04831e+07	1.22612e+06	391585
High	G3V8T4	Ddb1	DNA damage-binding protein 1 OS=Rattus norvegicus OX=10116 GN=Ddb1 PE=1 SV=1	0	8.54	5	3	3	3	1140	126.9	5.26	1.50332	0.634558	188988	125714	6045.26	148419	222676	6045.26	371574	189345
High	P63074	Eif4e	Eukaryotic translation initiation factor 4E OS=Rattus norvegicus OX=10116 GN=Eif4e PE=1 SV=1	0	31.731	18	5	20	5	217	25	6.15	1.50252	0.415536	1.27988e+07	8.51821e+06	1.3442e+07	5.77272e+06	6.33989e+06	2.03859e+07	11314184	6.69628e+06
High	D4A4T7	Dsg1	Desmoglein 1 OS=Rattus norvegicus OX=10116 GN=Dsg1 PE=4 SV=3	0	5.075	2	2	2	2	1039	112.5	4.88	1.5018	0.551316	3935839	2.62074e+06	1.20836e+06	2.95542e+06	3.69845e+06	2.06483e+06	2.03719e+06	7.70549e+06
High	Q5BJW0	Skiv2l2	Skiv2l2 protein (Fragment) OS=Rattus norvegicus OX=10116 GN=Skiv2l2 PE=2 SV=1	0	140.944	46	17	74	2	337	38	7.64	1.50104	0.258034	7.50416e+06	4.99931e+06	7.72373e+06	4.2727e+06	3001492	9204073	8.29859e+06	5.00983e+06
High	Q5XI19	Fermt2	Fermitin family homolog 2 (Drosophila) OS=Rattus norvegicus OX=10116 GN=Fermt2 PE=1 SV=1	0	22.319	9	5	7	5	680	77.8	6.7	1.50072	0.679399	1.90733e+06	1.27094e+06	2.82992e+06	976874	6045.26	4.22091e+06	495511	1.00559e+06
High	Q6IFT2		Type II keratin Kb40 (Fragment) OS=Rattus norvegicus OX=10116 PE=2 SV=1	0	8.695	4	3	6	2	488	54.2	5.67	1.50027	0.450891	1.36806e+06	911876	1.23094e+06	483508	1.02118e+06	1.99502e+06	381621	1.72756e+06
High	P62749	Hpcal1	Hippocalcin-like protein 1 OS=Rattus norvegicus OX=10116 GN=Hpcal1 PE=1 SV=2	0	10.329	10	2	3	2	193	22.3	5.5	1.50014	0.774107	747207	498092	1.36284e+06	6045.26	125389	2.11677e+06	118809	6045.26
High	P60123	Ruvbl1	RuvB-like 1 OS=Rattus norvegicus OX=10116 GN=Ruvbl1 PE=1 SV=1	0	47.455	28	9	22	9	456	50.2	6.42	1.49989	0.392658	7.77574e+06	5.18422e+06	8.02185e+06	3.45617e+06	4.07463e+06	1.08648e+07	9180278	3.28211e+06
High	Q5BJM8	Slc30a7	Zinc transporter 7 OS=Rattus norvegicus OX=10116 GN=Slc30a7 PE=2 SV=2	0	9.374	8	3	5	3	378	41.7	6.84	1.49979	0.652834	1.798e+06	1.19884e+06	2.244e+06	205030	1.14748e+06	3.88795e+06	1.25824e+06	247796
High	B0BN90	Dimt1	rRNA adenine N(6)-methyltransferase OS=Rattus norvegicus OX=10116 GN=Dimt1 PE=2 SV=1	0	5.236	7	2	6	2	313	35.2	9.94	1.49954	0.672571	1.3569e+06	904876	1.95558e+06	618228	140821	3.01764e+06	594587	458471
High	P41350	Cav1	Caveolin-1 OS=Rattus norvegicus OX=10116 GN=Cav1 PE=1 SV=3	0	24.942	20	3	12	3	178	20.5	5.53	1.49951	0.70979	5.50998e+06	3.67452e+06	9.33377e+06	563983	1.12582e+06	1.27055e+07	2.48252e+06	1.34189e+06
High	Q3KR59	Usp10	Ubiquitin carboxyl-terminal hydrolase 10 OS=Rattus norvegicus OX=10116 GN=Usp10 PE=1 SV=1	0	170.474	40	22	92	22	794	87.3	5.17	1.49899	0.552533	5.03741e+07	3.36054e+07	6.28937e+07	2.22783e+07	1.56444e+07	9.01608e+07	4.35115e+07	1.745e+07
High	Q9QZ86	Nop58	Nucleolar protein 58 OS=Rattus norvegicus OX=10116 GN=Nop58 PE=1 SV=1	0	28.743	11	4	8	4	534	60	8.51	1.49832	0.753126	1.37605e+06	918393	2.31305e+06	248911	193218	3.70742e+06	208231	212502
High	D3ZHW0	Dhx29	ATP-dependent RNA helicase DHX29 OS=Rattus norvegicus OX=10116 GN=Dhx29 PE=1 SV=2	0	51.176	11	14	30	14	1366	154	8.12	1.49455	0.188628	4.56148e+07	3.05208e+07	4.09543e+07	1.9922e+07	3.06859e+07	5.87666e+07	4.47375e+07	3.33402e+07
High	B2GUU1	Ythdf2	YTH domain family 2 (Predicted) OS=Rattus norvegicus OX=10116 GN=Ythdf2 PE=2 SV=1	0	149.044	33	19	81	13	579	62.3	8.79	1.49427	0.225306	2.53957e+07	1.69954e+07	2.1399e+07	1.63871e+07	1.32002e+07	2.22749e+07	3.58325e+07	1.80797e+07
Medium	B0BN27	Wdr73	Neuromedin B (Predicted), isoform CRA_d OS=Rattus norvegicus OX=10116 GN=Wdr73 PE=2 SV=1	0.029	1.495	2	1	2	1	371	40.9	5.31	1.49415	0.786483	136308	91227.3	6045.26	6045.26	261591	6045.26	396833	6045.26
High	B0BMX6	Rpp25l	Ribonuclease P/MRP subunit p25-like OS=Rattus norvegicus OX=10116 GN=Rpp25l PE=2 SV=1	0.002	3.802	6	1	5	1	163	17.7	10.46	1.49369	0.037572	596532	399367	496146	364281	337674	584531	674128	530936
High	A0A0G2K2A5	Uchl5	Ubiquitin carboxyl-terminal hydrolase OS=Rattus norvegicus OX=10116 GN=Uchl5 PE=1 SV=1	0.002	3.573	7	1	1	1	340	38.8	5.52	1.49218	0.788907	162793	109097	315201	6045.26	6045.26	476287	6045.26	6045.26
High	G3V8Q9	Apc	Adenomatosis polyposis coli, isoform CRA_a OS=Rattus norvegicus OX=10116 GN=Apc PE=1 SV=1	0	56.272	9	17	25	17	2842	310.3	7.37	1.49216	0.268859	5.58194e+06	3.74083e+06	3.95861e+06	2.52634e+06	4.73754e+06	7.96198e+06	5.21258e+06	3.57124e+06
High	Q5RJK5	Cbx3	Chromobox 3 OS=Rattus norvegicus OX=10116 GN=Cbx3 PE=1 SV=1	0	32.314	30	4	10	4	183	20.8	5.33	1.49129	0.518573	2.80837e+06	1.88318e+06	2.67319e+06	1.30078e+06	1.67557e+06	5.2467e+06	1.17084e+06	2.00757e+06
High	Q4KLN7	Arfgap3	ADP-ribosylation factor GTPase-activating protein 3 OS=Rattus norvegicus OX=10116 GN=Arfgap3 PE=1 SV=1	0	198.506	53	27	97	26	525	57.6	8.35	1.49011	0.0316492	7.06947e+07	4.74426e+07	5.56626e+07	4.41024e+07	4.25628e+07	7.20599e+07	8.00999e+07	5.99243e+07
High	D4A589	Smg6	SMG6 nonsense mediated mRNA decay factor OS=Rattus norvegicus OX=10116 GN=Smg6 PE=1 SV=4	0	27.919	7	9	12	9	1418	160.3	6.8	1.48672	0.330263	4.3647e+06	2.93579e+06	1.21556e+06	3.88659e+06	3.70522e+06	3.368e+06	6.28536e+06	3.44073e+06
High	Q5RK28	Nmes1	Normal mucosa of esophagus-specific gene 1 protein OS=Rattus norvegicus OX=10116 GN=Nmes1 PE=3 SV=1	0	11.799	19	1	6	1	83	9.6	9.99	1.48628	0.672023	2.96933e+06	1.99782e+06	4.71935e+06	688381	585722	6107191	2220384	580401
High	Q6P0K8	Jup	Junction plakoglobin OS=Rattus norvegicus OX=10116 GN=Jup PE=1 SV=1	0	124.048	37	24	71	19	745	81.7	6.14	1.48547	0.455198	21924153	1.47591e+07	12306564	1.2648e+07	1.93226e+07	1.1179e+07	1.61851e+07	3.84084e+07
High	A0A140TAI6	Rpl36	60S ribosomal protein L36 OS=Rattus norvegicus OX=10116 GN=Rpl36 PE=3 SV=1	0	39.511	32	7	30	7	105	12.2	11.59	1.48483	0.360262	8.97353e+07	6.04348e+07	8.91432e+07	4.4253e+07	4.79084e+07	1.36511e+08	7.8778e+07	5.39169e+07
High	Q63087	Alx1	ALX homeobox protein 1 OS=Rattus norvegicus OX=10116 GN=Alx1 PE=1 SV=1	0	20.964	12	3	6	3	326	36.9	8.57	1.48237	0.574974	2.49712e+06	1.68455e+06	3.33337e+06	939924	780354	4.37839e+06	2.34913e+06	763849
High	D3ZYV1	Wdr60	WD repeat domain 60 OS=Rattus norvegicus OX=10116 GN=Wdr60 PE=1 SV=2	0	104.505	25	15	32	15	1003	115.6	7.5	1.48082	0.663655	8.42731e+06	5.69096e+06	1.28683e+07	2.36541e+06	1.83918e+06	1.71901e+07	6.48226e+06	1.60952e+06
High	Q5BJS0	Dhx30	ATP-dependent RNA helicase DHX30 OS=Rattus norvegicus OX=10116 GN=Dhx30 PE=1 SV=1	0	134.243	29	28	77	28	1194	133.9	8.82	1.47937	0.46816	3.14357e+07	2.12493e+07	3.33206e+07	1.73072e+07	13120250	5.31256e+07	2.49506e+07	1.62308e+07
High	A0A0G2JUV7	Cep85	Centrosomal protein 85 OS=Rattus norvegicus OX=10116 GN=Cep85 PE=1 SV=1	0	175.386	48	26	86	26	763	85.2	6.35	1.47722	0.439547	2.50572e+08	1.69624e+08	2.76881e+08	8.97438e+07	142248745	4.01242e+08	1.95138e+08	1.55338e+08
High	D3Z8X6	Dtx3l	Deltex E3 ubiquitin ligase 3L OS=Rattus norvegicus OX=10116 GN=Dtx3l PE=1 SV=1	0	5.632	2	1	2	1	750	83.1	8.03	1.47685	0.726668	371648	251649	640609	108291	6045.26	855773	6045.26	253125
High	D4A9Z2	Top3b	DNA topoisomerase OS=Rattus norvegicus OX=10116 GN=Top3b PE=1 SV=1	0	219.006	42	26	81	26	862	96.8	8.05	1.47657	0.581652	4.6551e+07	3.15265e+07	6.29971e+07	2.1628e+07	9.95426e+06	8.23306e+07	4.10127e+07	1.63096e+07
High	D4A4B4	U2surp	U2 snRNP-associated SURP domain-containing OS=Rattus norvegicus OX=10116 GN=U2surp PE=1 SV=1	0	210.909	35	34	115	1	985	113.2	8.35	1.47471	0.526468	648611	439824	6045.26	668703	644722	230915	842448	872470
High	P10158	Fosl1	Fos-related antigen 1 OS=Rattus norvegicus OX=10116 GN=Fosl1 PE=2 SV=1	0	31.736	33	6	17	6	275	30.1	8.25	1.47452	0.178977	4.20108e+06	2.84912e+06	2.20643e+06	2.53021e+06	3.81072e+06	4.52876e+06	5.16426e+06	2.91024e+06
High	A0A140TA95	Mprip	Myosin phosphatase Rho-interacting protein OS=Rattus norvegicus OX=10116 GN=Mprip PE=1 SV=1	0	100.22	26	20	25	19	993	113	6.16	1.4735	0.789878	6.42107e+06	4.3577e+06	1.26793e+07	335937	57879.3	1.82758e+07	335428	651977
High	Q3SWS8	Rae1	mRNA export factor OS=Rattus norvegicus OX=10116 GN=Rae1 PE=1 SV=1	0	45.119	26	8	23	8	368	40.9	7.85	1.47141	0.118191	5.27056e+06	3.58199e+06	3.76868e+06	4.68975e+06	2.28753e+06	6.23716e+06	4.8368e+06	4.73772e+06
High	D3ZUL3	Col6a1	Collagen type VI alpha 1 chain OS=Rattus norvegicus OX=10116 GN=Col6a1 PE=1 SV=1	0	60.319	12	9	12	9	1025	108.7	5.36	1.47075	0.750115	5.35252e+06	3.63933e+06	9.76182e+06	539183	616982	1.33114e+07	1.45051e+06	1.29564e+06
High	Q6AXW2	Tmod3	RCG25684, isoform CRA_a OS=Rattus norvegicus OX=10116 GN=Tmod3 PE=1 SV=1	0	165.209	48	18	54	18	352	39.4	4.89	1.47007	0.777806	1.00691e+08	6.84936e+07	1.96904e+08	4.47904e+06	4.0978e+06	2.70781e+08	2.38149e+07	7.4766e+06
High	D3ZFY8	LOC100912618	Similar to ubiquitin-conjugating enzyme E2 variant 1 OS=Rattus norvegicus OX=10116 GN=LOC100912618 PE=1 SV=1	0	10.696	18	3	6	3	147	16.3	7.96	1.46996	0.738214	2.83381e+06	1.92781e+06	4.67836e+06	549475	555591	7.04561e+06	1.17621e+06	279617
High	P17325	Jun	Transcription factor AP-1 OS=Rattus norvegicus OX=10116 GN=Jun PE=1 SV=1	0	15.37	14	2	4	2	334	36	8.75	1.46856	0.170845	1.58426e+06	1.07878e+06	1.03902e+06	1.60265e+06	594688	1.56269e+06	1.73758e+06	1.45252e+06
High	F1LR02	Col18a1	Collagen type XVIII alpha 1 chain OS=Rattus norvegicus OX=10116 GN=Col18a1 PE=1 SV=2	0	91.097	14	12	26	12	1311	134.6	6.29	1.46853	0.607724	1.30884e+07	8.91261e+06	1.75587e+07	4.55295e+06	4.62617e+06	2.44046e+07	1.15528e+07	3.30786e+06
High	P61928	Rpl37	60S ribosomal protein L37 OS=Rattus norvegicus OX=10116 GN=Rpl37 PE=1 SV=2	0.001	4.096	14	2	7	2	97	11.1	11.74	1.46852	0.0895406	1.32649e+07	9.03287e+06	9.67839e+06	1.05291e+07	6.8911e+06	1.41957e+07	10244770	1.53543e+07
High	D3ZNI3	Pdcd11	Programmed cell death 11 OS=Rattus norvegicus OX=10116 GN=Pdcd11 PE=1 SV=1	0	31.862	7	10	20	10	1876	209.3	8.9	1.46798	0.434598	3.17675e+06	2.16402e+06	3.03124e+06	1.74373e+06	1.7171e+06	5.29114e+06	2.5331e+06	1.706e+06
High	A0A0G2JYG5	Myo9b	Unconventional myosin-IXb OS=Rattus norvegicus OX=10116 GN=Myo9b PE=1 SV=1	0	44.962	9	12	16	12	2016	229.1	8.21	1.46675	0.69012	5.48718e+06	3.74105e+06	8.3833e+06	1.18323e+06	1.65663e+06	1.21194e+07	2.89668e+06	1.44544e+06
High	G3V6P7	Myh9	Myosin, heavy polypeptide 9, non-muscle OS=Rattus norvegicus OX=10116 GN=Myh9 PE=1 SV=1	0	4519.22	77	253	2125	17	1960	226.3	5.66	1.46671	0.773661	5.50885e+08	3.75592e+08	1.06105e+09	4.57086e+07	2.0023e+07	1.46066e+09	1.12148e+08	7.98447e+07
High	Q5XJW2	Gadd45gip1	Growth arrest and DNA damage-inducible proteins-interacting protein 1 OS=Rattus norvegicus OX=10116 GN=Gadd45gip1 PE=2 SV=2	0	13.697	20	4	6	4	228	26.5	10.02	1.46593	0.418547	826119	563546	813442	306698	570497	1.14653e+06	1.00291e+06	328912
High	Q4QQU1	Bud13	BUD13 homolog OS=Rattus norvegicus OX=10116 GN=Bud13 PE=1 SV=1	0	54.405	21	12	28	12	636	71.8	9.95	1.46476	0.514417	8.68786e+06	5.93127e+06	9.02356e+06	5.21642e+06	3.55384e+06	1.35929e+07	1.05655e+07	1.90515e+06
High	P20788	Uqcrfs1	Cytochrome b-c1 complex subunit Rieske, mitochondrial OS=Rattus norvegicus OX=10116 GN=Uqcrfs1 PE=1 SV=2	0	17.396	20	3	3	3	274	29.4	8.87	1.46387	0.78776	1.16615e+06	796625	2085710	224953	79210.9	3.38421e+06	6045.26	108201
High	A0A0G2K7N1	Krt72	Keratin, type II cytoskeletal 72 OS=Rattus norvegicus OX=10116 GN=Krt72 PE=3 SV=1	0	41.968	7	5	47	1	553	60.4	7.59	1.4626	0.187685	8.52605e+06	5.82939e+06	8.78241e+06	3.31219e+06	5393573	9.44105e+06	7.42826e+06	8.70883e+06
High	B1WC40	Ncbp2	Nuclear cap-binding protein subunit 2 OS=Rattus norvegicus OX=10116 GN=Ncbp2 PE=1 SV=1	0	17.883	31	4	10	4	156	18	7.81	1.46168	0.44338	4.58344e+06	3.13574e+06	4.86663e+06	2.80066e+06	1.73994e+06	6.65296e+06	5.27175e+06	1.82561e+06
High	D3ZQL8	Pum2	Pumilio 2 (Drosophila) OS=Rattus norvegicus OX=10116 GN=Pum2 PE=1 SV=2	0	54.863	15	12	23	9	1061	113.7	7.15	1.46118	0.380511	3.59565e+06	2.46079e+06	3.17889e+06	1.77162e+06	2.43185e+06	3.12421e+06	5.65404e+06	2.0087e+06
Medium	A1A5L1	Blmh	Bleomycin hydrolase OS=Rattus norvegicus OX=10116 GN=Blmh PE=1 SV=1	0.016	1.801	2	1	1	1	455	52.4	6.38	1.46095	0.738004	365968	250500	739409	6045.26	6045.26	731869	6045.26	359990
Medium	Q9JIK3		Regulator of steroidogenic factor-1 (Fragment) OS=Rattus norvegicus OX=10116 PE=2 SV=1	0.05	1.246	5	1	1	1	406	45.6	6.68	1.46086	0.800242	186208	127464	6045.26	6045.26	370303	6045.26	546533	6045.26
High	Q31274		Rat MHC class I RT1 (RT16) mRNA (u haplotype), 3' end (Fragment) OS=Rattus norvegicus OX=10116 PE=2 SV=1	0	4.833	3	1	3	1	296	33.5	6.19	1.45869	0.741615	993889	681358	1.304e+06	246968	493110	2.63159e+06	6045.26	344036
High	P97521	Slc25a20	Mitochondrial carnitine/acylcarnitine carrier protein OS=Rattus norvegicus OX=10116 GN=Slc25a20 PE=1 SV=1	0.006	2.548	5	2	2	2	301	33.1	9.48	1.45775	0.287922	1.86778e+06	1.28128e+06	1.45116e+06	992316	1.40036e+06	2.77587e+06	1.33357e+06	1.4939e+06
High	P62718	Rpl18a	60S ribosomal protein L18a OS=Rattus norvegicus OX=10116 GN=Rpl18a PE=2 SV=1	0	97.79	48	13	79	13	176	20.7	10.71	1.45755	0.425652	1.61887e+08	1.11068e+08	1.68253e+08	8.79769e+07	7.6973e+07	2.60792e+08	1.19452e+08	1.05416e+08
High	B0BMW4	Gnas	GNAS complex locus OS=Rattus norvegicus OX=10116 GN=Gnas PE=2 SV=1	0	12.586	8	3	5	2	394	45.6	5.96	1.45723	0.703787	446016	306071	712796	86709.4	118708	996654	154903	186490
High	D3ZA31	Mtmr2	Myotubularin related protein 2 (Predicted), isoform CRA_b OS=Rattus norvegicus OX=10116 GN=Mtmr2 PE=1 SV=1	0	16.108	6	2	2	2	643	73.2	7.25	1.45683	0.575843	465178	319308	608623	188907	160392	826684	391760	177089
High	A0A0A0MY43	Ascc3	Activating signal cointegrator 1 complex subunit 3 OS=Rattus norvegicus OX=10116 GN=Ascc3 PE=1 SV=1	0	106.966	15	26	40	26	2201	250.4	6.92	1.45654	0.247355	3.39598e+07	2.33154e+07	2.35028e+07	1.51457e+07	3.12978e+07	3.9047e+07	4.14617e+07	2.13707e+07
High	F1LPS8	Pura	Transcriptional activator protein Pur-alpha OS=Rattus norvegicus OX=10116 GN=Pura PE=1 SV=3	0	89.87	45	14	41	12	289	31.9	8.59	1.45067	0.536082	5.35759e+07	3.69317e+07	75768148	1.82808e+07	1.67462e+07	7.75844e+07	5.75183e+07	2.56249e+07
High	Q6TUH4	Thoc1	LRRGT00070 OS=Rattus norvegicus OX=10116 GN=Thoc1 PE=1 SV=1	0	17.333	10	5	9	3	499	57.1	4.98	1.45066	0.280923	1.42282e+06	980807	827789	1.27996e+06	834674	1.17523e+06	2061126	1.03209e+06
High	A0A1W2Q678	FAM120C	Uncharacterized protein OS=Rattus norvegicus OX=10116 GN=FAM120C PE=1 SV=1	0	52.367	16	10	30	9	802	88.1	8.1	1.44882	0.558294	1.6052e+07	1.10794e+07	2.01691e+07	6.54603e+06	6.52294e+06	2.84133e+07	1.22794e+07	7.46334e+06
High	Q9JK11	Rtn4	Reticulon-4 OS=Rattus norvegicus OX=10116 GN=Rtn4 PE=1 SV=1	0	46.305	8	6	10	6	1163	126.3	4.49	1.44837	0.763504	8.8988e+06	6.144e+06	1.54624e+07	1.07031e+06	1.89925e+06	2.31984e+07	2.63131e+06	866684
High	F1LUS2	Ago3	Protein argonaute-3 OS=Rattus norvegicus OX=10116 GN=Ago3 PE=3 SV=3	0	118.659	27	17	55	6	860	97.3	9.11	1.44818	0.548144	3.15314e+06	2.17732e+06	4.08632e+06	1.05765e+06	1.38797e+06	5.13461e+06	3.13744e+06	1.18737e+06
High	Q66HR2	Mapre1	Microtubule-associated protein RP/EB family member 1 OS=Rattus norvegicus OX=10116 GN=Mapre1 PE=1 SV=3	0	44.58	46	7	13	7	268	30	5.22	1.44788	0.707118	4.582e+06	3.16462e+06	6.86674e+06	875135	1.75199e+06	2.40203e+06	880909	1.04631e+07
High	A0A0G2JV52	C4a	Complement C4A (Fragment) OS=Rattus norvegicus OX=10116 GN=C4a PE=4 SV=4	0	6.304	1	2	2	2	1374	150.8	7.81	1.44603	0.686322	1.7811e+06	1.23172e+06	3.68306e+06	6045.26	6045.26	1.76039e+06	2.32856e+06	1.25435e+06
High	M0R7W8	Traf5	TNF receptor-associated factor OS=Rattus norvegicus OX=10116 GN=Traf5 PE=3 SV=2	0.002	3.199	4	2	2	2	558	63.8	7.78	1.44561	0.700052	540266	373730	832699	6045.26	282445	1.11415e+06	500602	6045.26
High	G3V8X1	Rbm42	RNA-binding protein 42 OS=Rattus norvegicus OX=10116 GN=Rbm42 PE=1 SV=1	0	18.281	10	4	6	4	478	50.2	9.63	1.44505	0.576758	3.07299e+06	2.12656e+06	4.0349e+06	981299	1.36347e+06	5.40438e+06	2.5814e+06	1.23318e+06
High	O89046	Coro1b	Coronin-1B OS=Rattus norvegicus OX=10116 GN=Coro1b PE=1 SV=1	0.006	2.619	2	1	1	1	484	53.8	5.97	1.44438	0.789461	1.16602e+06	807283	2.06179e+06	130025	230035	3.34156e+06	150456	6045.26
High	P36860	Ralb	Ras-related protein Ral-B OS=Rattus norvegicus OX=10116 GN=Ralb PE=2 SV=1	0	19.417	19	4	11	1	206	23.3	6.62	1.44372	0.800601	1.17331e+06	812700	2426009	6045.26	6045.26	3.30035e+06	213538	6045.26
High	Q63560	Map6	Microtubule-associated protein 6 OS=Rattus norvegicus OX=10116 GN=Map6 PE=1 SV=1	0	127.084	35	20	69	20	952	100.4	9.44	1.44354	0.286915	3.37172e+07	2.33573e+07	1.07618e+07	3.40052e+07	2.53049e+07	2.84486e+07	4.3764e+07	2.89389e+07
High	Q4V7A0	Wdr61	WD repeat-containing protein 61 OS=Rattus norvegicus OX=10116 GN=Wdr61 PE=1 SV=1	0	5.829	6	1	1	1	305	33.7	5.47	1.44349	0.80902	318045	220331	648902	6045.26	6045.26	942046	6045.26	6045.26
High	D4A8A0	Cad	Carbamoyl-phosphate synthetase 2, aspartate transcarbamylase, and dihydroorotase OS=Rattus norvegicus OX=10116 GN=Cad PE=1 SV=2	0	112.908	15	23	33	23	2224	243.2	6.54	1.44238	0.6915	1.27891e+07	8.86668e+06	1.8708e+07	4.51338e+06	3.37865e+06	2.82366e+07	6.27964e+06	3.85123e+06
High	D3ZCL3	Snrpc	U1 small nuclear ribonucleoprotein C OS=Rattus norvegicus OX=10116 GN=Snrpc PE=3 SV=1	0	20.828	19	2	5	2	159	17.4	9.67	1.44199	0.518001	3.819e+06	2.64841e+06	3.22643e+06	1.07067e+06	3.64815e+06	6219550	4.02111e+06	1.21633e+06
High	Q5PPP1	Clta	Clathrin light chain OS=Rattus norvegicus OX=10116 GN=Clta PE=2 SV=1	0	15.538	21	4	7	4	218	23.6	4.5	1.44115	0.543721	3.28232e+06	2.27757e+06	2.24333e+06	1.83725e+06	2.75213e+06	6.25319e+06	2.05189e+06	1.54188e+06
High	P62994	Grb2	Growth factor receptor-bound protein 2 OS=Rattus norvegicus OX=10116 GN=Grb2 PE=1 SV=1	0	23.947	28	5	9	5	217	25.2	6.32	1.44035	0.14561	2.43828e+06	1.69284e+06	1.39839e+06	1.57219e+06	2.10793e+06	2.77414e+06	2.80983e+06	1.73088e+06
Medium	D4A4W6	Slirp	RCG20695, isoform CRA_b OS=Rattus norvegicus OX=10116 GN=Slirp PE=1 SV=1	0.013	1.916	9	1	1	1	111	12.6	7.65	1.44025	0.681558	780634	542013	1.08061e+06	231491	313935	1.62228e+06	713572	6045.26
High	D3ZU56	Pds5b	Sister chromatid cohesion protein PDS5 homolog B OS=Rattus norvegicus OX=10116 GN=Pds5b PE=1 SV=1	0	12.266	4	5	9	5	1413	160.5	8.7	1.43847	0.688277	1.50406e+06	1.0456e+06	2.32052e+06	243564	572702	3.13891e+06	1.05316e+06	320106
High	P63174	Rpl38	60S ribosomal protein L38 OS=Rattus norvegicus OX=10116 GN=Rpl38 PE=1 SV=2	0	85.54	57	8	62	8	70	8.2	10.1	1.43678	0.747807	7.44577e+07	5.18225e+07	1.33661e+08	1.1137e+07	1.06698e+07	176922165	3.04728e+07	1.59782e+07
High	D4A4T0	Stub1	STIP1 homology and U-Box containing protein 1, isoform CRA_b OS=Rattus norvegicus OX=10116 GN=Stub1 PE=1 SV=1	0.002	3.189	4	1	2	1	304	34.9	5.9	1.43586	0.644243	169040	117727	6045.26	194476	152660	6045.26	295910	205164
High	Q4KLJ1	Sfrs7	RCG61762, isoform CRA_a OS=Rattus norvegicus OX=10116 GN=Sfrs7 PE=2 SV=1	0	49.518	41	7	29	6	157	17.9	9.31	1.43582	0.386322	2.47334e+07	1.7226e+07	2.72716e+07	1.02742e+07	1.41322e+07	3.62548e+07	1.85346e+07	1.94106e+07
High	D3ZL50	Ttc37	Tetratricopeptide repeat domain 37 OS=Rattus norvegicus OX=10116 GN=Ttc37 PE=1 SV=3	0.005	2.65	1	1	1	1	1563	174.2	6.9	1.43546	0.763543	321988	224311	660841	6045.26	6045.26	721174	6045.26	238744
High	P62919	Rpl8	60S ribosomal protein L8 OS=Rattus norvegicus OX=10116 GN=Rpl8 PE=2 SV=2	0	176.901	68	21	104	21	257	28	11.03	1.434	0.447106	3.12063e+08	2.17617e+08	3.76875e+08	1.45215e+08	1.30761e+08	4.58701e+08	2.89037e+08	1.88451e+08
High	Q4V888	Pip4p2	Type 2 phosphatidylinositol 4,5-bisphosphate 4-phosphatase OS=Rattus norvegicus OX=10116 GN=Pip4p2 PE=1 SV=1	0.002	3.163	4	1	1	1	257	28	8.68	1.43396	0.738275	658013	458877	817804	191113	367715	1693790	6045.26	274205
High	B0BNL5	Reep3	Receptor expression-enhancing protein OS=Rattus norvegicus OX=10116 GN=Reep3 PE=2 SV=1	0.001	4.564	11	1	1	1	254	29.2	9.58	1.43396	0.811279	259047	180652	529864	6045.26	6045.26	765052	6045.26	6045.26
High	Q27W02	Magoh	Protein mago nashi homolog OS=Rattus norvegicus OX=10116 GN=Magoh PE=2 SV=1	0	43.57	64	8	16	8	146	17.2	6.11	1.43187	0.375668	9.52418e+06	6.65158e+06	1.08648e+07	6.14016e+06	2.94978e+06	1.05794e+07	1.18718e+07	6.12131e+06
High	A1A5N2	Psmd1	Psmd1 protein (Fragment) OS=Rattus norvegicus OX=10116 GN=Psmd1 PE=2 SV=1	0	33.625	8	4	4	4	847	93.4	6.47	1.43172	0.547705	1.15646e+07	8.07741e+06	1.54121e+07	3.7715e+06	5.04861e+06	1.88979e+07	9824190	5.97154e+06
High	E9PSU5		Uncharacterized protein OS=Rattus norvegicus OX=10116 PE=1 SV=2	0	426.901	38	29	237	3	356	36.9	8.03	1.43014	0.164991	1.11185e+08	7.7744e+07	8.66842e+07	9.23701e+07	5.41778e+07	1.39641e+08	1.0851e+08	8.54043e+07
High	A0A0G2JWV8	Thoc7	Similar to RIKEN cDNA 1500006O09 (Predicted), isoform CRA_b OS=Rattus norvegicus OX=10116 GN=Thoc7 PE=1 SV=1	0.006	2.625	4	1	1	1	224	26.2	6.6	1.42959	0.558151	425033	297310	6045.26	674053	211832	375121	413757	486220
High	D4A5R3	Ahdc1	AT hook, DNA-binding motif,-containing 1 OS=Rattus norvegicus OX=10116 GN=Ahdc1 PE=1 SV=1	0	7.833	1	1	1	1	1592	168.1	8.94	1.42903	0.811729	208254	145731	425103	6045.26	6045.26	612671	6045.26	6045.26
High	Q920L7	Elovl5	Elongation of very long chain fatty acids protein 5 OS=Rattus norvegicus OX=10116 GN=Elovl5 PE=1 SV=1	0	7.986	4	1	2	1	299	35.2	9.5	1.42842	0.816382	760851	532651	1.58586e+06	6045.26	6045.26	2.27046e+06	6045.26	6045.26
High	D3ZI07	Kif3b	Kinesin-like protein OS=Rattus norvegicus OX=10116 GN=Kif3b PE=1 SV=1	0	72.455	20	14	32	13	747	85.2	7.69	1.42814	0.189255	1.21481e+07	8.50626e+06	7.6753e+06	6.67873e+06	1.11648e+07	1.43865e+07	8.45374e+06	1.3604e+07
High	G3V7Z8	Pabpn1	Poly(A) binding protein, nuclear 1, isoform CRA_a OS=Rattus norvegicus OX=10116 GN=Pabpn1 PE=1 SV=1	0	24.81	20	5	11	5	302	32.3	5.17	1.42767	0.227575	6.86433e+06	4.80807e+06	6.8762e+06	3.81841e+06	3.7296e+06	8.60457e+06	6.87457e+06	5.11385e+06
High	A0A0G2JVP1	Vrk2	VRK serine/threonine kinase 2 OS=Rattus norvegicus OX=10116 GN=Vrk2 PE=4 SV=1	0	26.272	15	5	6	5	503	57.7	9.03	1.4268	0.741285	1.58904e+06	1.11371e+06	2.2475e+06	737562	356068	3.97181e+06	6045.26	789249
High	F1M9C8	Kif1c	Kinesin-like protein KIF1C OS=Rattus norvegicus OX=10116 GN=Kif1c PE=1 SV=1	0	87.957	23	19	36	13	1097	122.2	7.5	1.42676	0.50769	6.21301e+06	4.35464e+06	8.24147e+06	2.7849e+06	2.03756e+06	8.37049e+06	7.29324e+06	2.97532e+06
High	Q3LRZ1	Crtc2	CREB-regulated transcription coactivator 2 OS=Rattus norvegicus OX=10116 GN=Crtc2 PE=1 SV=1	0	97.214	31	14	38	14	691	73.1	7.01	1.42612	0.376358	1.27361e+07	8.93057e+06	9.21289e+06	9.26624e+06	8.31258e+06	1.29075e+07	1.92561e+07	6.04457e+06
High	Q3B8Q1	Ddx21	Nucleolar RNA helicase 2 OS=Rattus norvegicus OX=10116 GN=Ddx21 PE=2 SV=1	0	139.572	35	23	68	23	782	85.9	9.33	1.42543	0.371893	3.46821e+07	2.4331e+07	3.73324e+07	1.80977e+07	1.7563e+07	4.92436e+07	3.31079e+07	2.16948e+07
High	A0A0G2K1Z2	Arhgap12	Rho GTPase-activating protein 12 OS=Rattus norvegicus OX=10116 GN=Arhgap12 PE=1 SV=1	0	14.107	6	4	4	4	838	95.3	7.59	1.42507	0.577968	1.52646e+06	1.07115e+06	1.68314e+06	1.03103e+06	499284	2.86151e+06	968994	748873
High	P11167	Slc2a1	Solute carrier family 2, facilitated glucose transporter member 1 OS=Rattus norvegicus OX=10116 GN=Slc2a1 PE=1 SV=1	0.004	2.865	2	1	2	1	492	53.9	8.72	1.42502	0.816491	466905	327648	970853	6045.26	6045.26	1.38862e+06	6045.26	6045.26
High	P26376	ifitm3	Interferon-induced transmembrane protein 3 OS=Rattus norvegicus OX=10116 GN=ifitm3 PE=2 SV=1	0	15.507	20	2	2	2	137	15	7.9	1.4247	0.818413	1.47834e+06	1.03765e+06	3.10085e+06	6045.26	6045.26	4.42293e+06	6045.26	6045.26
High	Q5XI63	Kifc1	Kinesin-like protein KIFC1 OS=Rattus norvegicus OX=10116 GN=Kifc1 PE=2 SV=1	0	69.427	25	12	28	12	693	76.1	9.16	1.42415	0.194446	9.04538e+06	6.35143e+06	7.78336e+06	5.85474e+06	5.4162e+06	1.15334e+07	9.46024e+06	6.14255e+06
High	Q63617	Hyou1	Hypoxia up-regulated protein 1 OS=Rattus norvegicus OX=10116 GN=Hyou1 PE=1 SV=1	0	10.084	3	2	2	2	999	111.2	5.19	1.42411	0.817713	711701	499751	1.48716e+06	6045.26	6045.26	2.12301e+06	6045.26	6045.26
High	Q7TP38		Amine oxidase OS=Rattus norvegicus OX=10116 PE=2 SV=1	0	8.152	2	3	3	3	1640	183.4	7.46	1.42345	0.496114	2.66526e+06	1.87239e+06	2.61447e+06	1.60472e+06	1.39799e+06	3.90902e+06	3.38054e+06	706213
High	B5DF50	Galnt2	Polypeptide N-acetylgalactosaminyltransferase (Fragment) OS=Rattus norvegicus OX=10116 GN=Galnt2 PE=2 SV=1	0.002	3.341	4	2	2	2	569	64.4	8.62	1.42272	0.764489	410937	288839	758330	102143	6045.26	993198	6045.26	233569
High	P70625	ZO-2	Zonula occludens 2 protein (Fragment) OS=Rattus norvegicus OX=10116 GN=ZO-2 PE=2 SV=2	0	566.749	63	60	318	4	813	90.7	6.1	1.42217	0.646866	3.10326e+07	2.18206e+07	4.97035e+07	6196943	9.56118e+06	46708722	39650121	6.73887e+06
High	M0R9T2	Erbin	Erbb2-interacting protein OS=Rattus norvegicus OX=10116 GN=Erbin PE=1 SV=2	0	80.282	21	19	38	18	1258	140	5.99	1.42145	0.326478	1.87564e+07	1.31952e+07	1.77151e+07	1.16225e+07	1.02481e+07	2.40637e+07	2.22192e+07	9.98618e+06
High	B1H282	Colgalt1	Collagen beta(1-O)galactosyltransferase 1 OS=Rattus norvegicus OX=10116 GN=Colgalt1 PE=1 SV=1	0	27.226	13	7	13	7	617	71.1	7.12	1.42097	0.237724	3.57478e+06	2.51573e+06	3.88561e+06	1.98092e+06	1.68065e+06	3.88685e+06	2.92275e+06	3.91473e+06
High	A0A0G2K4P5	Nkap	NF-kappa-B-activating protein OS=Rattus norvegicus OX=10116 GN=Nkap PE=1 SV=1	0	24.57	9	3	5	3	415	47.5	10.2	1.42092	0.82009	2.95573e+06	2.08015e+06	6.22836e+06	6045.26	6045.26	8.85509e+06	6045.26	6045.26
High	G3V8L3	Lmna	Lamin A, isoform CRA_b OS=Rattus norvegicus OX=10116 GN=Lmna PE=1 SV=1	0	239.17	54	37	122	37	665	74.3	6.98	1.41935	0.618886	8.86818e+07	6.24804e+07	1.37771e+08	2.60853e+07	2.35852e+07	1.50173e+08	6.2056e+07	5.38163e+07
High	D4AE17	Map3k20	Mitogen-activated protein kinase kinase kinase 20 OS=Rattus norvegicus OX=10116 GN=Map3k20 PE=1 SV=1	0	9.544	7	2	2	2	453	51.3	5.3	1.419	0.587646	611812	431158	507804	334203	451466	1.20514e+06	417875	212424
High	O70185	Nfib	Nuclear factor 1 OS=Rattus norvegicus OX=10116 GN=Nfib PE=1 SV=2	0	72.858	28	10	32	8	561	62.7	8.78	1.41882	0.570473	1.72436e+07	1.21535e+07	2.15907e+07	7.80422e+06	7.06562e+06	3.00304e+07	1.46516e+07	7.04888e+06
High	Q9R0Z3	Cdkn2a	Cyclin-dependent kinase inhibitor 2A OS=Rattus norvegicus OX=10116 GN=Cdkn2a PE=2 SV=1	0	16.422	23	3	8	3	159	17.4	8.75	1.41853	0.477642	5.79531e+06	4.08544e+06	6.80469e+06	2.91079e+06	2.54085e+06	7.20099e+06	7.78725e+06	2.3977e+06
High	D3ZKI9	Nop9	NOP9 nucleolar protein OS=Rattus norvegicus OX=10116 GN=Nop9 PE=4 SV=1	0	12.92	7	3	6	3	634	69.7	7.8	1.41696	0.663875	926250	653689	1.37604e+06	277256	307772	1.82978e+06	583644	365330
High	D4A9L2	Srsf1	RCG34610, isoform CRA_c OS=Rattus norvegicus OX=10116 GN=Srsf1 PE=1 SV=1	0	51.752	47	10	39	9	248	27.7	10.36	1.41685	0.529351	2.21244e+07	1.56152e+07	2.51379e+07	7.49576e+06	1.4212e+07	3.7976e+07	1.32512e+07	1.51461e+07
High	P04256	Hnrnpa1	Heterogeneous nuclear ribonucleoprotein A1 OS=Rattus norvegicus OX=10116 GN=Hnrnpa1 PE=1 SV=3	0	368.3	62	30	184	25	320	34.2	9.14	1.4167	0.434792	3.38017e+08	2.38595e+08	4.08824e+08	1.57004e+08	1.49957e+08	4.71723e+08	3.3662e+08	2.05709e+08
High	Q56A27	Ncbp1	Nuclear cap-binding protein subunit 1 OS=Rattus norvegicus OX=10116 GN=Ncbp1 PE=1 SV=1	0	80.247	17	13	38	13	790	91.9	6.64	1.41635	0.40372	1.62727e+07	1.14892e+07	1.8134e+07	8.63457e+06	7.69906e+06	2.13634e+07	1.8838e+07	8.6167e+06
High	Q9Z1E1	Flot1	Flotillin-1 OS=Rattus norvegicus OX=10116 GN=Flot1 PE=2 SV=2	0	21.957	14	5	6	5	428	47.5	7.15	1.41585	0.714896	2.2156e+06	1.56486e+06	3.31394e+06	511713	868921	5.02212e+06	656473	968212
High	D3ZD09	Cox6b1	Cytochrome c oxidase subunit OS=Rattus norvegicus OX=10116 GN=Cox6b1 PE=1 SV=1	0	31.806	72	7	18	7	86	10.1	8.72	1.41566	0.535205	7.7881e+06	5.50138e+06	8.71591e+06	2.92868e+06	4.85954e+06	1.29647e+07	7.52109e+06	2.87849e+06
High	D4A877	Cwf19l2	CWF19-like cell cycle control factor 2 OS=Rattus norvegicus OX=10116 GN=Cwf19l2 PE=1 SV=1	0	75.918	21	14	17	14	888	102.9	8.37	1.41552	0.797733	8.90046e+06	6.28778e+06	1.7364e+07	636507	862860	2.44304e+07	1.42695e+06	844015
High	Q5I0F0	Drg1	Developmentally-regulated GTP-binding protein 1 OS=Rattus norvegicus OX=10116 GN=Drg1 PE=1 SV=1	0	43.298	25	7	18	7	367	40.5	8.9	1.41342	0.0173712	5.57274e+06	3.94272e+06	3.51494e+06	4.22322e+06	4.09001e+06	6.23846e+06	5.45641e+06	5.02334e+06
High	Q63117	Clk3	Dual specificity protein kinase CLK3 OS=Rattus norvegicus OX=10116 GN=Clk3 PE=1 SV=2	0	23.085	17	6	11	6	490	58.4	9.45	1.41208	0.236394	3.26007e+06	2.3087e+06	1.75394e+06	3.25302e+06	1.91915e+06	2.68149e+06	4.23865e+06	2.86006e+06
High	Q5PPL1	Krcc1	Lysine-rich coiled-coil protein 1 OS=Rattus norvegicus OX=10116 GN=Krcc1 PE=2 SV=1	0	13.687	33	4	4	4	256	30.7	9.1	1.41173	0.768103	714209	505911	1.30666e+06	80490.1	130585	1.73865e+06	397932	6045.26
Medium	Q5BK18	Ciao3	Cytosolic iron-sulfur assembly component 3 OS=Rattus norvegicus OX=10116 GN=Ciao3 PE=2 SV=1	0.023	1.642	1	1	5	1	476	53.1	6.54	1.41135	0.617395	1.00658e+07	7.13199e+06	13372548	4702681	3.32073e+06	18876272	6296390	5.0246e+06
High	D3ZUC2	Mov10	Mov10 RISC complex RNA helicase OS=Rattus norvegicus OX=10116 GN=Mov10 PE=1 SV=1	0	259.362	46	44	131	44	1004	113.7	9.1	1.41053	0.703055	1.03824e+08	7.36063e+07	1.62565e+08	3.57317e+07	2.25222e+07	219059513	6.5858e+07	2.65552e+07
High	Q4V7E8	Lrrfip2	Leucine-rich repeat flightless-interacting protein 2 OS=Rattus norvegicus OX=10116 GN=Lrrfip2 PE=1 SV=1	0	80.559	31	11	15	10	437	49.7	5.95	1.40969	0.631296	1.65782e+07	1.17602e+07	2.08819e+07	7.4048e+06	6.99397e+06	3.27496e+07	8.91371e+06	8.07136e+06
High	D4ADH7	Twistnb	TWIST neighbor OS=Rattus norvegicus OX=10116 GN=Twistnb PE=4 SV=1	0	4.753	8	2	3	2	321	35.6	6.27	1.40872	0.722274	328541	233219	6045.26	281053	412559	6045.26	747321	232258
High	D3ZY51	Pkp1	Plakophilin 1 OS=Rattus norvegicus OX=10116 GN=Pkp1 PE=4 SV=2	0	32.151	16	9	15	9	605	67.2	8.7	1.40854	0.209487	5.42572e+06	3.85201e+06	4.22112e+06	4.16638e+06	3.16852e+06	4.15473e+06	4.73226e+06	7.39017e+06
High	D4A9P0	Kif7	Kinesin family member 7 OS=Rattus norvegicus OX=10116 GN=Kif7 PE=1 SV=1	0	34.966	12	12	20	12	1341	150.5	6.86	1.40845	0.11515	3.20817e+06	2.27781e+06	1.72503e+06	2.04462e+06	3.06377e+06	3.45737e+06	3.41378e+06	2.75336e+06
High	D3ZZR5	Snrpa1	Small nuclear ribonucleoprotein polypeptide A' OS=Rattus norvegicus OX=10116 GN=Snrpa1 PE=1 SV=1	0	41.404	28	7	22	7	255	28.3	8.84	1.40834	0.355537	13505613	9.58976e+06	1.03574e+07	5.64615e+06	1.27657e+07	1.2985e+07	1.91428e+07	8.38905e+06
High	Q62733	Tmpo	Lamina-associated polypeptide 2, isoform beta OS=Rattus norvegicus OX=10116 GN=Tmpo PE=1 SV=3	0	222.827	58	23	87	23	452	50.2	9.39	1.40764	0.742524	97491386	6.9259e+07	1.60108e+08	2.89105e+07	1.87585e+07	2.28915e+08	4.25901e+07	2.09694e+07
High	F1LM33	Lrpprc	Leucine-rich PPR motif-containing protein, mitochondrial OS=Rattus norvegicus OX=10116 GN=Lrpprc PE=1 SV=2	0	28.506	5	7	9	7	1392	156.6	6.61	1.40741	0.617075	9.21324e+06	6.54622e+06	1.08136e+07	3.10917e+06	5.7159e+06	1.76228e+07	7.11713e+06	2.89983e+06
High	P06866	Hp	Haptoglobin OS=Rattus norvegicus OX=10116 GN=Hp PE=1 SV=3	0.001	4.223	2	1	6	1	347	38.5	6.54	1.40533	0.188811	1.01216e+07	7.20234e+06	6.71178e+06	5777392	9117865	11125263	12167389	7.0723e+06
High	A0A0G2K8K2	Cblb	E3 ubiquitin-protein ligase CBL-B OS=Rattus norvegicus OX=10116 GN=Cblb PE=1 SV=1	0	28.918	11	10	10	10	982	109.2	7.88	1.40465	0.685995	3.68044e+06	2.62019e+06	5.96123e+06	534131	1.3652e+06	7.00917e+06	2.99899e+06	1.03315e+06
High	Q6IFW6	Krt10	Keratin, type I cytoskeletal 10 OS=Rattus norvegicus OX=10116 GN=Krt10 PE=3 SV=1	0	110.937	20	15	103	11	526	56.5	5.15	1.40443	0.326399	7.29533e+08	5.1945e+08	7.32055e+08	4.12741e+08	4.13554e+08	1.01472e+09	4.81393e+08	6.92484e+08
High	G3V9W6	Aldh3a2	Aldehyde dehydrogenase OS=Rattus norvegicus OX=10116 GN=Aldh3a2 PE=1 SV=1	0	5.826	2	1	2	1	484	54.1	7.66	1.40432	0.778735	425722	303152	897365	6045.26	6045.26	955020	316101	6045.26
High	B0BN72	Mcrip1	Mapk-regulated corepressor-interacting protein 1 OS=Rattus norvegicus OX=10116 GN=Mcrip1 PE=1 SV=1	0	53.404	59	6	21	6	97	11.1	9.14	1.40336	0.523245	1.36508e+07	9.72723e+06	1.4363e+07	9.30557e+06	5.51316e+06	2.31981e+07	1.14335e+07	6.32088e+06
Medium	Q6P7C9	Rbck1	RanBP-type and C3HC4-type zinc finger containing 1 OS=Rattus norvegicus OX=10116 GN=Rbck1 PE=2 SV=1	0.024	1.635	2	1	1	1	498	56.4	6.29	1.40226	0.776293	339188	241886	470612	6045.26	249001	918223	6045.26	93295.6
High	D3ZM07	Mcrip2	MAPK-regulated co-repressor-interacting protein 2 OS=Rattus norvegicus OX=10116 GN=Mcrip2 PE=1 SV=1	0	21.261	45	4	14	4	160	17.9	7.09	1.40222	0.562574	3.56235e+06	2.54051e+06	4.0986e+06	2.54579e+06	977146	5.76372e+06	3.80646e+06	1.11687e+06
High	P0DMW0	Hspa1a	Heat shock 70 kDa protein 1A OS=Rattus norvegicus OX=10116 GN=Hspa1a PE=2 SV=1	0	100.187	31	17	47	11	641	70.1	5.82	1.40184	0.179077	6.34804e+06	4.52838e+06	4.81057e+06	4.7119e+06	4.06268e+06	7.10594e+06	7.74587e+06	4.19233e+06
High	P61765	Stxbp1	Syntaxin-binding protein 1 OS=Rattus norvegicus OX=10116 GN=Stxbp1 PE=1 SV=1	0.007	2.287	1	1	2	1	594	67.5	6.96	1.40164	0.456093	711576	507674	716360	393546	413116	1122329	662014	350385
High	A0A0U1RRW3	Rps19bp1	Ribosomal protein S19-binding protein 1 OS=Rattus norvegicus OX=10116 GN=Rps19bp1 PE=4 SV=1	0	5.854	9	1	1	1	141	15.8	10.46	1.4007	0.761594	1.92952e+07	1.37755e+07	22677800	4.8501e+06	13798545	51575224	841258	5.46927e+06
High	D3ZJD3		Uncharacterized protein OS=Rattus norvegicus OX=10116 PE=4 SV=1	0	88.368	56	17	70	17	137	15.6	11.93	1.39941	0.292923	3.277e+08	2.34171e+08	3.46084e+08	1.96847e+08	1.59581e+08	4.20182e+08	3.23549e+08	2.39369e+08
Medium	Q2TL32	Ubr4	E3 ubiquitin-protein ligase UBR4 OS=Rattus norvegicus OX=10116 GN=Ubr4 PE=1 SV=2	0.013	1.902	0	1	1	1	5194	573.4	6.07	1.39671	0.820071	139864	100138	288322	6045.26	6045.26	407500	6045.26	6045.26
High	P22509	Fbl	rRNA 2'-O-methyltransferase fibrillarin OS=Rattus norvegicus OX=10116 GN=Fbl PE=1 SV=2	0	43.522	34	9	22	9	327	34.2	10.24	1.39604	0.590199	9.73231e+06	6.97137e+06	1.3666e+07	2.83361e+06	4.41454e+06	1.6201e+07	7.6348e+06	5.36113e+06
High	D3ZRN2	Med1	Mediator of RNA polymerase II transcription subunit 1 OS=Rattus norvegicus OX=10116 GN=Med1 PE=1 SV=1	0	9.809	4	3	3	3	1567	166.3	8.72	1.39471	0.710902	787140	564377	6045.26	786922	900164	6045.26	682876	1.6725e+06
High	D3ZGE9	Rbm38	RNA-binding motif protein 38 OS=Rattus norvegicus OX=10116 GN=Rbm38 PE=1 SV=3	0	8.197	11	2	4	2	237	25.4	8.65	1.39419	0.32132	1.44663e+06	1.03761e+06	711388	1.4007e+06	1.00074e+06	1.20542e+06	2.04578e+06	1.08868e+06
Low	A0A1B0GWR5	Ssx2ip	Afadin- and alpha-actinin-binding protein (Fragment) OS=Rattus norvegicus OX=10116 GN=Ssx2ip PE=4 SV=1	0.051	1.236	4	1	1	1	188	21.5	5.64	1.39254	0.697398	574736	412725	827886	6045.26	404245	1.05696e+06	661206	6045.26
High	Q5JCS7		Serine-rich synapse associated protein SERSAP1 OS=Rattus norvegicus OX=10116 PE=2 SV=1	0	9.841	4	4	5	4	1822	201.8	8.15	1.39157	0.439965	577200	414783	584558	181941	477851	360936	856427	514237
High	D3ZG48	Ddx50	DExD-box helicase 50 OS=Rattus norvegicus OX=10116 GN=Ddx50 PE=1 SV=1	0	19.495	8	5	8	5	734	82.1	9.25	1.391	0.602628	2.64846e+06	1.904e+06	3.67762e+06	1.27343e+06	760962	4.48454e+06	2.24637e+06	1.21448e+06
Medium	D4A095	Ccdc112	Coiled-coil domain-containing 112 OS=Rattus norvegicus OX=10116 GN=Ccdc112 PE=4 SV=1	0.011	1.947	1	1	1	1	525	61.2	9.67	1.38981	0.759546	196818	141615	6045.26	412755	6045.26	343972	6045.26	240438
Medium	D3ZGU2	Acss3	Acyl-CoA synthetase short-chain family member 3 OS=Rattus norvegicus OX=10116 GN=Acss3 PE=1 SV=1	0.045	1.283	1	1	3	1	498	54.2	9.03	1.38912	0.423479	1.31499e+06	946638	1.66864e+06	881673	289601	1.43453e+06	1.40982e+06	1100632
High	D3ZUL8	Zcchc8	Zinc finger CCHC-type-containing 8 OS=Rattus norvegicus OX=10116 GN=Zcchc8 PE=1 SV=3	0	252.597	60	30	108	30	695	76.9	4.77	1.38872	0.215833	9.45063e+07	6.80526e+07	8.36803e+07	6.68867e+07	5.35909e+07	1.22508e+08	9.30664e+07	6.79441e+07
High	Q63632	Slc12a4	Solute carrier family 12 member 4 OS=Rattus norvegicus OX=10116 GN=Slc12a4 PE=1 SV=1	0	15.471	5	5	13	5	1085	120.6	6.67	1.38806	0.66571	2.39029e+06	1.72204e+06	2.17832e+06	770353	2.21744e+06	5.09687e+06	963989	1.11e+06
High	A0A0G2KAI8	Drg2	Developmentally-regulated GTP-binding protein 2 OS=Rattus norvegicus OX=10116 GN=Drg2 PE=1 SV=1	0	14.094	13	4	4	4	364	40.5	9.35	1.38785	0.767109	1.33701e+06	963369	2.32364e+06	273090	293379	3.26228e+06	357592	391144
High	B2RYQ8	Rpl36a	Large subunit ribosomal protein L36a, isoform CRA_a OS=Rattus norvegicus OX=10116 GN=Rpl36a PE=2 SV=1	0	76.728	47	12	41	12	106	12.4	10.58	1.38736	0.50494	1.46461e+08	1.05569e+08	1.71539e+08	6.80375e+07	7.71299e+07	235665238	1.12761e+08	9.09578e+07
High	B2GV73	Arpc3	Actin-related protein 2/3 complex subunit 3 OS=Rattus norvegicus OX=10116 GN=Arpc3 PE=1 SV=1	0	20.213	25	4	12	4	178	20.5	8.6	1.38708	0.80248	9.39558e+06	6.77366e+06	1.8897e+07	507181	916786	24782000	2.64572e+06	759025
High	F1LMR4	Naf1	H/ACA ribonucleoprotein complex non-core subunit NAF1 OS=Rattus norvegicus OX=10116 GN=Naf1 PE=1 SV=3	0.001	4.276	2	1	2	1	452	49.2	4.78	1.38559	0.794633	452732	326744	853596	120590	6045.26	1.18014e+06	6045.26	172013
Medium	F1M951	Ptpn23	Tyrosine-protein phosphatase non-receptor type 23 OS=Rattus norvegicus OX=10116 GN=Ptpn23 PE=1 SV=1	0.047	1.272	2	1	1	1	1666	182.1	6.83	1.38426	0.638179	304179	219742	456219	57539.3	145467	528040	229934	154563
High	G3V6J5	Cdk17	Cyclin-dependent kinase 17 OS=Rattus norvegicus OX=10116 GN=Cdk17 PE=1 SV=1	0	9.982	7	4	9	3	523	59.4	9.03	1.3834	0.516673	832109	601497	911362	352859	540269	1.29749e+06	869418	329419
High	D4A6C5	Arhgap1	Rho GTPase-activating protein 1 OS=Rattus norvegicus OX=10116 GN=Arhgap1 PE=1 SV=1	0	6.336	8	2	2	2	439	50.6	6.54	1.38203	0.733566	563538	407761	1.04269e+06	88806.9	91786.4	1.12582e+06	365239	199558
High	G3V8G5	Glg1	Golgi apparatus protein 1 OS=Rattus norvegicus OX=10116 GN=Glg1 PE=1 SV=1	0	63.491	11	10	14	10	1171	133.5	6.9	1.38186	0.809158	2.34675e+06	1.69826e+06	4.71452e+06	293108	87147.2	6.36522e+06	450817	224217
High	G3V681	Mcm4	DNA helicase OS=Rattus norvegicus OX=10116 GN=Mcm4 PE=1 SV=1	0	79.665	23	13	25	13	862	96.5	7.23	1.38107	0.626962	9.65019e+06	6.9875e+06	1.29075e+07	3.22794e+06	4.82707e+06	1.77504e+07	6.52825e+06	4.67188e+06
High	D3ZQE3	Trim8	Tripartite motif-containing 8 OS=Rattus norvegicus OX=10116 GN=Trim8 PE=4 SV=1	0	5.944	7	3	4	3	551	61.5	7.43	1.38055	0.622896	658918	477286	968203	418246	45411	1.07179e+06	532003	372958
High	Q9WVB9	Dvl1	Segment polarity protein dishevelled homolog DVL-1 OS=Rattus norvegicus OX=10116 GN=Dvl1 PE=1 SV=3	0	26.156	12	7	17	5	695	75.4	7.02	1.38033	0.489952	1.70545e+06	1.23554e+06	737927	1.87066e+06	1.09802e+06	2.73446e+06	1.33202e+06	1.04988e+06
High	D3ZRA6	Tnrc6c	Trinucleotide repeat-containing 6C OS=Rattus norvegicus OX=10116 GN=Tnrc6c PE=1 SV=3	0	40.857	7	9	19	8	1683	174.8	6.89	1.37993	0.2632	5.38405e+06	3.90169e+06	3.29778e+06	5.296e+06	3.11128e+06	5.17173e+06	7.03786e+06	3.94255e+06
High	D3Z8B2	Nup133	Nucleoporin 133 OS=Rattus norvegicus OX=10116 GN=Nup133 PE=1 SV=3	0	17.028	5	4	10	4	1154	128.3	5.14	1.37958	0.54822	1.21216e+06	878647	1.19721e+06	287514	1.15122e+06	2019656	646728	970099
High	A0A0G2K8A9		Uncharacterized protein OS=Rattus norvegicus OX=10116 PE=1 SV=1	0	19.828	20	4	13	3	213	23.8	4.56	1.3795	0.538377	5.03942e+06	3.65308e+06	3.1377e+06	3.1389e+06	4.68265e+06	1.04422e+06	7.03411e+06	7.03993e+06
High	P55266	Adar	Double-stranded RNA-specific adenosine deaminase OS=Rattus norvegicus OX=10116 GN=Adar PE=1 SV=1	0	4.93	3	3	4	3	1175	129.8	8.68	1.3793	0.639542	944888	685050	1.20011e+06	492342	362699	1.83053e+06	499143	504994
High	D3Z9I1	Coa3	Cytochrome C oxidase assembly factor 3 OS=Rattus norvegicus OX=10116 GN=Coa3 PE=1 SV=1	0	9.788	27	3	4	3	108	11.9	9.6	1.37926	0.832721	555212	402543	1.19554e+06	6045.26	6045.26	1.65354e+06	6045.26	6045.26
Medium	A0A0G2K5P5	Myom1	Myomesin 1 OS=Rattus norvegicus OX=10116 GN=Myom1 PE=1 SV=1	0.045	1.278	1	1	1	1	1688	187.5	6.48	1.37865	0.827489	154671	112190	324478	6045.26	6045.26	451922	6045.26	6045.26
High	Q5XIP9	Tmem43	Transmembrane protein 43 OS=Rattus norvegicus OX=10116 GN=Tmem43 PE=2 SV=1	0	37.819	29	7	12	7	400	44.7	7.36	1.37719	0.78997	5.65818e+06	4.1085e+06	9.8804e+06	577790	1.86732e+06	14837557	1.5752e+06	561788
High	D3ZZK8	Frg1	FSHD region gene 1 OS=Rattus norvegicus OX=10116 GN=Frg1 PE=1 SV=3	0	25.256	24	5	10	5	258	29	8.82	1.37688	0.820891	6.85659e+06	4.97982e+06	14220242	168316	550889	1.93339e+07	782047	453808
High	A0A0G2K1E2	Itga5	Integrin alpha 5 (Mapped) OS=Rattus norvegicus OX=10116 GN=Itga5 PE=1 SV=1	0	22.429	6	4	6	4	1099	119.4	6.28	1.3758	0.756444	1.32352e+06	962003	1.53206e+06	317294	1.03666e+06	3.38231e+06	253081	335172
High	M0R5F5	Cdca5	Cell division cycle-associated 5 OS=Rattus norvegicus OX=10116 GN=Cdca5 PE=1 SV=2	0.005	2.706	2	1	1	1	454	50.8	5.76	1.37556	0.683836	150221	109207	6045.26	110665	210911	6045.26	208483	236135
High	B2GV02	Racgap1	Rac GTPase-activating protein 1 OS=Rattus norvegicus OX=10116 GN=Racgap1 PE=1 SV=1	0	26.773	18	9	17	9	626	69.9	8.47	1.37536	0.360918	5.7023e+06	4.14605e+06	6.88596e+06	2.88416e+06	2.66803e+06	6.49874e+06	6.15343e+06	4.45472e+06
High	F1LPI1	Cspp1	Centrosome and spindle pole-associated protein 1 OS=Rattus norvegicus OX=10116 GN=Cspp1 PE=1 SV=2	0	69.08	22	18	31	18	1203	138.1	6.62	1.37524	0.549145	1.12218e+07	8.15984e+06	1.09438e+07	7.40679e+06	6.12889e+06	1.98392e+07	8.90291e+06	4.92315e+06
High	D3ZGJ1	Ildr2	Immunoglobulin-like domain-containing receptor 2 OS=Rattus norvegicus OX=10116 GN=Ildr2 PE=1 SV=3	0	8.345	5	2	3	2	659	72.8	7.81	1.37351	0.555786	680296	495298	955200	341626	189068	847493	848984	344412
High	Q5XI01	Larp7	La-related protein 7 OS=Rattus norvegicus OX=10116 GN=Larp7 PE=1 SV=2	0	16.981	7	3	6	3	571	64.9	9.57	1.37346	0.295979	1.51599e+06	1.10377e+06	1.64165e+06	1.09604e+06	573631	1.80685e+06	1.43925e+06	1.30187e+06
High	F1LX68	Spats2	Spermatogenesis-associated, serine-rich 2 OS=Rattus norvegicus OX=10116 GN=Spats2 PE=1 SV=2	0	123.689	33	15	55	15	550	59.4	8.92	1.37241	0.163565	5.66265e+07	4.12606e+07	4.79292e+07	4.59837e+07	2.98688e+07	6.62914e+07	6.04879e+07	4.31002e+07
High	F1LM66	Eftud2	Elongation factor Tu GTP-binding domain-containing 2 OS=Rattus norvegicus OX=10116 GN=Eftud2 PE=1 SV=2	0	73.253	22	17	35	16	971	109.3	5	1.37159	0.39516	1.27249e+07	9.27749e+06	1.43516e+07	5.29069e+06	8.19013e+06	1.31629e+07	1.67263e+07	8.28544e+06
High	F1LYQ8	Farp1	FERM, ARHGEF and pleckstrin domain-containing protein 1 OS=Rattus norvegicus OX=10116 GN=Farp1 PE=1 SV=2	0	72.261	17	13	16	13	1049	118.8	7.96	1.37152	0.779114	8.85372e+06	6.45542e+06	1.43894e+07	857532	4.11937e+06	2.26041e+07	2.1768e+06	1.78028e+06
High	P35286	Rab13	Ras-related protein Rab-13 OS=Rattus norvegicus OX=10116 GN=Rab13 PE=1 SV=2	0	6.828	11	2	3	1	203	22.9	9.44	1.37112	0.00109406	5.06447e+06	3.69368e+06	3.9063e+06	3.37365e+06	3801077	5077015	5058313	5.05809e+06
Low	P97844	Rgs1	Regulator of G-protein signaling 1 OS=Rattus norvegicus OX=10116 GN=Rgs1 PE=2 SV=3	0.06	1.161	4	1	1	1	209	24.1	8.95	1.37109	0.130609	690328	503489	617561	395147	497760	541984	750748	778252
High	Q9JHL4	Dbnl	Drebrin-like protein OS=Rattus norvegicus OX=10116 GN=Dbnl PE=1 SV=1	0	49.301	30	9	23	9	436	48.6	4.92	1.37039	0.471439	1.36417e+07	9.95462e+06	1.45661e+07	5.91751e+06	9.38025e+06	2.14458e+07	9.786e+06	9.69323e+06
High	A0A0G2K613		Uncharacterized protein OS=Rattus norvegicus OX=10116 PE=4 SV=1	0.002	3.163	7	1	1	1	199	19.8	4.69	1.37029	0.491512	1.61188e+07	11763039	16685257	9250374	9353486	26404276	9574151	12378031
High	A0A0G2K782	Zc2hc1a	Zinc finger, C2HC-type-containing 1A OS=Rattus norvegicus OX=10116 GN=Zc2hc1a PE=1 SV=1	0	76.57	49	15	47	15	324	35.2	9.91	1.37008	0.586378	4.05439e+07	2.95924e+07	5.30198e+07	2.18905e+07	1.38668e+07	6.56109e+07	3.94818e+07	1.6539e+07
High	P47875	Csrp1	Cysteine and glycine-rich protein 1 OS=Rattus norvegicus OX=10116 GN=Csrp1 PE=1 SV=2	0	146.336	65	11	64	11	193	20.6	8.57	1.36964	0.545424	4.80458e+07	3.50793e+07	5.37904e+07	2.86087e+07	2.28388e+07	7.78761e+07	4.79722e+07	1.82892e+07
High	Q641W4	Rfc2	Replication factor C subunit 2 OS=Rattus norvegicus OX=10116 GN=Rfc2 PE=2 SV=1	0	24.358	19	5	9	5	349	38.6	6.64	1.36936	0.61365	8.21452e+06	5.99881e+06	1.17739e+07	3.13399e+06	3.08857e+06	1.3436e+07	7.55701e+06	3.65057e+06
High	Q7TM96	Znf622	Zinc finger protein 622 OS=Rattus norvegicus OX=10116 GN=Znf622 PE=1 SV=2	0.001	4.641	8	3	6	3	386	43.9	4.91	1.36934	0.455203	1.53747e+06	1.12278e+06	1.8273e+06	523977	1.01707e+06	2.19371e+06	1.20185e+06	1.21687e+06
High	Q5RK10	Rpl13a	60S ribosomal protein L13a OS=Rattus norvegicus OX=10116 GN=Rpl13a PE=1 SV=1	0	61.338	40	13	63	13	203	23.4	11.02	1.36922	0.314361	1.49924e+08	1.09496e+08	1.56628e+08	9.49427e+07	7.69163e+07	2.0102e+08	1.22218e+08	1.26534e+08
High	F1LVW7	Diaph3	Protein diaphanous homolog 3 OS=Rattus norvegicus OX=10116 GN=Diaph3 PE=1 SV=4	0	41.481	12	10	20	10	1172	133.7	7.77	1.369	0.0294346	3.84785e+06	2.81071e+06	2.48091e+06	2.79842e+06	3.15281e+06	4.25761e+06	3875830	3.41012e+06
High	Q6AXS3	Dek	Protein DEK OS=Rattus norvegicus OX=10116 GN=Dek PE=1 SV=1	0	36.668	22	7	9	7	378	42.9	7.69	1.36862	0.41078	9.83695e+06	7.1875e+06	9.84101e+06	6.45817e+06	5.26332e+06	1.45047e+07	9.24531e+06	5.76081e+06
High	Q4KLL0	Tcea1	Transcription elongation factor A protein 1 OS=Rattus norvegicus OX=10116 GN=Tcea1 PE=1 SV=1	0	11.417	9	2	2	2	301	33.9	8.38	1.36827	0.713279	725814	530460	1.04268e+06	366375	182324	1.56364e+06	366874	246928
High	Q8K585	Hmga1	High mobility group protein HMG-I/HMG-Y OS=Rattus norvegicus OX=10116 GN=Hmga1 PE=1 SV=3	0	54.379	48	7	18	7	107	11.7	10.32	1.36796	0.671774	1.63633e+07	1.19618e+07	2.08566e+07	1.21563e+07	2.8724e+06	3.25987e+07	7.5974e+06	8.89378e+06
High	A0A0H2UHQ3	Map1s	Microtubule-associated protein 1S OS=Rattus norvegicus OX=10116 GN=Map1s PE=1 SV=1	0	5.45	2	2	6	2	968	102.4	7.11	1.36736	0.718329	644453	471310	987839	238161	187930	1.37374e+06	264045	295571
High	F1LN92	Afg3l2	AFG3-like matrix AAA peptidase subunit 2 OS=Rattus norvegicus OX=10116 GN=Afg3l2 PE=1 SV=1	0	5.496	2	2	5	1	802	89.3	8.6	1.36579	0.662191	730919	535161	903051	368355	334077	1469126	449864	273766
High	P42930	Hspb1	Heat shock protein beta-1 OS=Rattus norvegicus OX=10116 GN=Hspb1 PE=1 SV=1	0	41.747	47	9	23	9	206	22.9	6.55	1.36559	0.565759	1.0211e+07	7.47735e+06	3.25234e+06	9.74383e+06	9435877	4.10231e+06	1.72605e+07	9.27006e+06
High	A0A0G2JU83		Uncharacterized protein OS=Rattus norvegicus OX=10116 PE=1 SV=1	0	49.127	17	10	19	3	620	70.6	9.47	1.36421	0.775135	1.01721e+07	7.45641e+06	1.83573e+07	1.78109e+06	2.2308e+06	2.4149e+07	4.27284e+06	2.09462e+06
High	A0A0G2K7W6	RGD1562402	Similar to 60S ribosomal protein L27a OS=Rattus norvegicus OX=10116 GN=RGD1562402 PE=3 SV=1	0	54.545	26	6	43	6	148	16.6	10.99	1.36334	0.512285	9.07825e+07	6.65882e+07	1.08644e+08	4.36567e+07	4.7464e+07	1.40537e+08	8.06268e+07	5.11842e+07
High	B5DFK6	Ap3d1	Adaptor-related protein complex 3 subunit delta 1 OS=Rattus norvegicus OX=10116 GN=Ap3d1 PE=1 SV=1	0	95.347	16	14	28	14	1204	135.6	7.15	1.36315	0.65535	8.74869e+06	6.41801e+06	1.41017e+07	2.77182e+06	2.38048e+06	1.33123e+07	9.68658e+06	3.24716e+06
High	P62332	Arf6	ADP-ribosylation factor 6 OS=Rattus norvegicus OX=10116 GN=Arf6 PE=1 SV=2	0	26.094	42	5	12	5	175	20.1	8.95	1.36218	0.751687	6.98561e+06	5.12824e+06	1.22112e+07	1.15889e+06	2.01468e+06	1.50757e+07	4.72455e+06	1.15661e+06
High	D4A104	Mrpl45	Mitochondrial ribosomal protein L45 OS=Rattus norvegicus OX=10116 GN=Mrpl45 PE=1 SV=1	0	18.506	27	4	12	4	306	35.4	9.41	1.36123	0.344909	1.25603e+06	922719	1.47693e+06	589451	701778	1.18345e+06	1.52398e+06	1.06066e+06
High	Q5XIW8	Sart1	U4/U6.U5 tri-snRNP-associated protein 1 OS=Rattus norvegicus OX=10116 GN=Sart1 PE=1 SV=1	0	397.16	54	44	200	44	806	91	5.77	1.35993	0.213044	1.79567e+08	1.32041e+08	1.41099e+08	1.6631e+08	8.87133e+07	1.87687e+08	2.13957e+08	137056778
High	A0A1S7IVH6	Vkorc1	Vitamin K epoxide reductase complex OS=Rattus norvegicus OX=10116 GN=Vkorc1 PE=2 SV=1	0	7.496	8	1	3	1	161	17.9	9.13	1.35941	0.786366	1.70532e+06	1.25445e+06	3.4507e+06	6045.26	306610	3888075	831724	396148
High	H9BFG8	Gpbp1	GC-rich promoter-binding protein 1 OS=Rattus norvegicus OX=10116 GN=Gpbp1 PE=1 SV=1	0	31.573	20	7	13	7	493	55.6	7.27	1.35837	0.544979	4.89974e+06	3.60707e+06	5.4157e+06	2.8984e+06	2.50711e+06	8.16562e+06	4.26512e+06	2.2685e+06
High	D4A944	Snrnp40	Small nuclear ribonucleoprotein U5 subunit 40 OS=Rattus norvegicus OX=10116 GN=Snrnp40 PE=1 SV=3	0	41.625	27	5	16	5	400	43.8	8.56	1.35735	0.485472	3.34142e+06	2.46173e+06	4.02383e+06	1.31568e+06	2.04567e+06	2.58054e+06	4.96344e+06	2.48028e+06
High	C0KUC6	Lims1	LIM and senescent cell antigen-like-containing domain protein OS=Rattus norvegicus OX=10116 GN=Lims1 PE=1 SV=1	0	28.093	20	7	17	7	387	44.4	7.84	1.35713	0.826672	1.00356e+08	7.39467e+07	2.16259e+08	2.65734e+06	2.92351e+06	2.75699e+08	1.98915e+07	5.4761e+06
High	B5DF46	Pmm2	Phosphomannomutase OS=Rattus norvegicus OX=10116 GN=Pmm2 PE=1 SV=1	0	17.276	16	4	5	4	242	27.7	7.3	1.35665	0.744512	2.24333e+06	1.65358e+06	3.69849e+06	634438	627802	4.92067e+06	1.10906e+06	700245
High	M0R735	Syncrip	Heterogeneous nuclear ribonucleoprotein Q OS=Rattus norvegicus OX=10116 GN=Syncrip PE=1 SV=2	0	549.79	60	43	262	9	562	62.6	7.56	1.35656	0.537466	8.48874e+07	6.25755e+07	1.17611e+08	3.30526e+07	3.70624e+07	1.13336e+08	9.08725e+07	5.04535e+07
High	A0A3G2LW22	Fxr1	Fragile X mental retardation syndrome-related protein 1 OS=Rattus norvegicus OX=10116 GN=Fxr1 PE=2 SV=1	0	596.166	73	50	255	46	568	63.9	6.39	1.35544	0.621877	3.59802e+08	2.65451e+08	4.72824e+08	2.11558e+08	1.11971e+08	6.3153e+08	2.84592e+08	1.63284e+08
High	D4AC38	Ago1	Argonaute RISC catalytic component 1 OS=Rattus norvegicus OX=10116 GN=Ago1 PE=1 SV=1	0	141.156	34	22	76	11	857	97.2	9.16	1.35525	0.222108	8.48016e+06	6.25727e+06	7.94996e+06	6.1397e+06	4.68216e+06	1.07461e+07	8.10465e+06	6.58975e+06
High	Q5U312	Rai14	Ankycorbin OS=Rattus norvegicus OX=10116 GN=Rai14 PE=1 SV=2	0	170.502	47	35	68	35	978	109.1	6.15	1.35504	0.669692	3.70962e+07	2.73764e+07	4.81933e+07	1.7283e+07	1.66529e+07	7.35408e+07	2.34217e+07	1.43262e+07
High	P19945	Rplp0	60S acidic ribosomal protein P0 OS=Rattus norvegicus OX=10116 GN=Rplp0 PE=1 SV=2	0	149.111	46	15	79	15	317	34.2	6.25	1.35492	0.691829	1.20441e+08	8.88916e+07	1.80123e+08	4.47938e+07	4.17578e+07	2.36806e+08	6.7875e+07	5.66435e+07
High	A0A0G2K0Y2	Igf2bp3	Insulin-like growth factor 2 mRNA-binding protein 3 OS=Rattus norvegicus OX=10116 GN=Igf2bp3 PE=1 SV=1	0	40.451	12	6	22	3	579	63.6	8.87	1.3546	0.562853	1.59917e+06	1.18055e+06	1.86027e+06	1.18626e+06	495115	2.66889e+06	1.07747e+06	1.05116e+06
High	D3ZXL5	Ncbp3	Nuclear cap-binding subunit 3 OS=Rattus norvegicus OX=10116 GN=Ncbp3 PE=1 SV=1	0	20.35	12	6	7	6	615	70	5.87	1.35456	0.580653	3.51195e+06	2.59268e+06	3440602	2.52213e+06	1.81532e+06	6.25826e+06	2.98378e+06	1.29381e+06
High	Q5XHY0	Ddx18	RNA helicase OS=Rattus norvegicus OX=10116 GN=Ddx18 PE=1 SV=1	0	25.221	6	3	8	3	674	75.5	9.29	1.35404	0.619648	2.13335e+06	1.57555e+06	2.52899e+06	1.34109e+06	856562	3.9235e+06	1.54012e+06	936432
High	A0A0H2UHP9	Rab6a	RCG39700, isoform CRA_d OS=Rattus norvegicus OX=10116 GN=Rab6a PE=1 SV=1	0	21.463	22	4	9	3	208	23.5	5.54	1.35367	0.831788	1.13482e+06	838324	2.35265e+06	24772.4	137545	3.26634e+06	112724	25384.5
High	A0A0G2K1C0	Actr3	Actin-related protein 3 OS=Rattus norvegicus OX=10116 GN=Actr3 PE=1 SV=1	0	148.515	50	16	41	15	419	47.6	6.18	1.35326	0.812622	2.37306e+07	1.75358e+07	4.86193e+07	1.19658e+06	2.7916e+06	6.13862e+07	7.64941e+06	2.15617e+06
Low	Q71LX6	Xirp2	Xin actin-binding repeat-containing protein 2 OS=Rattus norvegicus OX=10116 GN=Xirp2 PE=1 SV=1	0.053	1.212	0	1	1	1	3302	373.8	6.04	1.35206	0.728869	4.19846e+06	3.10523e+06	5.59807e+06	2.00705e+06	1.71056e+06	9134747	3.45458e+06	6045.26
High	Q5BJP2	Cwc15	Spliceosome-associated protein CWC15 homolog OS=Rattus norvegicus OX=10116 GN=Cwc15 PE=1 SV=1	0.001	4.112	5	1	2	1	229	26.6	5.71	1.35167	0.713717	279930	207098	6045.26	181370	433880	412522	6045.26	421221
High	D3ZTA8	Rbm33	RNA-binding motif protein 33 OS=Rattus norvegicus OX=10116 GN=Rbm33 PE=1 SV=1	0.001	4.432	1	1	4	1	1223	136.4	6.54	1.35159	0.407107	494568	365916	429784	315874	352091	748187	447420	288098
High	D4AEP3	Fam168b	Myelin-associated neurite-outgrowth inhibitor OS=Rattus norvegicus OX=10116 GN=Fam168b PE=1 SV=1	0	10.427	9	1	5	1	194	20.2	9.23	1.3512	0.451285	1240833	918317	858735	1.32581e+06	570407	1.81275e+06	1.19612e+06	713627
High	Q4G058	Polr1d	RCG42593, isoform CRA_a OS=Rattus norvegicus OX=10116 GN=Polr1d PE=1 SV=1	0.006	2.53	6	1	2	1	123	14.1	9.91	1.35108	0.31464	685862	507642	399663	636485	486777	954459	612702	490425
High	B2GV41	Usp39	Ubiquitin specific protease 39 (Predicted), isoform CRA_b OS=Rattus norvegicus OX=10116 GN=Usp39 PE=1 SV=1	0	4.873	4	2	2	2	564	65.2	8.9	1.35086	0.505159	358421	265328	322457	367656	105871	308721	548157	218384
High	Q505J8	Farsa	Phenylalanine--tRNA ligase alpha subunit OS=Rattus norvegicus OX=10116 GN=Farsa PE=1 SV=1	0	135.281	36	17	50	17	508	57.7	8.28	1.35058	0.556221	3.25907e+07	2.41309e+07	4.02343e+07	1.61138e+07	1.60445e+07	5.28337e+07	2.69656e+07	1.79728e+07
High	Q63524	Tmed2	Transmembrane emp24 domain-containing protein 2 OS=Rattus norvegicus OX=10116 GN=Tmed2 PE=1 SV=1	0	10.503	10	2	3	2	201	22.7	5.17	1.35023	0.824805	2.59279e+06	1.92026e+06	5.74868e+06	6045.26	6045.26	6.76532e+06	1.00701e+06	6045.26
High	B2RYI3	Dpf2	Dpf2 protein (Fragment) OS=Rattus norvegicus OX=10116 GN=Dpf2 PE=2 SV=1	0	35.619	24	6	18	6	390	44.1	6.33	1.34908	0.162562	4.30538e+06	3.19133e+06	2.54028e+06	3.11133e+06	3.92238e+06	5.02724e+06	4.57777e+06	3.31113e+06
High	Q8CHN6	Sgpl1	Sphingosine-1-phosphate lyase 1 OS=Rattus norvegicus OX=10116 GN=Sgpl1 PE=2 SV=1	0	78.064	27	12	33	12	568	63.7	9.17	1.34891	0.735329	1.3524e+07	1.00258e+07	2.29791e+07	3.75662e+06	3.34185e+06	2.75355e+07	9.02237e+06	4.01421e+06
High	A0A0G2JYJ1	Grb10	Growth factor receptor-bound protein 10 OS=Rattus norvegicus OX=10116 GN=Grb10 PE=4 SV=1	0	79.752	29	16	36	16	636	72.2	9.33	1.34887	0.600615	2.28645e+07	1.69509e+07	2.90251e+07	1.26894e+07	9.13811e+06	3.96204e+07	1.60754e+07	1.28978e+07
High	A0A0G2K2M9	Srrm2	Serine/arginine repetitive matrix 2 OS=Rattus norvegicus OX=10116 GN=Srrm2 PE=1 SV=1	0	249.286	21	37	99	37	2707	295.9	12.02	1.34684	0.697028	6.57088e+07	4.87874e+07	9.63373e+07	3.12367e+07	1.87883e+07	1.29987e+08	4.19175e+07	2.52217e+07
High	Q3ZAV8	Edc4	Enhancer of mRNA-decapping protein 4 OS=Rattus norvegicus OX=10116 GN=Edc4 PE=1 SV=1	0	109.615	16	16	39	16	1407	152.5	5.78	1.34617	0.631319	9.02581e+06	6.70483e+06	1.10524e+07	4.79906e+06	4.263e+06	1.67522e+07	6.1804e+06	4.14479e+06
High	P25977	Ubtf	Nucleolar transcription factor 1 OS=Rattus norvegicus OX=10116 GN=Ubtf PE=1 SV=1	0	152.722	32	20	34	20	764	89.4	5.81	1.34592	0.788335	2.9269e+07	2.17465e+07	5.28643e+07	8.14853e+06	4.22666e+06	7.13314e+07	1.00705e+07	6.40499e+06
High	F1M8F0	Rbm7	RNA-binding motif protein 7 OS=Rattus norvegicus OX=10116 GN=Rbm7 PE=1 SV=3	0	100.301	56	10	58	10	198	22.8	9.61	1.34491	0.1172	5.9433e+07	4.41911e+07	44931653	46754316	4.08873e+07	7.06094e+07	6.23864e+07	45303098
High	Q63246	Foxc2	Forkhead box protein C2 OS=Rattus norvegicus OX=10116 GN=Foxc2 PE=1 SV=2	0	80.148	37	11	28	10	494	52.8	8.5	1.34447	0.527913	1.28314e+07	9.5438e+06	1.37655e+07	7.59513e+06	7.27079e+06	1.92658e+07	1.447e+07	4.75824e+06
High	F1LU27	Focad	Focadhesin OS=Rattus norvegicus OX=10116 GN=Focad PE=1 SV=2	0.002	3.446	1	1	1	1	1798	198.3	6.74	1.34178	0.804423	246523	183728	406651	77060.8	67472.6	664002	6045.26	69522.5
High	Q5BJW4	Sfrs18	Sfrs18 protein OS=Rattus norvegicus OX=10116 GN=Sfrs18 PE=2 SV=1	0	10.452	5	2	3	2	441	51.2	11.08	1.34159	0.838284	997248	743336	2.07849e+06	75273	76239.7	2.909e+06	6045.26	76698
High	Q6AY23	Pycr2	Pyrroline-5-carboxylate reductase 2 OS=Rattus norvegicus OX=10116 GN=Pycr2 PE=2 SV=1	0	17.92	16	5	12	5	320	33.7	7.77	1.34055	0.783503	5.9328e+06	4.42563e+06	1.0163e+07	1.33532e+06	1.77859e+06	1.4429e+07	1.92166e+06	1.4478e+06
High	A0A0G2JVW3	Ankrd17	Ankyrin repeat domain 17 OS=Rattus norvegicus OX=10116 GN=Ankrd17 PE=1 SV=1	0	84.749	8	16	34	7	2524	267.1	6.55	1.33964	0.416695	1.39203e+06	1.03911e+06	500466	1.18133e+06	1.43553e+06	1.86498e+06	921436	1.38966e+06
High	B1WC33	Cdc42ep4	CDC42 effector protein (Rho GTPase binding) 4 (Predicted), isoform CRA_a OS=Rattus norvegicus OX=10116 GN=Cdc42ep4 PE=1 SV=1	0	18.21	26	5	8	5	350	37.9	5.62	1.33883	0.68973	902931	674416	6045.26	727029	1290175	441893	608325	1.65857e+06
Low	P55062	Tmbim6	Bax inhibitor 1 OS=Rattus norvegicus OX=10116 GN=Tmbim6 PE=2 SV=2	0.062	1.146	3	1	4	1	237	26.4	8.79	1.33839	0.535371	786142	587379	667516	290980	803642	1.26648e+06	667642	424303
High	Q9Z0U8	pRM10	Nucleic acid binding factor pRM10 OS=Rattus norvegicus OX=10116 GN=pRM10 PE=2 SV=1	0	199.587	45	23	143	22	298	33.8	9.31	1.33816	0.217079	3.46307e+08	2.58794e+08	3.54239e+08	2.20812e+08	2.01331e+08	4.15367e+08	2.97018e+08	3.26537e+08
Medium	Q5U1Z0	Rab3gap2	Rab3 GTPase-activating protein non-catalytic subunit OS=Rattus norvegicus OX=10116 GN=Rab3gap2 PE=1 SV=2	0.024	1.615	1	1	1	1	1386	154.3	5.94	1.3369	0.774622	134710	100763	226725	6045.26	69518.3	313294	48777.9	42057.7
High	D3ZEM8	Tsr1	RCG34104, isoform CRA_a OS=Rattus norvegicus OX=10116 GN=Tsr1 PE=1 SV=1	0	58.864	16	11	24	11	804	92	6.92	1.33597	0.691346	5.61969e+06	4.20644e+06	7.47371e+06	3.24819e+06	1.89741e+06	1.13161e+07	2.52465e+06	3.01838e+06
High	Q68FU8	Sugp1	SURP and G-patch domain-containing protein 1 OS=Rattus norvegicus OX=10116 GN=Sugp1 PE=1 SV=1	0	13.469	11	4	7	4	644	72.5	7.34	1.33295	0.703691	958921	719396	6045.26	578648	1.57349e+06	492045	1.68004e+06	704675
High	D3ZIX4	H1fx	H1 histone family, member X OS=Rattus norvegicus OX=10116 GN=H1fx PE=1 SV=1	0	9.986	11	2	2	2	192	20.5	11.14	1.33288	0.763299	895570	671905	1.64635e+06	103698	265669	1.86426e+06	557520	264930
High	Q62801	SRP54	Signal recognition particle 54 kDa subunit (Fragment) OS=Rattus norvegicus OX=10116 GN=SRP54 PE=2 SV=1	0.001	4.325	14	1	1	1	70	7.8	8.97	1.33033	0.487836	720370	541498	839151	413782	371562	1.03457e+06	717624	408918
High	Q71UF4	Rbbp7	Histone-binding protein RBBP7 OS=Rattus norvegicus OX=10116 GN=Rbbp7 PE=2 SV=1	0	48.042	33	10	29	6	425	47.8	5.05	1.32989	0.526021	3.72799e+06	2.80322e+06	4.23007e+06	2.3492e+06	1.8304e+06	5.96e+06	2.61322e+06	2.61073e+06
High	Q641Z4	Cdk9	Cyclin-dependent kinase 9 OS=Rattus norvegicus OX=10116 GN=Cdk9 PE=2 SV=1	0	38.867	28	9	19	8	372	42.7	8.79	1.32951	0.0785907	5.98162e+06	4.49912e+06	4.84949e+06	4.4079e+06	4.23999e+06	6.29609e+06	6.8351e+06	4.81368e+06
High	Q9Z1W6	Mtdh	Protein LYRIC OS=Rattus norvegicus OX=10116 GN=Mtdh PE=1 SV=2	0	80.837	25	11	23	11	581	63.9	9.29	1.32865	0.80758	1.06699e+07	8.03061e+06	1.90256e+07	2.61032e+06	2.45591e+06	2.76602e+07	3.42849e+06	921038
High	Q4V8F9	Hsdl2	Hydroxysteroid dehydrogenase-like protein 2 OS=Rattus norvegicus OX=10116 GN=Hsdl2 PE=2 SV=1	0	6.397	3	1	1	1	524	58.3	6.19	1.32863	0.847941	200839	151162	441397	6045.26	6045.26	590426	6045.26	6045.26
High	G3V784	Adpgk	ADP-dependent glucokinase OS=Rattus norvegicus OX=10116 GN=Adpgk PE=1 SV=1	0	13.044	6	2	4	2	496	53.9	5.8	1.32792	0.801556	441519	332490	854500	60022.1	82948.9	1.05817e+06	202358	64029.4
High	Q6GMM8	Slc27a1	Long-chain fatty acid transport protein 1 OS=Rattus norvegicus OX=10116 GN=Slc27a1 PE=1 SV=1	0.008	2.09	1	1	2	1	646	71.3	8.46	1.32789	0.807599	182216	137222	399575	6045.26	6045.26	392158	148445	6045.26
High	A0A0G2KB63	Phb2	Prohibitin-2 OS=Rattus norvegicus OX=10116 GN=Phb2 PE=1 SV=1	0	55.253	42	12	30	12	297	33.1	9.83	1.32745	0.752339	3.42635e+07	2.58115e+07	5.03827e+07	1.34358e+07	1.36161e+07	7.78012e+07	1.14352e+07	1.35541e+07
High	D4AB03	Fam120a	Family with sequence similarity 120A OS=Rattus norvegicus OX=10116 GN=Fam120a PE=1 SV=2	0	533.911	48	51	249	50	1115	122.1	8.84	1.3273	0.562331	2.38404e+08	1.79616e+08	3.03975e+08	1.35067e+08	9.98044e+07	3.60411e+08	2.31901e+08	1.22899e+08
High	F7F9U6	Plec	Plectin OS=Rattus norvegicus OX=10116 GN=Plec PE=1 SV=1	0	2613.39	66	334	1385	1	4544	517.1	5.76	1.3271	0.769274	855062	644311	1.35952e+06	322957	250456	1990396	309316	265475
High	D3ZTY0	Cnih4	Cornichon family AMPA receptor auxiliary protein 4 OS=Rattus norvegicus OX=10116 GN=Cnih4 PE=1 SV=1	0	9.426	14	1	3	1	139	16.1	6.49	1.32638	0.818987	2.35377e+06	1.77459e+06	4.74867e+06	6045.26	569051	6.02522e+06	700140	335955
High	Q78PB6	Ndel1	Nuclear distribution protein nudE-like 1 OS=Rattus norvegicus OX=10116 GN=Ndel1 PE=1 SV=1	0	5.706	6	2	2	1	345	38.3	5.24	1.3251	0.723953	468105	353261	6045.26	515523	538216	6045.26	856613	541658
High	Q9ERB4	Vcan	Versican core protein (Fragments) OS=Rattus norvegicus OX=10116 GN=Vcan PE=2 SV=2	0	34.065	3	6	11	6	2738	299.8	4.58	1.32391	0.76443	2.3084e+06	1.74363e+06	3.01238e+06	1.40885e+06	809656	5.57435e+06	719998	630863
High	Q6AYZ1	Tuba1c	Tubulin alpha-1C chain OS=Rattus norvegicus OX=10116 GN=Tuba1c PE=1 SV=1	0	392.166	61	31	235	11	449	49.9	5.1	1.32352	0.627243	2.4509e+08	1.8518e+08	2.91359e+08	9.76736e+07	1.66509e+08	4.42034e+08	1.28887e+08	1.6435e+08
High	G3V7J2	Prkra	Interferon-inducible double-stranded RNA-dependent protein kinase activator A OS=Rattus norvegicus OX=10116 GN=Prkra PE=1 SV=1	0	79.999	33	9	32	9	313	34.4	8.56	1.32323	0.694071	1.95864e+07	1.48019e+07	2.98864e+07	8.5404e+06	5.97905e+06	3.57808e+07	1.53466e+07	7.63179e+06
High	A0A0G2K8H0	Caprin1	Caprin-1 OS=Rattus norvegicus OX=10116 GN=Caprin1 PE=1 SV=1	0	275.38	38	25	135	25	720	79.6	5.3	1.32303	0.205954	5.36553e+08	4.05547e+08	4.74011e+08	4.51335e+08	2.91296e+08	6.13965e+08	5.88496e+08	4.07199e+08
High	Q6AXY7	Prpf38b	Pre-mRNA-splicing factor 38B OS=Rattus norvegicus OX=10116 GN=Prpf38b PE=1 SV=1	0	9.919	6	4	5	4	542	63.9	10.56	1.32266	0.606828	2.21437e+06	1.67418e+06	2.61057e+06	2.07489e+06	337083	3.5791e+06	1.45585e+06	1.60816e+06
High	G3V829	Fubp3	Far upstream element-binding protein 3 OS=Rattus norvegicus OX=10116 GN=Fubp3 PE=1 SV=1	0	213.91	60	24	114	19	569	61.4	8.06	1.32235	0.203332	6.28299e+07	4.75139e+07	5.64959e+07	3.77903e+07	4.82554e+07	7.75599e+07	6.28335e+07	4.80964e+07
High	B5DES0	Snrpd2	Small nuclear ribonucleoprotein Sm D2 OS=Rattus norvegicus OX=10116 GN=Snrpd2 PE=1 SV=1	0	44.978	54	9	26	9	118	13.5	9.91	1.32187	0.393989	2.24816e+07	1.70074e+07	2.36531e+07	1.01969e+07	1.71722e+07	2.28028e+07	2.96256e+07	1.50162e+07
High	G3V624	Coro1c	Coronin OS=Rattus norvegicus OX=10116 GN=Coro1c PE=1 SV=1	0	48.48	24	9	13	9	474	53.1	7.08	1.32148	0.777968	8.62963e+06	6.5303e+06	1.47719e+07	3502248	1.31678e+06	1.97746e+07	3.23594e+06	2.87833e+06
High	D4ACF1	Eif4enif1	Eukaryotic translation initiation factor 4E nuclear import factor 1 OS=Rattus norvegicus OX=10116 GN=Eif4enif1 PE=1 SV=1	0	22.951	7	4	11	4	985	108.2	7.9	1.32021	0.700554	2.88698e+06	2.18676e+06	4042706	1.34395e+06	1.17363e+06	5.7155e+06	1.60754e+06	1.33788e+06
High	A1A5R1	Rbfox2	RNA binding protein fox-1 homolog 2 OS=Rattus norvegicus OX=10116 GN=Rbfox2 PE=2 SV=1	0	115.139	34	15	63	15	432	45.5	6.46	1.3194	0.230855	9.25903e+07	7.01761e+07	8.86416e+07	6.46817e+07	5.72052e+07	1.07493e+08	1.03024e+08	6.72535e+07
High	D4AE49	Mtrex	Mtr4 exosome RNA helicase OS=Rattus norvegicus OX=10116 GN=Mtrex PE=1 SV=3	0	362.796	44	45	185	30	1066	120.6	6.65	1.31917	0.460283	1.07015e+08	8.11224e+07	1.19035e+08	6.53247e+07	5.90072e+07	1.52996e+08	1.02637e+08	6.54105e+07
High	P02454	Col1a1	Collagen alpha-1(I) chain OS=Rattus norvegicus OX=10116 GN=Col1a1 PE=1 SV=5	0	20.525	4	3	4	3	1453	137.9	5.92	1.31913	0.833388	686102	520117	1.54826e+06	6045.26	6045.26	1.7337e+06	318565	6045.26
High	Q6P7B0	Wars	Tryptophan--tRNA ligase, cytoplasmic OS=Rattus norvegicus OX=10116 GN=Wars PE=1 SV=2	0	89.206	40	13	29	13	481	54.1	6.48	1.31862	0.681764	2.678e+07	2.03092e+07	4.02117e+07	9.74083e+06	1.0975e+07	4.8231e+07	1.7565e+07	1.45439e+07
High	G3V6H2	Prpf8	Pre-mRNA processing factor 8, isoform CRA_a OS=Rattus norvegicus OX=10116 GN=Prpf8 PE=1 SV=1	0	158.993	19	36	85	36	2335	273.4	8.84	1.31838	0.0840515	2.21341e+07	1.67888e+07	1.90677e+07	1.50618e+07	1.6237e+07	2.2784e+07	2.5247e+07	1.83714e+07
High	D4ADQ9	Sec31b	SEC31 homolog B, COPII coat complex component OS=Rattus norvegicus OX=10116 GN=Sec31b PE=4 SV=2	0.009	2.047	1	1	5	1	1134	122.7	8.02	1.31834	0.433633	6.9272e+06	5.25448e+06	8.35465e+06	3.1449e+06	4.26389e+06	4927211	8689550	7164841
High	P59924	Thoc1	THO complex subunit 1 OS=Rattus norvegicus OX=10116 GN=Thoc1 PE=2 SV=1	0	18.525	11	4	8	2	343	40.2	4.72	1.31827	0.39572	1.5033e+06	1.14035e+06	1.43246e+06	1.18513e+06	803472	1.38333e+06	2.13449e+06	992067
High	Q9EPX0	Hspb8	Heat shock protein beta-8 OS=Rattus norvegicus OX=10116 GN=Hspb8 PE=1 SV=1	0	31.552	39	7	25	7	196	21.6	5.02	1.31819	0.0631132	1.52033e+07	1.15334e+07	1.39523e+07	1.01004e+07	1.05477e+07	1.43159e+07	1.67291e+07	1.45648e+07
High	D4A5D4	Mtcl1	Microtubule crosslinking factor 1 OS=Rattus norvegicus OX=10116 GN=Mtcl1 PE=1 SV=3	0	35.623	8	10	13	10	1611	180.2	5.55	1.31776	0.232422	2.69888e+06	2.04808e+06	2.15462e+06	1.78872e+06	2.20089e+06	2.13906e+06	3.57598e+06	2.38159e+06
High	Q4KLH6	Cep162	Centrosomal protein of 162 kDa OS=Rattus norvegicus OX=10116 GN=Cep162 PE=1 SV=2	0.002	3.472	1	1	11	1	1403	160.9	5.73	1.31695	0.452937	2.24043e+08	1.70122e+08	176389640	1.76099e+08	1.57878e+08	3.45872e+08	2.00553e+08	1.25703e+08
High	A0A0G2K1A1	Zfp706	Zinc finger protein 706 OS=Rattus norvegicus OX=10116 GN=Zfp706 PE=1 SV=1	0	6.535	26	2	3	2	76	8.5	10.01	1.31676	0.246447	2.14068e+06	1.62572e+06	1.31129e+06	1.8744e+06	1.69148e+06	1.62982e+06	2.78865e+06	2.00358e+06
High	D3ZY39	Rrp1b	Ribosomal RNA-processing 1B OS=Rattus norvegicus OX=10116 GN=Rrp1b PE=1 SV=3	0.008	2.226	1	1	2	1	733	81.4	9.8	1.3164	0.710391	462314	351195	721181	242473	89931.2	866126	306128	214689
High	D3ZEF4	Cul7	Cullin-7 OS=Rattus norvegicus OX=10116 GN=Cul7 PE=1 SV=1	0	9.396	2	3	3	3	1692	192.5	6.05	1.31605	0.818503	217488	165258	78555.2	286576	130643	625000	6045.26	21417.4
High	Q642B0	Gpc4	Glypican 4 OS=Rattus norvegicus OX=10116 GN=Gpc4 PE=1 SV=1	0	7.979	6	2	2	2	557	62.5	6	1.31578	0.852911	200851	152647	445851	6045.26	6045.26	590462	6045.26	6045.26
High	Q5RJR2	Twf1	Twinfilin-1 OS=Rattus norvegicus OX=10116 GN=Twf1 PE=1 SV=1	0	40.751	25	7	12	6	350	40.1	6.67	1.31577	0.843101	5.11596e+06	3.88818e+06	1.10947e+07	317261	252617	1.42418e+07	731584	374437
High	A0A0G2KA92	Chd2	Chromodomain helicase DNA-binding protein 2 OS=Rattus norvegicus OX=10116 GN=Chd2 PE=1 SV=1	0	680.68	47	82	246	71	1840	212.5	7.99	1.3155	0.806805	2.16859e+08	1.64849e+08	4.12877e+08	5.62526e+07	2.5418e+07	5.24789e+08	1.00522e+08	2.52663e+07
High	Q63548	Sema3a	Semaphorin-3A OS=Rattus norvegicus OX=10116 GN=Sema3a PE=2 SV=1	0	10.017	4	2	2	2	772	88.8	7.59	1.31534	0.772032	412579	313667	721300	133236	86463.5	898615	224852	114271
High	Q27W01	Rbm8a	RNA-binding protein 8A OS=Rattus norvegicus OX=10116 GN=Rbm8a PE=1 SV=1	0	23.395	22	3	5	3	174	19.9	5.72	1.31513	0.601378	3.31481e+06	2.52052e+06	3.78441e+06	2.56144e+06	1.21572e+06	2.12857e+06	5694840	2.12101e+06
High	B5DEH2	Erlin2	Erlin-2 OS=Rattus norvegicus OX=10116 GN=Erlin2 PE=1 SV=1	0	27.069	18	5	12	3	339	37.7	5.74	1.31298	0.787687	891302	678837	1.76086e+06	6045.26	269605	1.8813e+06	448734	343877
High	Q5PQS6	Smg9	Protein SMG9 OS=Rattus norvegicus OX=10116 GN=Smg9 PE=1 SV=1	0.002	3.183	2	1	1	1	520	57.6	7.01	1.31214	0.677025	430465	328063	703898	191330	88960.9	653690	421172	216532
High	F1LQT9	Dnmt1	DNA (cytosine-5)-methyltransferase OS=Rattus norvegicus OX=10116 GN=Dnmt1 PE=1 SV=3	0	136.385	25	30	59	30	1621	182.9	8.07	1.31172	0.534356	2.08401e+07	1.58876e+07	2.56366e+07	1.21408e+07	9.88524e+06	3.14559e+07	1.71113e+07	1.3953e+07
High	Q5RKI5	Flii	FLII, actin-remodeling protein OS=Rattus norvegicus OX=10116 GN=Flii PE=1 SV=1	0	156.558	28	25	49	25	1270	144.8	6	1.31138	0.830428	2.43708e+07	1.85841e+07	4.91069e+07	5.19787e+06	1.44743e+06	6.46551e+07	2.2764e+06	6.18075e+06
High	D3Z8R4	Rbm25l1	RNA-binding motif protein 25-like 1 OS=Rattus norvegicus OX=10116 GN=Rbm25l1 PE=1 SV=3	0	113.063	23	17	59	17	817	96.5	6.39	1.31109	0.204128	3.26266e+07	2.48851e+07	3.27302e+07	2.03723e+07	2.15527e+07	3.52203e+07	3.64958e+07	2.61638e+07
High	D3ZBN0	Hist1h1b	Histone H1.5 OS=Rattus norvegicus OX=10116 GN=Hist1h1b PE=1 SV=1	0	90.648	24	12	62	10	222	22.6	10.96	1.31099	0.577556	6.98981e+07	5.33171e+07	8.59547e+07	5.12209e+07	2.27757e+07	1.08977e+08	6.05319e+07	4.01852e+07
High	Q4KLN4	Gle1	Nucleoporin GLE1 OS=Rattus norvegicus OX=10116 GN=Gle1 PE=2 SV=1	0	18.013	8	4	11	4	698	79.4	7.59	1.30975	0.226979	1.09188e+06	833657	564764	779182	1.15703e+06	1006382	1.18896e+06	1.0803e+06
High	A0A0G2KA49	Slit2	Slit homolog 2 protein OS=Rattus norvegicus OX=10116 GN=Slit2 PE=4 SV=1	0	6.655	2	2	2	2	1332	147.4	6.8	1.3092	0.857864	394029	300968	890814	6045.26	6045.26	1.17e+06	6045.26	6045.26
High	F1M4W7	Cstf3	Cleavage stimulation factor subunit 3 OS=Rattus norvegicus OX=10116 GN=Cstf3 PE=1 SV=3	0	21.125	11	7	10	7	625	72.1	8.05	1.30918	0.599999	2.46679e+07	1.88422e+07	3.22908e+07	1.35838e+07	1.0652e+07	3.92717e+07	2.15029e+07	1.32291e+07
High	A0A0G2JY73	Eif4g3	Eukaryotic translation initiation factor 4 gamma, 3 OS=Rattus norvegicus OX=10116 GN=Eif4g3 PE=1 SV=1	0	64.08	8	10	29	7	1614	179	5.85	1.30867	0.679377	3.10843e+06	2.37526e+06	4.68181e+06	1.77201e+06	671967	5.22099e+06	2.76325e+06	1.34105e+06
High	A0A0G2K3M5	Zfp281	Zinc finger protein 281 OS=Rattus norvegicus OX=10116 GN=Zfp281 PE=1 SV=1	0	30.43	13	8	13	8	890	96.6	8.41	1.30708	0.330126	2.76527e+06	2.11562e+06	2.41965e+06	2.0618e+06	1.86541e+06	3.81471e+06	2.59696e+06	1.88415e+06
High	B2RYD7	Stt3b	RCG25591, isoform CRA_a OS=Rattus norvegicus OX=10116 GN=Stt3b PE=1 SV=1	0	40.44	10	10	22	8	824	93.4	9.01	1.307	0.694373	8.62804e+06	6.60139e+06	1.19845e+07	3.44662e+06	4.37311e+06	1.61188e+07	7.11704e+06	2.64831e+06
High	Q4FZU2	Krt6a	Keratin, type II cytoskeletal 6A OS=Rattus norvegicus OX=10116 GN=Krt6a PE=1 SV=1	0	109.07	22	18	89	5	552	59.2	7.94	1.30551	0.363808	2.03729e+08	1.56053e+08	2.15534e+08	8.39553e+07	1.6867e+08	2.50403e+08	1.59791e+08	2.00995e+08
High	F1LYJ8	Gramd4	GRAM domain-containing 4 OS=Rattus norvegicus OX=10116 GN=Gramd4 PE=1 SV=2	0	21.609	14	6	13	6	608	69.5	9	1.30542	0.680101	2.62334e+06	2.00959e+06	3.86183e+06	1.02904e+06	1.13789e+06	4.46279e+06	2.49266e+06	914573
High	Q02874	H2afy	Core histone macro-H2A.1 OS=Rattus norvegicus OX=10116 GN=H2afy PE=1 SV=4	0	6.148	5	1	1	1	371	39.5	9.79	1.30521	0.856545	181876	139346	405947	6045.26	6045.26	533537	6045.26	6045.26
High	A0A0H2UI38	Rps19l2	Ribosomal protein S19-like2 OS=Rattus norvegicus OX=10116 GN=Rps19l2 PE=4 SV=1	0	114.031	62	16	106	16	157	17.4	10.62	1.30504	0.406374	3.46671e+08	2.65641e+08	3.86632e+08	241519600	1.68772e+08	4.39473e+08	3.64756e+08	2.35784e+08
High	F1LPG5	Ndufb4	NADH:ubiquinone oxidoreductase subunit B4 OS=Rattus norvegicus OX=10116 GN=Ndufb4 PE=1 SV=1	0	12.99	38	3	8	3	129	15.1	9.82	1.30489	0.38679	2.12567e+06	1.629e+06	1.12438e+06	1.69711e+06	2.06552e+06	1.31323e+06	2.27521e+06	2.78856e+06
High	G3V9N0	Pabpc4	Polyadenylate-binding protein OS=Rattus norvegicus OX=10116 GN=Pabpc4 PE=1 SV=2	0	461.737	57	48	292	12	644	70.8	9.26	1.30462	0.560949	2.31376e+08	1.77352e+08	2.7722e+08	1.43763e+08	1.11073e+08	3.43332e+08	2.43842e+08	1.06955e+08
High	Q6AZ33	Blvra	Biliverdin reductase A OS=Rattus norvegicus OX=10116 GN=Blvra PE=1 SV=1	0	26.904	19	4	7	1	295	33.5	6.34	1.30383	0.85861	253985	194800	572308	6045.26	6045.26	749866	6045.26	6045.26
High	P83953	Kpna1	Importin subunit alpha-5 OS=Rattus norvegicus OX=10116 GN=Kpna1 PE=1 SV=1	0	26.325	12	6	16	6	538	60.1	4.97	1.30381	0.691793	4.5156e+06	3.46339e+06	7.21284e+06	2.32435e+06	852983	7.53948e+06	3.57752e+06	2.42982e+06
High	A0A0G2JSM7	Add1	Adducin 1 (Alpha), isoform CRA_b OS=Rattus norvegicus OX=10116 GN=Add1 PE=1 SV=1	0	80.536	28	14	27	14	735	80.3	6.15	1.30299	0.795664	1.58535e+07	1.2167e+07	2.70332e+07	3.94686e+06	5.52095e+06	3.79254e+07	5.4876e+06	4.14739e+06
High	F1M9Z9	Adam12	ADAM metallopeptidase domain 12 OS=Rattus norvegicus OX=10116 GN=Adam12 PE=4 SV=3	0.002	3.994	1	1	1	1	882	96.5	8.15	1.3027	0.730884	448538	344315	802592	224308	6045.26	731504	406826	207284
High	F1LYI7	Tmem256	Transmembrane protein 256 OS=Rattus norvegicus OX=10116 GN=Tmem256 PE=1 SV=2	0	9.216	25	1	2	1	113	11.8	8.91	1.30174	0.852178	472680	363115	1077253	6045.26	6045.26	1.31116e+06	6045.26	100830
High	Q5XIM7	Kars	Lysine--tRNA ligase OS=Rattus norvegicus OX=10116 GN=Kars PE=1 SV=1	0	52.107	21	12	28	12	626	71.6	6.6	1.30121	0.743438	1.5755e+07	1.21079e+07	2.52009e+07	5.43554e+06	5.68732e+06	3.15513e+07	1.07779e+07	4.93572e+06
High	M0RCA0	Foxc1	Forkhead box C1 OS=Rattus norvegicus OX=10116 GN=Foxc1 PE=4 SV=1	0	12.658	6	2	5	1	553	56.9	8.51	1.30089	0.807934	3.67461e+06	2.82468e+06	7904542	436844	132664	7.73974e+06	2.24847e+06	1.03561e+06
High	O35821	Mybbp1a	Myb-binding protein 1A OS=Rattus norvegicus OX=10116 GN=Mybbp1a PE=1 SV=2	0	269.098	29	35	117	35	1344	152.2	8.95	1.29874	0.652498	6.52e+07	5.02027e+07	9.714e+07	3.15317e+07	2.19365e+07	1.03274e+08	5.59686e+07	3.63575e+07
High	O35547	Acsl4	Long-chain-fatty-acid--CoA ligase 4 OS=Rattus norvegicus OX=10116 GN=Acsl4 PE=1 SV=1	0	6.099	3	1	2	1	670	74.3	8.02	1.29819	0.829572	266807	205521	604474	6045.26	6045.26	604873	189502	6045.26
High	D3ZAF9	Sh3pxd2b	SH3 and PX domains 2B OS=Rattus norvegicus OX=10116 GN=Sh3pxd2b PE=1 SV=2	0	24.458	15	6	9	6	804	88.9	7.49	1.29766	0.787072	2.16167e+06	1.66581e+06	3.65712e+06	747246	593075	4.81522e+06	1.59767e+06	72114
High	D4ACM9	Mfap1a	Microfibrillar-associated protein 1A OS=Rattus norvegicus OX=10116 GN=Mfap1a PE=1 SV=1	0	66.294	20	7	29	7	439	51.9	4.98	1.29747	0.167052	1.80345e+07	1.38997e+07	1.35291e+07	1.48811e+07	1.32889e+07	1.32332e+07	2.03132e+07	2.0557e+07
Medium	M0R715	Pnpla6	Patatin-like phospholipase domain-containing 6 OS=Rattus norvegicus OX=10116 GN=Pnpla6 PE=1 SV=1	0.032	1.43	1	1	4	1	1354	149.3	7.9	1.29724	0.160067	766569	590923	542336	645830	584603	936624	763977	599108
High	Q3KRF2	Hdlbp	High density lipoprotein binding protein (Vigilin) OS=Rattus norvegicus OX=10116 GN=Hdlbp PE=1 SV=1	0	246.124	34	32	84	32	1268	141.6	6.95	1.2972	0.727012	3.33052e+07	2.56746e+07	5.35907e+07	1.14394e+07	1.19936e+07	6.2884e+07	2.06248e+07	1.64066e+07
High	P97532	Mpst	3-mercaptopyruvate sulfurtransferase OS=Rattus norvegicus OX=10116 GN=Mpst PE=1 SV=3	0	18.451	14	3	8	3	297	32.9	6.32	1.29688	0.744481	1.39812e+06	1.07807e+06	2.43379e+06	371571	428850	2484546	350719	1.35911e+06
High	F7ES73	Nub1	Negative regulator of ubiquitin-like proteins 1 OS=Rattus norvegicus OX=10116 GN=Nub1 PE=1 SV=1	0	20.47	12	6	8	6	612	70	5.52	1.2956	0.722287	2.40112e+06	1.85328e+06	3.61253e+06	660300	1.28702e+06	4.53641e+06	1.92496e+06	741977
High	A9UMW0	Ubl5	Ubiquitin-Like 5 Protein, isoform CRA_a OS=Rattus norvegicus OX=10116 GN=Ubl5 PE=1 SV=1	0	7.009	25	2	3	2	73	8.5	8.44	1.29558	0.637434	1.32702e+06	1.02427e+06	1.01613e+06	1.06334e+06	993333	674365	2.51353e+06	793170
High	B5DEQ4	Snrpb2	RCG27500, isoform CRA_c OS=Rattus norvegicus OX=10116 GN=Snrpb2 PE=1 SV=1	0	36.077	28	6	18	5	225	25.3	9.72	1.29526	0.319277	8.5079e+06	6.56849e+06	6.70792e+06	4.76717e+06	8.23039e+06	5.80218e+06	1.03455e+07	9.37603e+06
High	Q3ZB99	Tjp2	Tight junction protein 2 OS=Rattus norvegicus OX=10116 GN=Tjp2 PE=1 SV=1	0	852.019	67	85	498	29	1164	131.3	6.73	1.29462	0.56901	4.85442e+08	3.74968e+08	6.08736e+08	3.19393e+08	1.96776e+08	7.01361e+08	5.02501e+08	2.52465e+08
Low	M0RBC3	LOC100909657	Uncharacterized LOC100909657 OS=Rattus norvegicus OX=10116 GN=LOC100909657 PE=4 SV=1	0.057	1.189	4	1	3	1	201	22.9	9.03	1.29437	0.377975	1.77287e+07	13696759	13460720	10789267	16840290	22522962	20155456	10507689
High	Q5M9I5	Uqcrh	Cytochrome b-c1 complex subunit 6, mitochondrial OS=Rattus norvegicus OX=10116 GN=Uqcrh PE=3 SV=1	0	5.94	20	1	4	1	89	10.4	4.97	1.29396	0.545531	319740	247101	173218	230192	337894	137519	477792	343910
High	P16970	Abcd3	ATP-binding cassette sub-family D member 3 OS=Rattus norvegicus OX=10116 GN=Abcd3 PE=1 SV=3	0	25.043	11	6	8	6	659	75.3	9.25	1.29388	0.623244	2.1085e+06	1.62959e+06	2.91773e+06	1.09978e+06	871253	3137739	2213569	974179
High	A0A0G2K1B0	Rbfa	RCG20569, isoform CRA_b OS=Rattus norvegicus OX=10116 GN=Rbfa PE=1 SV=1	0	70.331	41	10	25	10	345	38.5	7.31	1.29308	0.797088	2.73006e+07	2.11128e+07	4.84613e+07	9.26896e+06	5.60828e+06	6.26976e+07	1.3754e+07	5.4504e+06
High	Q5PQN9	Mrpl38	39S ribosomal protein L38, mitochondrial OS=Rattus norvegicus OX=10116 GN=Mrpl38 PE=2 SV=2	0	8.875	10	3	4	3	380	44.8	7.88	1.29261	0.414694	592160	458112	515033	256085	603218	800844	487932	487702
High	Q5XI23	Mkrn2	Makorin, ring finger protein, 2 OS=Rattus norvegicus OX=10116 GN=Mkrn2 PE=1 SV=1	0	7.487	7	3	5	3	417	46.8	7.36	1.292	0.181704	1.72248e+06	1.33319e+06	928361	1.63426e+06	1.43694e+06	1.58346e+06	1.95711e+06	1.62688e+06
High	A0A0G2K3N1	Gbf1	Golgi brefeldin A-resistant guanine nucleotide exchange factor 1 OS=Rattus norvegicus OX=10116 GN=Gbf1 PE=1 SV=1	0.001	4.219	1	2	2	2	1850	205.2	5.78	1.29199	0.824194	241338	186796	515141	22741.1	22505.5	563471	82722.6	77820
High	Q03114	Cdk5	Cyclin-dependent-like kinase 5 OS=Rattus norvegicus OX=10116 GN=Cdk5 PE=1 SV=1	0	14.585	19	6	11	5	292	33.2	7.66	1.29191	0.735661	2.00352e+06	1.55082e+06	3.15031e+06	844333	657798	3.87404e+06	1.44236e+06	694167
High	A0A0G2K214	Zc3h7b	Zinc finger CCCH-type-containing 7B OS=Rattus norvegicus OX=10116 GN=Zc3h7b PE=1 SV=1	0	24.998	9	8	15	8	982	110.3	7.33	1.29032	0.415221	1.24203e+07	9.62573e+06	1.24587e+07	6.59145e+06	9.82709e+06	1.5858e+07	1.40051e+07	7.3977e+06
High	Q9QZM5	Abi1	Abl interactor 1 OS=Rattus norvegicus OX=10116 GN=Abi1 PE=1 SV=3	0.006	2.453	2	1	1	1	476	51.7	7.06	1.28938	0.795313	640910	497068	1.37466e+06	110494	6045.26	1.1873e+06	423742	311690
High	P07154	Ctsl	Cathepsin L1 OS=Rattus norvegicus OX=10116 GN=Ctsl PE=1 SV=2	0	21.694	18	5	15	5	334	37.6	6.83	1.28913	0.169195	1.76335e+06	1.36786e+06	1.7594e+06	1.3209e+06	1.02328e+06	1.95441e+06	1.71977e+06	1.61586e+06
High	D4A1R0	Dhx37	DEAH-box helicase 37 OS=Rattus norvegicus OX=10116 GN=Dhx37 PE=1 SV=1	0	5.38	2	2	2	2	1150	128.6	8.57	1.28888	0.820218	891396	691607	1.91686e+06	151914	6045.26	1.89516e+06	772987	6045.26
High	G3V7V5	Fkbp11	Peptidylprolyl isomerase OS=Rattus norvegicus OX=10116 GN=Fkbp11 PE=1 SV=1	0	6.386	9	1	1	1	201	22.2	9.25	1.28886	0.841237	211813	164341	421993	64983.8	6045.26	570904	6045.26	58489.5
High	P11497	Acaca	Acetyl-CoA carboxylase 1 OS=Rattus norvegicus OX=10116 GN=Acaca PE=1 SV=1	0	6.021	1	1	1	1	2345	265	6.39	1.28844	0.791903	244859	190042	480120	83962	6045.26	496849	151593	86133.6
High	Q52KJ9	Tmx1	Thioredoxin domain containing 1 OS=Rattus norvegicus OX=10116 GN=Tmx1 PE=1 SV=1	0	9.767	9	3	9	3	278	31.4	5.3	1.28822	0.842516	3.11921e+06	2.42133e+06	6.60913e+06	124607	530258	8.1873e+06	848873	321446
High	F1LX28	Acot11	Acyl-CoA thioesterase 11 OS=Rattus norvegicus OX=10116 GN=Acot11 PE=4 SV=3	0.004	2.855	2	1	2	1	594	67.1	6.77	1.28817	0.723058	417559	324148	606384	102916	263145	764484	400842	87350.8
High	Q4KLI7	Sf3a3	Splicing factor 3a, subunit 3 OS=Rattus norvegicus OX=10116 GN=Sf3a3 PE=1 SV=1	0	77.986	32	15	43	15	501	58.8	5.34	1.28815	0.295913	1.98365e+07	1.53992e+07	1.21327e+07	1.74895e+07	1.65753e+07	1.32569e+07	23631234	2.26213e+07
High	Q4KM69	Cops5	COP9 (Constitutive photomorphogenic) homolog, subunit 5 (Arabidopsis thaliana) OS=Rattus norvegicus OX=10116 GN=Cops5 PE=2 SV=1	0	7.997	5	2	2	2	334	37.6	6.54	1.28803	0.866424	452348	351193	1041487	6045.26	6045.26	1.34495e+06	6045.26	6045.26
High	O70454	Bud31	Protein BUD31 homolog OS=Rattus norvegicus OX=10116 GN=Bud31 PE=2 SV=2	0	25.209	57	7	13	7	144	17	8.82	1.28686	0.438756	743362	577654	598778	546093	588090	808596	382621	1.03887e+06
High	Q62736	Cald1	Non-muscle caldesmon OS=Rattus norvegicus OX=10116 GN=Cald1 PE=1 SV=1	0	275.789	45	27	107	27	531	60.5	6.58	1.28632	0.790895	1.11246e+08	8.6484e+07	1.89026e+08	4.42239e+07	2.62019e+07	2.5203e+08	4.876e+07	3.29486e+07
High	P24049	Rpl17	60S ribosomal protein L17 OS=Rattus norvegicus OX=10116 GN=Rpl17 PE=2 SV=3	0	218.027	66	19	135	19	184	21.4	10.18	1.28626	0.646878	2.24525e+08	1.74556e+08	3.18128e+08	1.05501e+08	1.00041e+08	3.64686e+08	1.75191e+08	1.33696e+08
High	B0BN93	Psmd13	26S proteasome non-ATPase regulatory subunit 13 OS=Rattus norvegicus OX=10116 GN=Psmd13 PE=1 SV=1	0	8.132	5	2	3	2	376	42.8	5.83	1.28618	0.632224	2.26228e+06	1.75892e+06	3.25524e+06	653558	1.36797e+06	3.09956e+06	2556190	1.1311e+06
High	P62845	Rps15	40S ribosomal protein S15 OS=Rattus norvegicus OX=10116 GN=Rps15 PE=1 SV=2	0	60.444	37	4	23	4	145	17	10.39	1.28476	0.727962	7.16011e+07	5.5731e+07	1.08107e+08	34606112	24479668	1.37987e+08	4.45456e+07	3.22707e+07
High	Q5PQQ2	Wbp11	WW domain-binding protein 11 OS=Rattus norvegicus OX=10116 GN=Wbp11 PE=1 SV=1	0	7.709	5	3	10	3	641	70	8.09	1.28467	0.184299	1.24917e+06	972367	791310	1.06131e+06	1.06449e+06	988810	1.498e+06	1.26071e+06
High	Q5BJN7	LOC100360647	40S ribosomal protein S30 OS=Rattus norvegicus OX=10116 GN=LOC100360647 PE=1 SV=1	0	18.979	9	3	18	3	133	14.4	10.17	1.28443	0.646144	5.61128e+07	4.36867e+07	7.40263e+07	3.75052e+07	1.95287e+07	9.43418e+07	4.12836e+07	3.27128e+07
High	A0A0G2KB98	Gsk3b	Glycogen synthase kinase-3 beta OS=Rattus norvegicus OX=10116 GN=Gsk3b PE=1 SV=1	0	15.077	12	3	7	3	430	48	8.7	1.28438	0.0576838	1.74793e+06	1.36091e+06	1.20528e+06	1.65106e+06	1.2264e+06	1.77437e+06	1.76271e+06	1.70672e+06
High	D3ZSN4	Zfp330	Zinc finger protein 330 OS=Rattus norvegicus OX=10116 GN=Zfp330 PE=1 SV=1	0	19.411	16	5	7	5	317	35.7	6.2	1.28405	0.771897	992299	772789	6045.26	275900	2.03642e+06	401975	1.44582e+06	1.1291e+06
High	D3ZYS7	G3bp1	G3BP stress granule assembly factor 1 OS=Rattus norvegicus OX=10116 GN=G3bp1 PE=1 SV=1	0	403.882	61	26	240	26	465	51.8	5.59	1.28403	0.54819	4.16277e+08	3.24195e+08	5.20499e+08	2.94733e+08	1.57351e+08	5.69644e+08	4.29148e+08	2.50039e+08
High	A0A0G2K9J0	Tanc2	Tetratricopeptide repeat, ankyrin repeat and coiled-coil-containing 2 OS=Rattus norvegicus OX=10116 GN=Tanc2 PE=1 SV=1	0	13.346	3	5	11	5	2076	228.9	8.19	1.2839	0.653804	3.57994e+06	2.78833e+06	5.66758e+06	1.94809e+06	749311	4.96727e+06	2.98861e+06	2.78393e+06
High	G3V7U2	Map1a	Microtubule-associated protein 1 A, isoform CRA_c OS=Rattus norvegicus OX=10116 GN=Map1a PE=1 SV=1	0	85.872	11	19	43	17	2776	299.5	4.94	1.28282	0.307991	7.47217e+06	5.82479e+06	7.85698e+06	3.31336e+06	6.30403e+06	8.29108e+06	6.68785e+06	7.43757e+06
High	B1WC13	Nkapd1	LOC100151767 protein OS=Rattus norvegicus OX=10116 GN=Nkapd1 PE=2 SV=1	0	5.916	4	1	2	1	291	33.7	9.7	1.28273	0.869628	1.06063e+06	826850	2.46846e+06	6045.26	6045.26	3169793	6045.26	6045.26
High	A0A0G2JXY1	Hmmr	Hyaluronan-mediated motility receptor OS=Rattus norvegicus OX=10116 GN=Hmmr PE=4 SV=1	0	95.863	33	16	28	16	712	82.3	5.78	1.28217	0.283745	1.08615e+07	8.47115e+06	1.02508e+07	9.00443e+06	6.1582e+06	1.22054e+07	1.25233e+07	7.85571e+06
High	A0A0G2JU12	Mgst2	Microsomal glutathione S-transferase 2 OS=Rattus norvegicus OX=10116 GN=Mgst2 PE=1 SV=1	0	37.764	31	5	18	5	128	14.8	9.77	1.2811	0.811816	1.82671e+07	1.42589e+07	3.43968e+07	2.36039e+06	6.01953e+06	4.19884e+07	1.03946e+07	2.41844e+06
High	G3V9N8	Ap1b1	AP complex subunit beta OS=Rattus norvegicus OX=10116 GN=Ap1b1 PE=1 SV=3	0	61.518	11	11	24	3	949	104.5	5.1	1.28072	0.870359	986085	769946	2.29775e+06	6045.26	6045.26	2.94616e+06	6045.26	6045.26
High	Q641W3	Nufip1	Nuclear fragile X mental retardation-interacting protein 1 OS=Rattus norvegicus OX=10116 GN=Nufip1 PE=1 SV=1	0	22.883	12	5	7	5	486	55.1	9.35	1.28056	0.758232	1.60392e+06	1.25251e+06	2.71723e+06	667452	372866	3.03898e+06	1.37065e+06	402119
High	Q6AYZ7	Prpsap1	Phosphoribosyl pyrophosphate synthetase-associated protein 1 OS=Rattus norvegicus OX=10116 GN=Prpsap1 PE=2 SV=2	0	28.145	22	5	12	4	356	39.4	7.18	1.28035	0.756975	2.30923e+06	1.8036e+06	3.55529e+06	805254	1.05026e+06	4.80356e+06	1.09327e+06	1.03088e+06
High	P15791	Camk2d	Calcium/calmodulin-dependent protein kinase type II subunit delta OS=Rattus norvegicus OX=10116 GN=Camk2d PE=1 SV=1	0	46.467	31	12	23	9	533	60	7.27	1.28028	0.531337	1.52139e+07	1.18833e+07	16849977	1.03374e+07	8.46252e+06	2.24424e+07	1.51338e+07	8.06572e+06
High	Q66H98	Cavin2	Caveolae-associated protein 2 OS=Rattus norvegicus OX=10116 GN=Cavin2 PE=1 SV=3	0	56.077	29	8	15	8	417	46.4	5.29	1.27972	0.728736	1.31422e+07	1.02695e+07	2.1562e+07	5.52453e+06	3.72204e+06	2.29083e+07	1.15564e+07	4.96169e+06
Medium	F1M229		Uncharacterized protein OS=Rattus norvegicus OX=10116 PE=1 SV=3	0.029	1.506	4	1	3	1	189	20.9	5.91	1.27954	0.610274	34758042	2.71645e+07	41564620	11160218	28768532	37672712	51414392	15187022
High	D4A0U3	Zfp638	Zinc finger protein 638 OS=Rattus norvegicus OX=10116 GN=Zfp638 PE=1 SV=1	0	94.872	17	20	39	20	1875	208	6.3	1.27885	0.664546	1.33892e+07	1.04697e+07	2.01716e+07	6.73236e+06	4.50512e+06	2.0949e+07	1.11428e+07	8.07574e+06
High	A0A0G2JSW3	Hbb	Globin a4 OS=Rattus norvegicus OX=10116 GN=Hbb PE=1 SV=1	0	24.638	43	5	12	2	147	16	8.07	1.27884	0.850916	1.1848e+06	926469	962983	6045.26	1.81038e+06	3.54231e+06	6045.26	6045.26
High	Q4QQT3	Celf1	CUGBP Elav-like family member 1 OS=Rattus norvegicus OX=10116 GN=Celf1 PE=2 SV=1	0	63.199	22	10	19	8	487	52.2	8.46	1.2786	0.557786	6.9101e+06	5.40442e+06	7.8122e+06	6.07872e+06	2.32234e+06	6.6244e+06	1.00089e+07	4.09695e+06
High	Q6P7B3	Trim25	Tripartite motif-containing 25 OS=Rattus norvegicus OX=10116 GN=Trim25 PE=2 SV=1	0	298.604	63	34	138	34	643	71.9	8.28	1.27765	0.698443	9.02062e+07	7.0603e+07	1.28437e+08	4.59711e+07	3.74006e+07	1.62244e+08	6.92762e+07	3.90988e+07
High	P63014	Prrx1	Paired mesoderm homeobox protein 1 OS=Rattus norvegicus OX=10116 GN=Prrx1 PE=1 SV=1	0	34.089	38	5	11	5	245	27.3	9.47	1.27762	0.699232	7.68828e+06	6.01768e+06	1.13337e+07	3.56515e+06	3.15414e+06	1.35599e+07	5.9567e+06	3.54824e+06
High	F1M062	Larp1	La ribonucleoprotein domain family, member 1 OS=Rattus norvegicus OX=10116 GN=Larp1 PE=1 SV=3	0	311.065	49	41	178	41	931	106.9	8.21	1.27737	0.551467	1.66924e+08	1.30678e+08	2.02533e+08	1.05338e+08	8.41629e+07	2.46432e+08	1.52061e+08	1.02279e+08
High	D4A5T1	Sf3b5	Splicing factor 3B subunit 5 OS=Rattus norvegicus OX=10116 GN=Sf3b5 PE=1 SV=1	0	21.469	56	5	8	5	86	10.1	6.35	1.27718	0.0379756	5.12377e+06	4.01178e+06	4.06696e+06	3.6593e+06	4.30908e+06	4.91862e+06	5735254	4.71742e+06
High	D3ZW91	Poc1b	POC1 centriolar protein homolog B OS=Rattus norvegicus OX=10116 GN=Poc1b PE=3 SV=1	0.008	2.118	1	1	1	1	477	53.5	7.71	1.27709	0.636876	1.0506e+06	822652	769705	363770	1.33448e+06	1.24864e+06	1527870	375284
High	Q99MD2		Serologically defined breast cancer antigen NY-BR-16-like protein (Fragment) OS=Rattus norvegicus OX=10116 PE=2 SV=1	0.002	3.998	47	2	2	2	86	8.6	9.42	1.27701	0.728738	1.29166e+06	1.01147e+06	2.18651e+06	841863	6045.26	2.04953e+06	1.15887e+06	666572
High	F1M1R4	Rbm27	RNA-binding motif protein 27 OS=Rattus norvegicus OX=10116 GN=Rbm27 PE=1 SV=2	0	167.451	24	22	75	20	1060	118.6	9.19	1.27673	0.212285	4.35167e+07	3.40846e+07	3.63672e+07	3.51236e+07	3.0763e+07	5.32615e+07	4.50876e+07	3.22011e+07
High	Q9JI03	Col5a1	Collagen alpha-1(V) chain OS=Rattus norvegicus OX=10116 GN=Col5a1 PE=1 SV=1	0	34.49	5	6	6	6	1840	183.9	4.97	1.27526	0.867034	2.057e+06	1.61301e+06	4.64016e+06	192823	6045.26	6.00351e+06	161450	6045.26
High	Q62636	Rap1b	Ras-related protein Rap-1b OS=Rattus norvegicus OX=10116 GN=Rap1b PE=1 SV=2	0	47.136	37	6	11	3	184	20.8	5.78	1.27525	0.854242	3.56215e+06	2.79329e+06	7.43487e+06	566026	378962	9.89027e+06	515453	280732
High	B5DEZ4	Tcerg1	Tcerg1 protein OS=Rattus norvegicus OX=10116 GN=Tcerg1 PE=1 SV=1	0	11.223	4	3	3	3	1077	121.7	8.88	1.27338	0.812392	1.5671e+06	1.23066e+06	2.68134e+06	653874	356775	3.77941e+06	343973	577912
High	D3ZM21	Comtd1	Catechol-O-methyltransferase domain containing 1 (Predicted), isoform CRA_a OS=Rattus norvegicus OX=10116 GN=Comtd1 PE=1 SV=1	0	4.939	5	1	1	1	262	29	8.76	1.273	0.730269	529627	416048	603750	277700	366692	1.01272e+06	6045.26	570120
High	M0RD40	Sik3	SIK family kinase 3 OS=Rattus norvegicus OX=10116 GN=Sik3 PE=1 SV=2	0	33.757	14	10	13	10	1311	145.9	6.93	1.27272	0.463832	2.99244e+07	2.35121e+07	27885952	2.78286e+07	1.48217e+07	2.77292e+07	1.97008e+07	4.23431e+07
High	D3ZIE9	Aldh18a1	Delta-1-pyrroline-5-carboxylate synthase OS=Rattus norvegicus OX=10116 GN=Aldh18a1 PE=3 SV=1	0	62.088	17	10	24	10	795	87.3	7.56	1.27128	0.724396	1.10505e+07	8.69242e+06	1.55816e+07	4.66054e+06	5.83515e+06	2.10481e+07	8.42541e+06	3.67805e+06
High	Q66HK4	Eloa	Elongin-A OS=Rattus norvegicus OX=10116 GN=Eloa PE=1 SV=1	0	52.323	17	11	23	11	773	87.2	9.61	1.27124	0.692476	1.18913e+07	9.35403e+06	1.59112e+07	8.08949e+06	4.06141e+06	2.04903e+07	1.14636e+07	3.7199e+06
Medium	A0A0G2JT88	Cdc16	Cell division cycle 16 OS=Rattus norvegicus OX=10116 GN=Cdc16 PE=1 SV=1	0.018	1.73	1	1	3	1	602	69.1	5.71	1.27107	0.769235	568266	447077	1090805	6045.26	244380	939043	520226	245531
High	Q09167	Srsf5	Serine/arginine-rich splicing factor 5 OS=Rattus norvegicus OX=10116 GN=Srsf5 PE=1 SV=1	0	39.441	27	6	24	5	269	30.9	11.56	1.27077	0.759977	7.51051e+06	5.91019e+06	1.19357e+07	2.76408e+06	3.03076e+06	1.51963e+07	4.16455e+06	3.17069e+06
High	P21531	Rpl3	60S ribosomal protein L3 OS=Rattus norvegicus OX=10116 GN=Rpl3 PE=1 SV=3	0	337.955	60	38	201	38	403	46.1	10.21	1.26974	0.541897	5.96654e+08	4.69903e+08	7.43568e+08	3.8503e+08	2.81113e+08	8.46894e+08	5.24931e+08	4.18137e+08
High	Q4FZS2	Bub3	BUB3 mitotic checkpoint protein OS=Rattus norvegicus OX=10116 GN=Bub3 PE=1 SV=1	0	46.284	42	10	24	10	326	36.9	6.84	1.26973	0.737211	9.92435e+06	7.81609e+06	1.59241e+07	3.11451e+06	4.40967e+06	1.80503e+07	7.80423e+06	3.91853e+06
High	P62268	Rps23	40S ribosomal protein S23 OS=Rattus norvegicus OX=10116 GN=Rps23 PE=1 SV=3	0	64.555	62	10	55	10	143	15.8	10.49	1.26909	0.75569	2.04355e+08	1.61025e+08	300211435	1.15731e+08	6.71316e+07	4.22145e+08	9.03402e+07	1.00579e+08
High	Q5RJY4	Dhrs7b	Dehydrogenase/reductase SDR family member 7B OS=Rattus norvegicus OX=10116 GN=Dhrs7b PE=1 SV=1	0	6.527	5	1	2	1	325	35.3	9.55	1.269	0.742534	370417	291895	593030	134312	148344	691732	270663	148855
High	P83732	Rpl24	60S ribosomal protein L24 OS=Rattus norvegicus OX=10116 GN=Rpl24 PE=2 SV=1	0	80.94	52	12	54	12	157	17.8	11.25	1.269	0.615722	1.57618e+08	1.24206e+08	2.0649e+08	9.01183e+07	7.60097e+07	2.46921e+08	1.28222e+08	9.77105e+07
High	Q32PX2	Aimp2	Aminoacyl tRNA synthase complex-interacting multifunctional protein 2 OS=Rattus norvegicus OX=10116 GN=Aimp2 PE=2 SV=1	0	14.582	20	5	12	5	320	35.4	8.31	1.26825	0.755193	4.17368e+06	3.29089e+06	7.25016e+06	1.10312e+06	1.51939e+06	7487567	3.4799e+06	1.55357e+06
High	D3Z900	Marc2	Mitochondrial amidoxime reducing component 2 OS=Rattus norvegicus OX=10116 GN=Marc2 PE=1 SV=2	0.002	3.958	4	2	4	2	338	38.2	8.68	1.26748	0.79017	893011	704555	1.3881e+06	719525	6045.26	1.95056e+06	351415	377064
High	Q5U328	Ncl	Nucleolin OS=Rattus norvegicus OX=10116 GN=Ncl PE=1 SV=1	0	225.802	39	33	131	33	714	77.2	4.73	1.26724	0.613662	1.39453e+08	1.10045e+08	1.94726e+08	6.13357e+07	7.40714e+07	2.0466e+08	9.8268e+07	1.1543e+08
Medium	D4A9W1	Ccdc88c	Coiled-coil domain-containing 88C OS=Rattus norvegicus OX=10116 GN=Ccdc88c PE=4 SV=2	0.034	1.402	0	1	2	1	2012	227	6.21	1.26676	0.876543	5.49535e+06	4.3381e+06	13002216	6045.26	6045.26	16467918	6045.26	12090.5
High	O88791	Hmga2	High mobility group AT-hook 2 OS=Rattus norvegicus OX=10116 GN=Hmga2 PE=1 SV=1	0	50.696	58	4	25	4	107	11.7	10.59	1.26642	0.374408	2.86383e+07	2.26135e+07	2.87897e+07	2.29281e+07	16122754	37938205	2.60127e+07	2.1964e+07
High	F1LR10	Lima1	LIM domain and actin-binding protein 1 OS=Rattus norvegicus OX=10116 GN=Lima1 PE=1 SV=2	0	143.865	41	20	38	20	755	83.7	6.25	1.26622	0.815609	1.99376e+07	1.57457e+07	3.60091e+07	4.65764e+06	6.5705e+06	4.67788e+07	5.57905e+06	7.45491e+06
High	A0A0G2K904	Sltm	RCG56631, isoform CRA_d OS=Rattus norvegicus OX=10116 GN=Sltm PE=1 SV=1	0	47.715	10	9	22	9	1034	117.1	8.02	1.26608	0.457075	1.08522e+07	8.57148e+06	1.19051e+07	8.59771e+06	5.21169e+06	1.20336e+07	1.3552e+07	6.97092e+06
High	B2RYL8	Ddx41	DEAD (Asp-Glu-Ala-Asp) box polypeptide 41 OS=Rattus norvegicus OX=10116 GN=Ddx41 PE=1 SV=1	0	66.091	22	11	19	11	622	69.8	6.8	1.26561	0.834353	8.87035e+06	7.00875e+06	1.75258e+07	2.61602e+06	884434	2.17815e+07	2.17002e+06	2.65954e+06
High	A0A1W2Q680	Gar1	H/ACA ribonucleoprotein complex subunit (Fragment) OS=Rattus norvegicus OX=10116 GN=Gar1 PE=1 SV=1	0	14.516	29	5	9	5	171	18.4	9.74	1.2653	0.67601	2.94091e+06	2.32428e+06	3.70688e+06	1.64779e+06	1.61817e+06	5.23629e+06	2290432	1.29601e+06
High	D3ZRN5	Ro60	TROVE domain family, member 2 OS=Rattus norvegicus OX=10116 GN=Ro60 PE=1 SV=1	0.003	3.107	2	1	1	1	538	60	8.06	1.26525	0.786866	864852	683541	1.51534e+06	303928	231358	1.78747e+06	549431	257656
High	D3ZQ74	Plod1	Procollagen-lysine, 2-oxoglutarate 5-dioxygenase 1 OS=Rattus norvegicus OX=10116 GN=Plod1 PE=1 SV=2	0	14.114	6	4	4	4	728	83.6	6.74	1.26265	0.704016	995569	788477	1.49365e+06	451754	420025	1.71217e+06	520185	754351
High	B1H2A6	Fxr2	FMR1 autosomal homolog 2 OS=Rattus norvegicus OX=10116 GN=Fxr2 PE=1 SV=1	0	431.03	70	41	211	36	675	74.3	6.1	1.26242	0.609708	2.15065e+08	1.7036e+08	2.73299e+08	1.62286e+08	7.54963e+07	3.22827e+08	1.93828e+08	1.28541e+08
High	D3ZZC1	Txndc5	RCG43947 OS=Rattus norvegicus OX=10116 GN=Txndc5 PE=1 SV=1	0	33.648	19	6	10	6	417	46.3	5.88	1.26152	0.776421	2.43598e+06	1.93098e+06	4.84006e+06	508200	444689	3.7796e+06	2.53022e+06	998124
High	F1M953	Hspa9	Stress-70 protein, mitochondrial OS=Rattus norvegicus OX=10116 GN=Hspa9 PE=1 SV=1	0	273.662	52	33	131	32	679	73.7	6.16	1.26076	0.685183	1.5165e+08	1.20285e+08	2.15146e+08	7.99171e+07	6.57903e+07	2.58296e+08	1.1175e+08	8.49032e+07
High	Q5M9H2	Acadvl	Acyl-Coenzyme A dehydrogenase, very long chain OS=Rattus norvegicus OX=10116 GN=Acadvl PE=1 SV=1	0	6.806	3	1	1	1	655	70.8	8.81	1.26071	0.766958	486449	385854	573916	6045.26	577600	869600	583701	6045.26
High	A0A0G2JTM6	Dhx35	DEAH-box helicase 35 OS=Rattus norvegicus OX=10116 GN=Dhx35 PE=4 SV=1	0	8.738	3	2	2	2	703	78.7	8.31	1.26015	0.87539	503621	399651	1.14628e+06	46628.6	6045.26	1.49877e+06	6045.26	6045.26
High	D3ZU22	LOC108349606	60S ribosomal protein L7a-like OS=Rattus norvegicus OX=10116 GN=LOC108349606 PE=4 SV=1	0	218.386	52	24	135	24	266	30	10.55	1.26001	0.62511	3.36086e+08	2.66733e+08	4.59512e+08	2.00943e+08	1.39744e+08	5.07343e+08	2.79651e+08	2.21262e+08
High	E9PT66	Sf3b3	Splicing factor 3b, subunit 3 OS=Rattus norvegicus OX=10116 GN=Sf3b3 PE=1 SV=2	0	192.133	32	30	88	30	1217	135.5	5.26	1.25965	0.129112	4.4991e+07	3.5717e+07	4.05509e+07	2.95658e+07	3.70342e+07	3.94928e+07	5.1835e+07	4.36451e+07
Low	Q8K4V5		High-affinity immunoglobulin gamma Fc receptor I (Fragment) OS=Rattus norvegicus OX=10116 PE=2 SV=1	0.052	1.225	8	1	1	1	110	12.3	9.35	1.25932	0.453919	2.36123e+06	1.875e+06	2575187	1.46822e+06	1581586	2.05842e+06	3.28297e+06	1.7423e+06
High	E9PSN4	Zc3h13	Zinc finger CCCH type-containing 13 OS=Rattus norvegicus OX=10116 GN=Zc3h13 PE=1 SV=2	0	30.418	6	9	15	9	1728	203.4	9.38	1.25885	0.173397	3.70565e+06	2.94367e+06	3.77861e+06	2.77298e+06	2279436	3.63376e+06	3.96253e+06	3.52065e+06
High	D3ZRG7	Rbm26	RNA-binding motif protein 26 OS=Rattus norvegicus OX=10116 GN=Rbm26 PE=1 SV=2	0	24.748	5	5	11	3	1007	113.5	9.16	1.25781	0.390051	2.02521e+06	1.61011e+06	2.11587e+06	1.12304e+06	1.59143e+06	2.52734e+06	2.12278e+06	1.42552e+06
High	P59895	Nek6	Serine/threonine-protein kinase Nek6 OS=Rattus norvegicus OX=10116 GN=Nek6 PE=1 SV=1	0	13.211	19	4	12	3	313	35.8	7.91	1.25765	0.800896	1.25297e+06	996275	2.14968e+06	470396	368747	2761007	626248	371648
High	Q641Y0	Ddost	Dolichyl-diphosphooligosaccharide--protein glycosyltransferase 48 kDa subunit OS=Rattus norvegicus OX=10116 GN=Ddost PE=2 SV=1	0	77.339	27	9	22	9	441	48.9	5.97	1.25716	0.771955	3.66201e+07	2.91293e+07	5.84988e+07	1.15791e+07	1.73099e+07	7.34941e+07	2.68678e+07	9.49837e+06
High	A0A0G2K730	Pusl1	tRNA pseudouridine synthase OS=Rattus norvegicus OX=10116 GN=Pusl1 PE=1 SV=1	0	17.648	14	4	7	4	291	32.1	10.04	1.25612	0.678108	1.63779e+06	1.30385e+06	2.46806e+06	865345	578136	2.47772e+06	1.54819e+06	887450
High	Q71DI1		Dermcidin OS=Rattus norvegicus OX=10116 PE=2 SV=1	0	31.154	33	4	18	4	110	11.3	6.54	1.25603	0.493823	1.44903e+07	1.15366e+07	1.58402e+07	7.78332e+06	1.09861e+07	12015464	1.07056e+07	2.07497e+07
High	P04646	Rpl35a	60S ribosomal protein L35a OS=Rattus norvegicus OX=10116 GN=Rpl35a PE=3 SV=1	0	42.997	49	11	38	11	110	12.5	10.89	1.25584	0.612587	1.07484e+08	8.55874e+07	1.45239e+08	5.59027e+07	5.56206e+07	1.57636e+08	9.74921e+07	6.73236e+07
High	D3Z949	RGD1561671	Similar to RIKEN cDNA 2900010M23 OS=Rattus norvegicus OX=10116 GN=RGD1561671 PE=4 SV=3	0	13.068	12	1	5	1	137	16.6	8.72	1.25538	0.771645	724319	576972	1.31972e+06	282573	128621	1.2568e+06	665428	250729
High	Q9QY02	Ythdc1	YTH domain-containing protein 1 OS=Rattus norvegicus OX=10116 GN=Ythdc1 PE=1 SV=2	0	25.189	9	7	15	7	738	85.9	6.06	1.25517	0.655145	1.12519e+07	8.96448e+06	1.39154e+07	8.15068e+06	4.82739e+06	1.91133e+07	7.68981e+06	6.95262e+06
High	Q5RJR8	Lrrc59	Leucine-rich repeat-containing protein 59 OS=Rattus norvegicus OX=10116 GN=Lrrc59 PE=1 SV=1	0	84.485	37	8	21	8	307	34.8	9.52	1.25493	0.867955	1.87267e+07	1.49225e+07	4.31047e+07	1.51342e+06	149396	5.09961e+07	4.9215e+06	262564
High	F1LMK2	Trim41	Tripartite motif-containing 41 OS=Rattus norvegicus OX=10116 GN=Trim41 PE=4 SV=1	0	25.375	17	7	10	7	628	71.6	5.08	1.25265	0.644591	4.56769e+06	3.64642e+06	6.06386e+06	2.16085e+06	2.71455e+06	7.15168e+06	4.16867e+06	2.38271e+06
High	D3ZF45	Larp4b	La ribonucleoprotein domain family, member 4B OS=Rattus norvegicus OX=10116 GN=Larp4b PE=1 SV=2	0	94.176	29	18	60	17	737	81	7.69	1.25263	0.3914	4.77563e+07	3.8125e+07	50759037	3.9253e+07	2.43628e+07	5.39319e+07	5.45776e+07	3.47595e+07
High	M0R7M5		Uncharacterized protein OS=Rattus norvegicus OX=10116 PE=1 SV=2	0.006	2.464	5	1	3	1	132	14.6	9.41	1.25237	0.778519	1.49224e+07	1.19154e+07	8.1621e+06	4.28315e+06	23300822	8.82416e+06	3.10418e+07	4.90117e+06
High	F2Z3R4	Nf1x	Nuclear factor 1 OS=Rattus norvegicus OX=10116 GN=Nf1x PE=1 SV=1	0	82.812	30	8	43	6	441	48.8	8.47	1.25087	0.685824	1.21508e+07	9.71387e+06	1.75442e+07	6.36633e+06	5.23109e+06	2.0043e+07	9.20963e+06	7.19968e+06
High	A0A0G2JYU2	mrpl11	Mitochondrial ribosomal protein L11 OS=Rattus norvegicus OX=10116 GN=mrpl11 PE=1 SV=1	0	43.66	65	13	26	13	192	20.7	9.96	1.25042	0.64831	1.64386e+07	1.31464e+07	2.28985e+07	7.44834e+06	9.09249e+06	2.53016e+07	1.38086e+07	1.02055e+07
High	F1LVL5	Shroom4	Shroom family member 4 OS=Rattus norvegicus OX=10116 GN=Shroom4 PE=1 SV=2	0	27.093	7	8	12	8	1487	164.5	6.8	1.25006	0.780283	1.26898e+07	1.01513e+07	2.16313e+07	4.4646e+06	4.35818e+06	2.5129e+07	7.97198e+06	4.96836e+06
Medium	Q6AYE2	Sh3glb1	Endophilin-B1 OS=Rattus norvegicus OX=10116 GN=Sh3glb1 PE=2 SV=1	0.031	1.469	3	1	2	1	365	40.8	6.04	1.2497	0.819539	336318	269118	600219	115565	91570.8	777230	128852	102872
High	Q6P685	Eif2s2	Eukaryotic translation initiation factor 2 subunit beta OS=Rattus norvegicus OX=10116 GN=Eif2s2 PE=1 SV=1	0	79.501	47	17	32	17	333	38.2	5.8	1.24899	0.823199	3.60243e+07	2.88428e+07	6.77859e+07	1.17566e+07	6.98595e+06	8.13135e+07	1.95568e+07	7.2027e+06
High	P61314	Rpl15	60S ribosomal protein L15 OS=Rattus norvegicus OX=10116 GN=Rpl15 PE=1 SV=2	0	88.248	46	12	82	12	204	24.1	11.62	1.24838	0.678312	2.02036e+08	1.61838e+08	2.8718e+08	1.19042e+08	7.92923e+07	3.28967e+08	1.45536e+08	1.31604e+08
High	D4A510	Smarcc2	SWI/SNF-related, matrix-associated, actin-dependent regulator of chromatin, subfamily c, member 2 OS=Rattus norvegicus OX=10116 GN=Smarcc2 PE=1 SV=3	0	33.987	10	9	15	4	1135	124.7	5.44	1.24662	0.670759	1.10604e+06	887231	446952	1.10173e+06	1.11302e+06	361419	1.8299e+06	1.12679e+06
High	B1WC47	RGD1304587	RGD1304587 protein OS=Rattus norvegicus OX=10116 GN=RGD1304587 PE=2 SV=1	0	39.113	31	7	12	7	260	29.3	9.85	1.24648	0.872956	7.06587e+06	5.66867e+06	1.60186e+07	6045.26	981361	1.97447e+07	1.44688e+06	6045.26
High	D4A652	Zc3h14	Zinc finger CCCH domain-containing protein 14 OS=Rattus norvegicus OX=10116 GN=Zc3h14 PE=1 SV=3	0	58.553	23	13	29	13	736	82.5	7.02	1.24623	0.573509	4.579e+06	3.67427e+06	2.37695e+06	3.54294e+06	5.10291e+06	2.17359e+06	6.36678e+06	5.19662e+06
High	Q62920	Pdlim5	PDZ and LIM domain protein 5 OS=Rattus norvegicus OX=10116 GN=Pdlim5 PE=1 SV=2	0	191.249	54	24	80	24	591	63.2	8.38	1.24578	0.70239	5.26149e+07	4.22345e+07	7.41486e+07	3.16347e+07	2.09202e+07	9.05046e+07	4.05886e+07	2.67516e+07
High	Q5XIE0	Anp32e	Acidic leucine-rich nuclear phosphoprotein 32 family member E OS=Rattus norvegicus OX=10116 GN=Anp32e PE=2 SV=1	0	6.83	5	2	3	2	258	29.4	3.89	1.24463	0.809939	562566	451993	555340	6045.26	794593	440728	6045.26	1.24092e+06
High	P62912	Rpl32	60S ribosomal protein L32 OS=Rattus norvegicus OX=10116 GN=Rpl32 PE=1 SV=2	0	88.673	53	14	59	4	135	15.9	11.33	1.24454	0.647084	5.64497e+07	4.53578e+07	7.81686e+07	3.59014e+07	2.20035e+07	8.52771e+07	4.77243e+07	3.63478e+07
High	P70500	Cdipt	CDP-diacylglycerol--inositol 3-phosphatidyltransferase OS=Rattus norvegicus OX=10116 GN=Cdipt PE=1 SV=1	0	17.552	21	4	6	4	213	23.6	8.27	1.24359	0.689354	2.47003e+06	1.98622e+06	2.86238e+06	1.42287e+06	1.67341e+06	4.52711e+06	1.25996e+06	1.62304e+06
High	A0A0G2KA06	Klhl22	Kelch-like protein 22 OS=Rattus norvegicus OX=10116 GN=Klhl22 PE=1 SV=1	0	14.335	8	4	9	4	707	78.7	6.73	1.24332	0.781934	950708	764656	1.44033e+06	431740	421898	2.00998e+06	452267	389880
High	Q4V8J6	Ythdf1	YTH N(6)-methyladenosine RNA-binding protein 1 OS=Rattus norvegicus OX=10116 GN=Ythdf1 PE=1 SV=1	0	225.829	36	18	113	8	559	60.9	8.95	1.24203	0.644277	4.38979e+07	3.53437e+07	5.83969e+07	2.45421e+07	2.30921e+07	6.41395e+07	4.70758e+07	2.04783e+07
High	D4ADC2	Helz2	Helicase with zinc finger 2 OS=Rattus norvegicus OX=10116 GN=Helz2 PE=1 SV=2	0	129.956	13	23	46	23	2683	302.4	8.16	1.24186	0.836185	1.30355e+07	1.04967e+07	2.57746e+07	3.86479e+06	1.85077e+06	3.01665e+07	5.49682e+06	3.44318e+06
High	G3V9K8	Rbm45	Developmentally regulated RNA-binding protein 1 OS=Rattus norvegicus OX=10116 GN=Rbm45 PE=1 SV=1	0	53.509	33	12	35	12	476	53.4	7.08	1.24097	0.568495	1.04108e+07	8.38921e+06	1.29037e+07	7.59996e+06	4.66401e+06	1.44672e+07	9.81654e+06	6.9487e+06
High	Q62682	Cntn3	Contactin-3 OS=Rattus norvegicus OX=10116 GN=Cntn3 PE=1 SV=1	0.007	2.407	1	1	3	1	1028	112.7	6.07	1.24042	0.642938	3.64962e+06	2.94224e+06	5.38629e+06	1.91341e+06	1.527e+06	4.67139e+06	2.30826e+06	3.96921e+06
High	B2GV92	Ptges3	Ptges3 protein OS=Rattus norvegicus OX=10116 GN=Ptges3 PE=1 SV=1	0	15.654	17	2	6	2	160	18.7	4.55	1.24032	0.814704	2.49738e+06	2.0135e+06	3.73891e+06	774898	1.52668e+06	5.92685e+06	643969	921319
High	B2RZ24	Sucla2	Succinate-CoA ligase subunit beta (Fragment) OS=Rattus norvegicus OX=10116 GN=Sucla2 PE=2 SV=1	0	17.553	13	5	8	5	438	47.4	6.46	1.24016	0.863629	3.10036e+06	2.49996e+06	6.97146e+06	522374	6045.26	7.84017e+06	1.31958e+06	141335
High	A0A0G2JWX4	Krt2	Keratin, type II cytoskeletal 2 epidermal OS=Rattus norvegicus OX=10116 GN=Krt2 PE=1 SV=1	0	93.682	11	12	83	7	684	69.1	7.69	1.23999	0.336685	3.33287e+08	2.68783e+08	3.12575e+08	2.33118e+08	2.60657e+08	3.62393e+08	2.28024e+08	4.09446e+08
High	P61354	Rpl27	60S ribosomal protein L27 OS=Rattus norvegicus OX=10116 GN=Rpl27 PE=2 SV=2	0	94.768	60	12	74	12	136	15.8	10.56	1.2399	0.66271	1.85185e+08	1.49355e+08	2.61759e+08	9.44523e+07	9.18532e+07	2.85702e+08	1.54048e+08	1.15805e+08
High	G3V7I8	Slk	RCG57812, isoform CRA_b OS=Rattus norvegicus OX=10116 GN=Slk PE=1 SV=1	0	26.399	5	4	5	4	1203	137.6	5.02	1.23931	0.808072	1.06751e+06	861377	1.96569e+06	6045.26	612397	2154830	523888	523809
High	F1M1R7	Zfp771	Zinc finger protein 771 OS=Rattus norvegicus OX=10116 GN=Zfp771 PE=4 SV=3	0	7.663	7	2	2	2	317	35.7	8.82	1.23902	0.81909	2.03428e+06	1.64184e+06	3.45027e+06	1.00797e+06	467284	4.66765e+06	862008	573181
High	O55211		Ribosomal protein S2 OS=Rattus norvegicus OX=10116 PE=2 SV=1	0	141.959	56	18	116	12	257	28.1	9.7	1.23894	0.669789	4.32885e+08	3.494e+08	5.86797e+08	2.69554e+08	1.91849e+08	6.99967e+08	3.41614e+08	2.57075e+08
High	D4A9D6	Dhx9	DEAH (Asp-Glu-Ala-His) box polypeptide 9 (Predicted) OS=Rattus norvegicus OX=10116 GN=Dhx9 PE=1 SV=1	0	435.578	48	53	228	53	1174	131.6	6.35	1.23794	0.441911	2.32579e+08	1.87876e+08	2.55056e+08	1.70661e+08	1.37911e+08	2.94813e+08	2.42556e+08	1.60367e+08
High	A0A0G2K3Y6	Cpeb4	Cytoplasmic polyadenylation element-binding protein 4 OS=Rattus norvegicus OX=10116 GN=Cpeb4 PE=1 SV=1	0	309.426	40	27	174	17	729	80.1	7.18	1.23774	0.656109	1.14854e+08	9.27931e+07	1.42389e+08	7.94889e+07	5.65018e+07	1.88636e+08	9.43793e+07	6.15459e+07
High	D4A321	Dhx38	DEAH-box helicase 38 OS=Rattus norvegicus OX=10116 GN=Dhx38 PE=1 SV=3	0	195.606	30	34	91	34	1227	140.4	6.57	1.23672	0.338793	3.64439e+07	2.94681e+07	3.48728e+07	2.56762e+07	2.78553e+07	4.62889e+07	3.68254e+07	2.62173e+07
High	P27008	Parp1	Poly [ADP-ribose] polymerase 1 OS=Rattus norvegicus OX=10116 GN=Parp1 PE=1 SV=4	0	97.019	21	15	22	15	1014	112.6	8.97	1.23672	0.870963	9.2026e+06	7.44116e+06	1.99499e+07	1.71555e+06	658080	2.52179e+07	1.9465e+06	443386
High	D3ZSI8	Pip5k1a	Phosphatidylinositol 4-phosphate 5-kinase type-1 alpha OS=Rattus norvegicus OX=10116 GN=Pip5k1a PE=1 SV=1	0	15.012	9	5	8	5	546	60.6	8.57	1.23656	0.505058	2.016e+06	1.63033e+06	2.1383e+06	1.76701e+06	985672	2.65053e+06	2.13001e+06	1.26747e+06
High	F1M4F3	Mast4	Microtubule-associated serine/threonine kinase family member 4 OS=Rattus norvegicus OX=10116 GN=Mast4 PE=1 SV=3	0	5.088	1	2	2	1	2271	246.8	8.5	1.23646	0.877831	71638	57938	6045.26	6045.26	161724	6045.26	202824	6045.26
High	A0A0G2JVG3	Pkm	Pyruvate kinase OS=Rattus norvegicus OX=10116 GN=Pkm PE=1 SV=1	0	407.999	77	39	154	4	489	53.2	7.83	1.23592	0.826986	2.20413e+07	1.78338e+07	4.177e+07	6.78667e+06	4.94486e+06	4.87135e+07	1.21205e+07	5.28975e+06
Medium	A0A0G2JT06	Gps1	COP9 signalosome complex subunit 1 OS=Rattus norvegicus OX=10116 GN=Gps1 PE=1 SV=1	0.025	1.592	2	1	1	1	526	58.8	6.74	1.23545	0.879351	1.19679e+06	968711	2.75473e+06	145354	6045.26	3374889	209440	6045.26
High	A0A0G2K2H9	Trerf1	Transcriptional-regulating factor 1 OS=Rattus norvegicus OX=10116 GN=Trerf1 PE=1 SV=1	0	10.705	4	3	5	3	1229	135	6.9	1.23533	0.520528	1.0932e+06	884941	809807	1.17278e+06	672237	1.3998e+06	1.29417e+06	585617
High	M0R835	Sf3b6	Splicing factor 3B, subunit 6 OS=Rattus norvegicus OX=10116 GN=Sf3b6 PE=1 SV=2	0	15.576	17	2	8	2	123	14.3	9.61	1.23478	0.296694	4.81459e+06	3.89914e+06	4.91813e+06	2.93625e+06	3.84305e+06	5.35937e+06	5.27834e+06	3.80607e+06
High	P62243	Rps8	40S ribosomal protein S8 OS=Rattus norvegicus OX=10116 GN=Rps8 PE=1 SV=2	0	205.727	64	20	120	20	208	24.2	10.32	1.23434	0.552852	4.06706e+08	3.29493e+08	5.03495e+08	2.7436e+08	2.10624e+08	5.64016e+08	3.48909e+08	3.07193e+08
High	Q6AYA6	Cybc1	Cytochrome b-245 chaperone 1 OS=Rattus norvegicus OX=10116 GN=Cybc1 PE=1 SV=1	0	6.644	5	1	2	1	187	20.9	8.59	1.23311	0.88925	646369	524179	1.56045e+06	6045.26	6045.26	1.92702e+06	6045.26	6045.26
High	A0A096MKG2	Nol6	Nucleolar protein 6 OS=Rattus norvegicus OX=10116 GN=Nol6 PE=1 SV=1	0	14.93	3	3	4	3	1143	127.7	7.25	1.23289	0.807829	2.82374e+06	2.29034e+06	2.87526e+06	6045.26	3.98971e+06	2662417	5.80275e+06	6045.26
High	Q4V7D7	Rbm22	Pre-mRNA-splicing factor RBM22 OS=Rattus norvegicus OX=10116 GN=Rbm22 PE=2 SV=1	0	39.866	24	9	21	9	420	46.8	8.54	1.23193	0.3735	1.04678e+07	8.49706e+06	7.27596e+06	9.85691e+06	8.35832e+06	8.23972e+06	1.40772e+07	9.08651e+06
High	D3ZXH7	Alyref	Aly/REF export factor OS=Rattus norvegicus OX=10116 GN=Alyref PE=1 SV=1	0	57.304	34	6	26	6	189	19.9	9.86	1.23148	0.502013	2.82694e+07	2.29556e+07	3.43658e+07	2.24161e+07	1.20851e+07	3.06721e+07	2.18436e+07	3.22925e+07
High	B2GUZ3	Mthfd1l	Methylenetetrahydrofolate dehydrogenase (NADP+-dependent) 1-like OS=Rattus norvegicus OX=10116 GN=Mthfd1l PE=1 SV=1	0	62.866	22	17	25	17	977	105.8	7.5	1.23082	0.778583	1.71222e+07	1.39113e+07	2.94724e+07	6.19803e+06	6.06343e+06	3.17422e+07	9.94182e+06	9.68264e+06
High	Q6P9U5	Rpl9	Ribosomal protein L9 OS=Rattus norvegicus OX=10116 GN=Rpl9 PE=2 SV=1	0	96.871	70	13	54	13	192	21.9	9.99	1.23065	0.80093	1.0076e+08	8.1875e+07	1.81345e+08	3.34284e+07	3.08515e+07	1.97318e+08	7.04863e+07	3.44756e+07
High	Q6P6Q2	Krt5	Keratin, type II cytoskeletal 5 OS=Rattus norvegicus OX=10116 GN=Krt5 PE=1 SV=1	0	278.322	36	36	212	19	576	61.8	7.8	1.23008	0.67864	3.26688e+08	2.65583e+08	484626887	1.8195e+08	1.30172e+08	4.39966e+08	1.69948e+08	3.70151e+08
High	G3V7T6	Sf3b1	Splicing factor 3b, subunit 1 OS=Rattus norvegicus OX=10116 GN=Sf3b1 PE=1 SV=1	0	397.946	47	54	215	54	1304	145.7	7.09	1.23003	0.185675	1.00616e+08	8.17996e+07	8.87442e+07	6.27171e+07	9.39375e+07	8.78624e+07	1.10869e+08	103115414
High	A0A140TAH3	Grwd1	Glutamate-rich WD repeat-containing protein 1 OS=Rattus norvegicus OX=10116 GN=Grwd1 PE=1 SV=1	0	20.014	15	5	10	5	543	60	5.1	1.22981	0.832207	4.53582e+06	3.68822e+06	7.84125e+06	417777	2.80562e+06	1.05158e+07	2.53529e+06	556391
High	Q3KR55	U2af1	RCG60540, isoform CRA_a OS=Rattus norvegicus OX=10116 GN=U2af1 PE=1 SV=1	0	66.237	40	8	36	8	239	27.8	8.81	1.22871	0.679129	4.08223e+07	3.32237e+07	5.30667e+07	2.03654e+07	2.62391e+07	6.77862e+07	3.22647e+07	2.2416e+07
High	D3ZJ07	Tbx15	T-box 15 OS=Rattus norvegicus OX=10116 GN=Tbx15 PE=4 SV=2	0	24.72	14	5	12	5	602	65.7	7.46	1.22863	0.708163	1.60266e+06	1.30443e+06	1.05598e+06	1.94325e+06	914072	2.93562e+06	1.01691e+06	855457
High	P62804	Hist1h4b	Histone H4 OS=Rattus norvegicus OX=10116 GN=Hist1h4b PE=1 SV=2	0	145.94	61	13	86	13	103	11.4	11.36	1.22849	0.810774	2.54583e+08	2.07232e+08	4.59717e+08	8.05684e+07	8.14098e+07	5.24112e+08	1.43493e+08	9.61435e+07
High	F1MAJ8	Zfp91	Zinc finger protein 91 OS=Rattus norvegicus OX=10116 GN=Zfp91 PE=1 SV=2	0.001	4.555	2	1	1	1	568	63.2	7.77	1.22831	0.869258	364142	296457	574186	220705	94480.5	1.08033e+06	6045.26	6045.26
High	A0A0G2JU01	Arhgef1	Rho guanine nucleotide exchange factor 1 OS=Rattus norvegicus OX=10116 GN=Arhgef1 PE=1 SV=1	0	13.058	8	4	4	4	862	96.6	5.78	1.2276	0.820843	668213	544324	1.12379e+06	251786	257399	1.51346e+06	251964	239219
High	D4ABH1	Scaf11	SR-related CTD-associated factor 11 OS=Rattus norvegicus OX=10116 GN=Scaf11 PE=1 SV=3	0.002	3.839	1	1	2	1	1439	159.9	7.28	1.22719	0.791831	279260	227562	6045.26	397862	278778	349579	482156	6045.26
High	A0A0G2K3L9	Ppfia1	PTPRF-interacting protein alpha 1 OS=Rattus norvegicus OX=10116 GN=Ppfia1 PE=1 SV=1	0	107.538	23	21	54	21	1226	137.9	6.37	1.22717	0.553254	1.48233e+07	1.20793e+07	1.86441e+07	1.0285e+07	7.30877e+06	1.98366e+07	1.31417e+07	1.14917e+07
High	P53987	Slc16a1	Monocarboxylate transporter 1 OS=Rattus norvegicus OX=10116 GN=Slc16a1 PE=1 SV=1	0	9.93	6	3	3	3	494	53.2	8.32	1.22606	0.822988	539571	440085	1.01635e+06	6045.26	297865	998175	614494	6045.26
High	D3ZMS1	Sf3b2	Splicing factor 3b, subunit 2 OS=Rattus norvegicus OX=10116 GN=Sf3b2 PE=1 SV=3	0	228.626	38	35	114	35	878	98.1	5.62	1.22602	0.167652	8.08585e+07	6.5952e+07	6.77909e+07	5.63063e+07	7.37587e+07	6.64799e+07	8.93079e+07	8.67877e+07
High	P31399	Atp5pd	ATP synthase subunit d, mitochondrial OS=Rattus norvegicus OX=10116 GN=Atp5pd PE=1 SV=3	0	67.08	54	8	25	8	161	18.8	6.6	1.22549	0.812692	1.64075e+07	1.33885e+07	3.0176e+07	3.45278e+06	6.53677e+06	3.27448e+07	1.18473e+07	4.63029e+06
High	A0A0G2JZV8	Fmr1	Synaptic functional regulator FMR1 OS=Rattus norvegicus OX=10116 GN=Fmr1 PE=1 SV=1	0	330.397	63	32	151	1	614	68.9	7.42	1.22523	0.837416	7.93786e+06	6.47867e+06	16092071	2.16539e+06	1.17855e+06	16965620	5.02957e+06	1.81838e+06
High	Q5PPI1	Srsf9	Serine/arginine-rich splicing factor 9 OS=Rattus norvegicus OX=10116 GN=Srsf9 PE=1 SV=1	0	55.397	53	13	50	12	221	25.5	8.51	1.22499	0.424299	2.63912e+07	2.1544e+07	2.83619e+07	1.86275e+07	1.76426e+07	3.38907e+07	2.60946e+07	1.91882e+07
High	F1M9C5	Runx2	Runt-related transcription factor OS=Rattus norvegicus OX=10116 GN=Runx2 PE=4 SV=2	0	36.561	12	6	18	6	529	57.6	8.85	1.22478	0.676975	6.49112e+06	5.29982e+06	8.26569e+06	3.06602e+06	4.56775e+06	1.01956e+07	6.56427e+06	2.71353e+06
High	Q66HA7	Cbfb	Core-binding factor subunit beta OS=Rattus norvegicus OX=10116 GN=Cbfb PE=1 SV=1	0.002	3.223	10	2	2	2	182	21.5	6.8	1.22431	0.693213	3.09411e+06	2.52722e+06	4.14309e+06	2.04442e+06	1.39415e+06	5.11629e+06	2.55815e+06	1.60789e+06
High	D3ZGR7	Trir	RCG51149 OS=Rattus norvegicus OX=10116 GN=Trir PE=1 SV=1	0	9.465	21	3	4	3	173	18.5	9.67	1.22409	0.185052	2.46808e+06	2.01625e+06	2.37829e+06	2.20761e+06	1.46284e+06	2.52562e+06	2.44703e+06	2.43158e+06
High	D4A5A6	Polr2a	DNA-directed RNA polymerase subunit OS=Rattus norvegicus OX=10116 GN=Polr2a PE=1 SV=1	0	5.212	2	2	5	2	1970	217.1	7.37	1.22399	0.793476	407605	333014	6045.26	601834	391162	6045.26	577815	638956
High	P62193	Psmc1	26S proteasome regulatory subunit 4 OS=Rattus norvegicus OX=10116 GN=Psmc1 PE=1 SV=1	0	42.071	21	6	9	5	440	49.2	6.21	1.22321	0.858703	2.70371e+06	2.21034e+06	5.37327e+06	312293	945461	6.80761e+06	466829	836678
High	D3ZUY8	Ap2a1	AP-2 complex subunit alpha OS=Rattus norvegicus OX=10116 GN=Ap2a1 PE=1 SV=1	0	144.768	26	21	57	12	977	107.6	7.06	1.22311	0.839896	1.05978e+07	8.66458e+06	2.09385e+07	3.31352e+06	1.74177e+06	2.3578e+07	5.28223e+06	2.93307e+06
High	F1LV13	Hnrnpm	Heterogeneous nuclear ribonucleoprotein M OS=Rattus norvegicus OX=10116 GN=Hnrnpm PE=1 SV=1	0	405.082	71	50	258	50	690	73.7	8.75	1.22281	0.628566	5.64418e+08	4.61576e+08	7.10284e+08	4.26078e+08	2.48365e+08	8.35397e+08	5.10257e+08	3.47601e+08
High	A0A0G2JTT7	Arhgap22	Rho GTPase-activating protein 22 OS=Rattus norvegicus OX=10116 GN=Arhgap22 PE=1 SV=1	0	55.411	22	12	32	12	700	77.1	7.55	1.22266	0.656315	9.51774e+06	7.78442e+06	1.06323e+07	5.33053e+06	7.39041e+06	1.52201e+07	9.42209e+06	3.91101e+06
High	F1M9Y8	Tnrc6a	Trinucleotide repeat-containing 6a OS=Rattus norvegicus OX=10116 GN=Tnrc6a PE=1 SV=3	0	415.819	36	50	169	49	1915	205.4	7.01	1.22263	0.717236	7.93799e+07	6.49256e+07	1.06574e+08	5.23606e+07	3.58418e+07	1.36253e+08	6.9687e+07	3.21996e+07
High	Q10728	Ppp1r12a	Protein phosphatase 1 regulatory subunit 12A OS=Rattus norvegicus OX=10116 GN=Ppp1r12a PE=1 SV=2	0	145.165	28	28	55	28	1032	115.2	5.47	1.22223	0.791476	3.27705e+07	2.6812e+07	5.54776e+07	1.1464e+07	1.34942e+07	6.35538e+07	1.96802e+07	1.50775e+07
High	A0A0G2KAN5	Erh	ERH, mRNA-splicing and mitosis factor OS=Rattus norvegicus OX=10116 GN=Erh PE=1 SV=1	0	42.796	38	6	33	6	122	14.2	5.54	1.22219	0.490199	4.92936e+07	4.03322e+07	4.14477e+07	4.51905e+07	3.43585e+07	4.74288e+07	6.98597e+07	3.05921e+07
High	B2RYN6	Ap1g1	AP-1 complex subunit gamma OS=Rattus norvegicus OX=10116 GN=Ap1g1 PE=1 SV=1	0.007	2.288	1	1	2	1	822	91.3	6.8	1.22145	0.887702	246608	201898	550039	49609.9	6045.26	727732	6045.26	6045.26
High	Q6P3V9	Rpl4	60S ribosomal protein L4 OS=Rattus norvegicus OX=10116 GN=Rpl4 PE=1 SV=1	0	325.858	52	34	198	34	421	47.3	11.02	1.22131	0.703149	384384084	3.14732e+08	5.534e+08	2.32056e+08	1.58739e+08	6.22488e+08	2.79652e+08	2.51013e+08
High	A0A0G2JVP5	Paip1	Poly(A)-binding protein-interacting protein 1 OS=Rattus norvegicus OX=10116 GN=Paip1 PE=1 SV=1	0	18.878	17	4	6	4	400	45.7	4.55	1.22048	0.809622	2.6638e+06	2.18258e+06	4965908	286745	1.2951e+06	4.51953e+06	3.09391e+06	377952
High	E9PSJ4	Spag9	Sperm-associated antigen 9 OS=Rattus norvegicus OX=10116 GN=Spag9 PE=1 SV=2	0	5.423	1	1	2	1	1320	145.9	5.2	1.21965	0.888775	100811	82655.8	235877	6045.26	6045.26	290342	6045.26	6045.26
High	B2RZ68	Dcaf7	DDB1 and CUL4-associated factor 7 OS=Rattus norvegicus OX=10116 GN=Dcaf7 PE=1 SV=1	0	100.072	38	10	47	10	342	38.9	5.52	1.21964	0.428283	2.23453e+07	1.83212e+07	2.48221e+07	1.50894e+07	1.5052e+07	2.425e+07	2.67067e+07	1.60792e+07
High	Q4G079	Aimp1	Aminoacyl tRNA synthetase complex-interacting multifunctional protein 1 OS=Rattus norvegicus OX=10116 GN=Aimp1 PE=1 SV=1	0	106.384	61	13	33	13	315	34.6	8.29	1.21892	0.79226	2.29743e+07	1.8848e+07	3.88404e+07	1.0072e+07	7.63151e+06	4.40896e+07	1.53749e+07	9.45839e+06
High	A0A0G2K9D6	Smarcc1	SWI/SNF-related, matrix-associated, actin-dependent regulator of chromatin, subfamily c, member 1 OS=Rattus norvegicus OX=10116 GN=Smarcc1 PE=1 SV=1	0	44.383	16	12	32	7	1083	120.9	5.81	1.21882	0.453026	6.36955e+06	5.226e+06	5.56546e+06	3.59057e+06	6.52196e+06	7.98309e+06	6.78862e+06	4.33694e+06
High	A0A0G2JWD6	Ap3b1	AP-3 complex subunit beta OS=Rattus norvegicus OX=10116 GN=Ap3b1 PE=1 SV=1	0	76.479	15	14	22	14	1096	121.4	6	1.21827	0.894906	9.65423e+06	7.92455e+06	2.35471e+07	6045.26	220461	2.86385e+07	247971	76242.3
High	F1LTJ5		Uncharacterized protein OS=Rattus norvegicus OX=10116 PE=1 SV=3	0	53.971	6	12	17	12	2449	262.9	5.99	1.21714	0.878178	3.94961e+06	3.245e+06	8.99698e+06	280684	457328	1.03708e+07	1.03474e+06	443281
High	P04797	Gapdh	Glyceraldehyde-3-phosphate dehydrogenase OS=Rattus norvegicus OX=10116 GN=Gapdh PE=1 SV=3	0	453.23	76	25	201	4	333	35.8	8.03	1.21693	0.86522	4.43112e+07	3.64123e+07	9.68474e+07	5.66138e+06	6.7282e+06	1.06616e+08	2.13326e+07	4.98473e+06
High	A0A0G2JW88	Map4	Microtubule-associated protein OS=Rattus norvegicus OX=10116 GN=Map4 PE=1 SV=1	0	200.259	17	32	85	6	2201	233.3	5.62	1.21596	0.59667	9.48338e+06	7.79911e+06	1.28429e+07	5.74816e+06	4.80624e+06	1.21884e+07	9.1483e+06	7.11341e+06
High	Q3B8Q2	Eif4a3	Eukaryotic initiation factor 4A-III OS=Rattus norvegicus OX=10116 GN=Eif4a3 PE=1 SV=1	0	184.06	44	22	81	19	411	46.8	6.73	1.21587	0.684758	4.00504e+07	3.29397e+07	5.91583e+07	2.85176e+07	1.11431e+07	5.12972e+07	4.48622e+07	2.39919e+07
High	Q6AY87	Thoc6	THO complex subunit 6 homolog OS=Rattus norvegicus OX=10116 GN=Thoc6 PE=2 SV=1	0	17.694	14	4	6	4	341	37.4	7.12	1.21513	0.277323	3.86383e+06	3.17975e+06	3.16329e+06	4.01157e+06	2.3644e+06	4.1985e+06	3.34045e+06	4.05254e+06
High	Q3T1K5	Capza2	F-actin-capping protein subunit alpha-2 OS=Rattus norvegicus OX=10116 GN=Capza2 PE=1 SV=1	0	111.153	62	12	21	9	286	32.9	5.85	1.21504	0.886972	2.02461e+07	1.66629e+07	4.94957e+07	164161	328815	5.42917e+07	4.64217e+06	1.80436e+06
High	D4ABF5	Zfp703	RCG43251 OS=Rattus norvegicus OX=10116 GN=Zfp703 PE=1 SV=1	0.007	2.315	3	1	1	1	593	58.5	8.79	1.21479	0.797909	224739	185002	6045.26	321283	227679	6045.26	368464	299707
High	F1M853	Rrbp1	Ribosome-binding protein 1 OS=Rattus norvegicus OX=10116 GN=Rrbp1 PE=1 SV=3	0	802.034	54	93	361	93	1453	157.4	9.07	1.21474	0.621662	3.61351e+08	2.97471e+08	4.66486e+08	2.35497e+08	1.90431e+08	5.26722e+08	3.00872e+08	2.56458e+08
High	P61515	Rpl37a-ps1	Putative 60S ribosomal protein L37a OS=Rattus norvegicus OX=10116 GN=Rpl37a-ps1 PE=5 SV=2	0	57.058	67	8	44	8	92	10.3	10.43	1.21474	0.665823	1.58985e+08	1.3088e+08	2.31922e+08	1.02361e+08	5.83567e+07	2.17596e+08	1.44535e+08	1.14825e+08
High	D4A9Z6	Mrps35	Mitochondrial ribosomal protein S35 OS=Rattus norvegicus OX=10116 GN=Mrps35 PE=1 SV=1	0	53.72	40	10	23	10	320	36.2	9.16	1.21444	0.701901	6.90152e+06	5.68288e+06	9.43454e+06	3.8649e+06	3.74921e+06	6.50673e+06	1.10553e+07	3.14249e+06
High	Q6AYK7	Clk4	CDC like kinase 4, isoform CRA_c OS=Rattus norvegicus OX=10116 GN=Clk4 PE=2 SV=1	0	32.768	16	3	12	1	301	35.6	7.49	1.21334	0.716801	779651	642564	917302	633675	376716	1.35436e+06	717939	266656
High	F1LPV0	Nars	Asparaginyl-tRNA synthetase OS=Rattus norvegicus OX=10116 GN=Nars PE=1 SV=2	0	275.11	39	28	122	28	558	64.1	5.86	1.21302	0.568913	1.28971e+08	1.06323e+08	1.55713e+08	8.3851e+07	7.94044e+07	1.81474e+08	1.12878e+08	9.25619e+07
Low	A0A1B0GWU6	Ccdc170	Coiled-coil domain-containing 170 OS=Rattus norvegicus OX=10116 GN=Ccdc170 PE=4 SV=1	0.052	1.222	2	1	1	1	718	81.6	6.27	1.21283	0.898489	1.88766e+06	1.55641e+06	6045.26	6045.26	4.65714e+06	6045.26	5650895	6045.26
High	Q6PDV6	LOC100911847	40S ribosomal protein S14-like OS=Rattus norvegicus OX=10116 GN=LOC100911847 PE=2 SV=1	0	153.083	43	11	102	11	151	16.3	10.05	1.21215	0.598818	2.73158e+08	2.25349e+08	3.48858e+08	1.91715e+08	1.35473e+08	3.79057e+08	2.40719e+08	1.99698e+08
High	P84083	Arf5	ADP-ribosylation factor 5 OS=Rattus norvegicus OX=10116 GN=Arf5 PE=1 SV=2	0	70.386	44	7	27	2	180	20.5	6.79	1.211	0.867782	1.26784e+07	1.04694e+07	6699557	2.13592e+06	2.25726e+07	3.42711e+07	2.31634e+06	1.44774e+06
High	D4AEI5	Myef2	Myelin expression factor 2 OS=Rattus norvegicus OX=10116 GN=Myef2 PE=1 SV=1	0	52.82	22	13	24	13	591	63.3	8.87	1.21081	0.591913	1.22347e+07	1.01045e+07	1.3538e+07	1.14875e+07	5.28803e+06	1.76168e+07	9.34038e+06	9.74692e+06
High	Q5U2X8	Acot9	Acyl-CoA thioesterase 9 OS=Rattus norvegicus OX=10116 GN=Acot9 PE=1 SV=1	0	28.063	20	6	9	6	439	50.4	8.63	1.21047	0.821389	2.44162e+06	2.01709e+06	4.47795e+06	812646	760670	4.94115e+06	1.47295e+06	910754
High	F1LQ27	Fam98c	Family with sequence similarity 98, member C OS=Rattus norvegicus OX=10116 GN=Fam98c PE=1 SV=1	0	33.925	26	8	18	8	344	37.1	8.34	1.21017	0.58342	8.86807e+06	7.32794e+06	8.14343e+06	8.46107e+06	5.37933e+06	8.61201e+06	1.31347e+07	4.8575e+06
High	O35567	Atic	Bifunctional purine biosynthesis protein PURH OS=Rattus norvegicus OX=10116 GN=Atic PE=1 SV=2	0	68.319	28	11	16	11	592	64.2	7.14	1.20992	0.891318	5.27026e+06	4.35588e+06	1.23044e+07	280516	482709	1.49893e+07	6045.26	815466
High	D3ZQG8	Kif2c	Kinesin-like protein OS=Rattus norvegicus OX=10116 GN=Kif2c PE=3 SV=1	0	14.224	6	5	8	4	721	80.9	7.74	1.20968	0.818978	1.33213e+06	1.10123e+06	2.43755e+06	543199	322932	2581776	1.1025e+06	312116
High	Q4KM38	Srsf10	FUS interacting protein (Serine-arginine rich) 1 OS=Rattus norvegicus OX=10116 GN=Srsf10 PE=1 SV=1	0	68.997	41	10	26	10	164	20	10.51	1.20926	0.793624	2.31409e+07	1.91365e+07	4.17017e+07	7.26725e+06	8.44047e+06	4.06712e+07	1.59595e+07	1.2792e+07
High	Q5RKG9	Eif4b	Eukaryotic translation initiation factor 4B OS=Rattus norvegicus OX=10116 GN=Eif4b PE=1 SV=1	0	297.417	57	40	232	40	611	69	5.81	1.20905	0.218108	4.3654e+08	3.61061e+08	3.29641e+08	3.96511e+08	3.57032e+08	3.48441e+08	4.47901e+08	5.13276e+08
High	Q3SWU3	Hnrnpdl	Heterogeneous nuclear ribonucleoprotein D-like OS=Rattus norvegicus OX=10116 GN=Hnrnpdl PE=1 SV=1	0	247.255	53	24	140	2	322	35.3	9.07	1.20892	0.714351	1.52657e+06	1.26276e+06	439555	2.04655e+06	1.30216e+06	983021	2.49359e+06	1.10311e+06
High	G3V8V1	Grn	Granulin, isoform CRA_c OS=Rattus norvegicus OX=10116 GN=Grn PE=4 SV=1	0	220.318	56	23	124	23	602	65.1	6.73	1.2089	0.791574	2.70126e+08	2.23448e+08	5.44993e+07	3.4951e+08	2.66334e+08	4.25407e+07	5.25055e+08	2.42782e+08
High	Q6P790	Rpl6	60S ribosomal protein L6 (Fragment) OS=Rattus norvegicus OX=10116 GN=Rpl6 PE=2 SV=1	0	141.869	43	17	107	17	297	33.5	10.78	1.20888	0.712048	2.52319e+08	2.08722e+08	3.60734e+08	1.50092e+08	1.1534e+08	4.08505e+08	1.93229e+08	1.55224e+08
High	A0A0G2K7B3	LOC100911576	Heterogeneous nuclear ribonucleoproteins C1/C2-like OS=Rattus norvegicus OX=10116 GN=LOC100911576 PE=1 SV=1	0	116.294	48	15	67	15	300	33	5.03	1.20884	0.320097	5.01505e+07	4.14866e+07	4.12796e+07	4.09258e+07	4.22543e+07	3.99119e+07	6.50664e+07	4.5473e+07
High	G3V886	LOC108348078	ATP-dependent zinc metalloprotease YME1L1 OS=Rattus norvegicus OX=10116 GN=LOC108348078 PE=1 SV=1	0	10.018	6	3	4	3	715	79.7	8.9	1.20798	0.539919	1.24051e+06	1.02693e+06	471169	1.51421e+06	1.09542e+06	1.43977e+06	1.12842e+06	1.15334e+06
High	F7EWS7	Apobec3	DNA dC->dU-editing enzyme APOBEC3 OS=Rattus norvegicus OX=10116 GN=Apobec3 PE=4 SV=1	0	75.819	41	14	33	14	396	47.8	9.72	1.20737	0.823689	2.15441e+07	1.78438e+07	4.08718e+07	6.33034e+06	6.32932e+06	4.10147e+07	1.8448e+07	5.16959e+06
Low	D3Z8Z9	Ckap2l	Cytoskeleton-associated protein 2-like OS=Rattus norvegicus OX=10116 GN=Ckap2l PE=4 SV=1	0.057	1.193	1	1	1	1	744	82.7	9.72	1.20724	0.802772	243432	201643	6045.26	304520	294364	6045.26	412936	311313
High	Q6IMF3	Krt1	Keratin, type II cytoskeletal 1 OS=Rattus norvegicus OX=10116 GN=Krt1 PE=2 SV=1	0	111.538	10	11	106	7	625	64.8	7.87	1.20712	0.41808	6.32033e+08	5.23588e+08	6.64632e+08	4.65787e+08	4.40344e+08	7.63918e+08	4.42638e+08	6.89542e+08
High	D3ZPN7		Uncharacterized protein OS=Rattus norvegicus OX=10116 PE=4 SV=1	0	64.159	46	8	54	8	160	18.7	10.55	1.2069	0.578091	9.36219e+07	7.75721e+07	1.22348e+08	6.11547e+07	4.9214e+07	116465706	9.57546e+07	6.86453e+07
High	A0A0G2JYL4	P4ha2	Prolyl 4-hydroxylase subunit alpha 2 OS=Rattus norvegicus OX=10116 GN=P4ha2 PE=1 SV=1	0	84.635	29	12	36	12	533	60.6	6	1.20616	0.719851	1.64021e+07	1.35986e+07	1.79789e+07	1.21863e+07	1.06305e+07	3.01193e+07	1.12688e+07	7.81802e+06
High	D3ZAX5	Cherp	Calcium homeostasis endoplasmic reticulum protein OS=Rattus norvegicus OX=10116 GN=Cherp PE=1 SV=2	0	165.078	26	22	95	22	935	105.9	9.14	1.20566	0.47419	7.73437e+07	6.41506e+07	8.11444e+07	5.49044e+07	5.64031e+07	1.05489e+08	6.84944e+07	5.80474e+07
High	Q5M830	Rfc3	Replication factor C (Activator 1) 3 OS=Rattus norvegicus OX=10116 GN=Rfc3 PE=1 SV=1	0	37.611	22	6	14	6	356	40.5	8.47	1.2056	0.723037	3.17978e+06	2.63751e+06	4.92666e+06	1.31494e+06	1.67092e+06	4.81246e+06	2.73459e+06	1.99229e+06
High	B2RZD4	Rpl34	60S ribosomal protein L34 OS=Rattus norvegicus OX=10116 GN=Rpl34 PE=1 SV=1	0	33.773	40	7	27	7	117	13.3	11.47	1.20514	0.64544	1.46186e+08	1.21303e+08	1.90271e+08	9.03161e+07	8.3321e+07	218110651	118541227	1.01908e+08
High	Q8K1P7	Smarca4	Transcription activator BRG1 OS=Rattus norvegicus OX=10116 GN=Smarca4 PE=1 SV=1	0	68.567	12	16	34	16	1613	181.3	8	1.20409	0.277585	1.52649e+07	1.26776e+07	1.50646e+07	1.04397e+07	1.25284e+07	1.66432e+07	1.70147e+07	1.21368e+07
High	Q63921	Ptgs1	Prostaglandin G/H synthase 1 OS=Rattus norvegicus OX=10116 GN=Ptgs1 PE=2 SV=2	0	45.015	15	6	11	6	602	69	6.7	1.20401	0.888734	2.81639e+06	2.33918e+06	6.34616e+06	213669	457706	7.80936e+06	372512	267313
High	D3ZZ38	Snx18	Sorting nexin OS=Rattus norvegicus OX=10116 GN=Snx18 PE=1 SV=1	0	14.886	10	5	8	5	615	67.8	6.46	1.2039	0.762232	1.6936e+06	1.40676e+06	2.48454e+06	427703	1.30804e+06	3.00381e+06	1.04383e+06	1.03315e+06
High	D3ZY42	Tchp	Trichoplein, keratin filament-binding OS=Rattus norvegicus OX=10116 GN=Tchp PE=4 SV=1	0	20.136	14	6	9	6	497	60.5	6.9	1.20313	0.273997	1.52548e+06	1.26793e+06	1.14096e+06	1.52959e+06	1.13324e+06	1.80441e+06	1.50566e+06	1.26638e+06
High	D4A3E3	Arid1a	AT-rich interaction domain 1A OS=Rattus norvegicus OX=10116 GN=Arid1a PE=1 SV=3	0	16.055	3	5	8	5	2021	217.4	6.77	1.20289	0.776495	962687	800312	6045.26	1.29434e+06	1.10055e+06	259253	1.25204e+06	1.37677e+06
High	A0A0G2K415	Trim26	Tripartite motif-containing protein 26 OS=Rattus norvegicus OX=10116 GN=Trim26 PE=1 SV=1	0	9.659	8	3	6	3	539	62.3	5.07	1.20213	0.787132	1.07343e+06	892939	417169	1507718	753929	6045.26	1.68483e+06	1.52942e+06
High	A0A0G2K7N7		Uncharacterized protein OS=Rattus norvegicus OX=10116 PE=1 SV=1	0	48.946	46	7	22	7	283	31	8.79	1.20212	0.393365	8.42458e+06	7.0081e+06	6.10765e+06	7.81579e+06	7.10086e+06	6.82371e+06	1.12082e+07	7.24186e+06
High	B4F759	Phf5a	PHD finger protein 5A OS=Rattus norvegicus OX=10116 GN=Phf5a PE=2 SV=1	0	25.328	55	5	18	5	110	12.4	8.41	1.20137	0.635715	8.27375e+06	6.88694e+06	3.86289e+06	7.499e+06	9.29894e+06	3.99715e+06	11209825	9.61427e+06
High	G3V7G0	Dync1li1	Cytoplasmic dynein 1 light intermediate chain 1 OS=Rattus norvegicus OX=10116 GN=Dync1li1 PE=1 SV=1	0	8.327	5	2	2	2	523	56.6	6.29	1.20136	0.890237	988496	822815	2.36877e+06	93629.2	6045.26	2.62466e+06	79035.2	261796
High	Q8CGX0	Igf2bp1	Insulin-like growth factor 2 mRNA-binding protein 1 OS=Rattus norvegicus OX=10116 GN=Igf2bp1 PE=1 SV=1	0	229.232	53	31	150	30	577	63.4	9.2	1.20112	0.73925	1.05934e+08	8.81964e+07	1.58023e+08	6.6462e+07	4.01043e+07	1.7095e+08	9.37344e+07	5.31179e+07
Medium	D4A5K6	Zmpste24	CAAX prenyl protease OS=Rattus norvegicus OX=10116 GN=Zmpste24 PE=1 SV=1	0.031	1.467	2	1	2	1	475	54.8	7.23	1.19992	0.719681	8.48309e+06	7.06968e+06	9429352	3.26313e+06	8516566	14404593	7.2579e+06	3.78677e+06
High	D4ABN8	Xrn1	5'-3' exoribonuclease 1 OS=Rattus norvegicus OX=10116 GN=Xrn1 PE=1 SV=2	0	157.901	28	31	73	31	1723	195	7.43	1.19981	0.601381	2.52775e+07	2.10678e+07	3.15734e+07	1.6461e+07	1.5169e+07	3.42248e+07	2.55445e+07	1.60631e+07
High	Q4QRB2	Syf2	Pre-mRNA-splicing factor SYF2 OS=Rattus norvegicus OX=10116 GN=Syf2 PE=2 SV=1	0	52.658	52	11	26	11	242	28.7	8.66	1.19866	0.413138	1.21383e+07	1.01266e+07	1.22229e+07	8.12252e+06	10034274	1.15062e+07	1.56283e+07	9.28056e+06
High	F1LXV3	Stk26	Serine/threonine kinase 26 OS=Rattus norvegicus OX=10116 GN=Stk26 PE=1 SV=2	0	11.112	6	2	8	2	416	46.5	5.24	1.19861	0.82962	1.53127e+06	1.27754e+06	2.64719e+06	611786	573633	3.26287e+06	740698	590235
High	P62815	Atp6v1b2	V-type proton ATPase subunit B, brain isoform OS=Rattus norvegicus OX=10116 GN=Atp6v1b2 PE=1 SV=1	0	10.45	7	2	2	2	511	56.5	5.81	1.19854	0.903603	474267	395702	1.17502e+06	6045.26	6045.26	1410710	6045.26	6045.26
High	B5DF91	Elavl1	ELAV-like protein 1 OS=Rattus norvegicus OX=10116 GN=Elavl1 PE=1 SV=1	0	256.751	60	22	137	22	326	36.1	9.04	1.19633	0.632659	2.56621e+08	2.14506e+08	3.23885e+08	1.76831e+08	1.42802e+08	3.59542e+08	257394456	1.52927e+08
High	A0A0G2K022	Rcn3	Reticulocalbin-3 OS=Rattus norvegicus OX=10116 GN=Rcn3 PE=1 SV=1	0	417.646	66	22	160	22	337	38.9	4.86	1.19592	0.824889	4.83294e+08	4.04118e+08	8.07946e+08	1.65331e+08	2.39078e+08	1.01581e+09	2.45006e+08	1.89071e+08
High	Q641Z6	Ehd1	EH domain-containing protein 1 OS=Rattus norvegicus OX=10116 GN=Ehd1 PE=1 SV=1	0	46.449	33	11	19	3	534	60.6	6.83	1.19524	0.838311	1.13832e+06	952383	2.19875e+06	307177	351218	2302401	636549	476016
High	D3ZYM5	Mtss1	MTSS1, I-BAR domain-containing OS=Rattus norvegicus OX=10116 GN=Mtss1 PE=1 SV=2	0	130.945	38	20	53	20	790	85.7	7.5	1.19511	0.782794	3.29917e+07	2.76056e+07	5.07539e+07	1.39878e+07	1.80752e+07	6.10242e+07	2.13806e+07	1.65703e+07
High	X1WI37	Rps4x	40S ribosomal protein S4 OS=Rattus norvegicus OX=10116 GN=Rps4x PE=3 SV=1	0	262.234	79	29	172	29	262	29.4	10.15	1.19487	0.730894	6.66473e+08	5.57778e+08	1.01061e+09	3.9143e+08	2.71295e+08	1.02134e+09	5.8172e+08	3.96356e+08
Low	D3ZTN0	Prkdc	Protein kinase, DNA-activated, catalytic subunit OS=Rattus norvegicus OX=10116 GN=Prkdc PE=1 SV=3	0.053	1.211	0	1	1	1	4126	471.8	7.4	1.19484	0.893759	3.58346e+06	2.99911e+06	8.07529e+06	378061	543965	10042746	377492	330149
High	Q6IFU9	Krt16	Keratin 16 OS=Rattus norvegicus OX=10116 GN=Krt16 PE=1 SV=1	0	97.009	21	12	63	5	463	50.7	5.12	1.19483	0.775111	1.8907e+07	1.5824e+07	2.04797e+07	1.95292e+07	7463053	8.74148e+06	1.0759e+07	3.72205e+07
High	P62890	Rpl30	60S ribosomal protein L30 OS=Rattus norvegicus OX=10116 GN=Rpl30 PE=3 SV=2	0	94.056	72	10	52	10	115	12.8	9.63	1.1944	0.718234	1.18482e+08	9.91975e+07	1.73327e+08	5.90415e+07	6.5224e+07	1.84036e+08	9.478e+07	7.66293e+07
Medium	Q5D047	Limk2	LIM motif-containing protein kinase 2, isoform CRA_e OS=Rattus norvegicus OX=10116 GN=Limk2 PE=2 SV=1	0.017	1.755	1	1	1	1	617	69.8	7.28	1.19427	0.621374	321524	269221	405760	201059	200845	428846	346056	189671
Low	Q5BQE6	Dhcr24	Delta(24)-sterol reductase OS=Rattus norvegicus OX=10116 GN=Dhcr24 PE=2 SV=2	0.062	1.152	2	1	1	1	516	60	7.94	1.19367	0.536234	480256	402335	400471	346442	460091	677990	467003	295774
High	A0A0G2K9T4	Macf1	Microtubule-actin cross-linking factor 1 OS=Rattus norvegicus OX=10116 GN=Macf1 PE=1 SV=1	0	318.044	11	61	97	59	7384	834.6	5.38	1.19358	0.725528	3.5251e+07	2.95339e+07	5.12544e+07	1.60184e+07	2.13289e+07	5.58621e+07	2.83401e+07	2.1551e+07
High	A0A0G2JU11	Rapgef2	Rap guanine nucleotide exchange factor 2 OS=Rattus norvegicus OX=10116 GN=Rapgef2 PE=1 SV=1	0	7.17	2	3	3	3	1657	185.4	6.64	1.19275	0.852478	1.21865e+06	1.02171e+06	2.12326e+06	437335	504548	2.87062e+06	366478	418841
High	Q4KLY4	Rnf2	E3 ubiquitin-protein ligase RING2 OS=Rattus norvegicus OX=10116 GN=Rnf2 PE=2 SV=1	0	10.571	13	3	5	3	308	34.2	6.61	1.19244	0.825518	1.45151e+06	1.21727e+06	1.94427e+06	957139	750393	3.27838e+06	288037	788127
High	Q9JHY2	Sfxn3	Sideroflexin-3 OS=Rattus norvegicus OX=10116 GN=Sfxn3 PE=2 SV=1	0	40.362	27	8	19	1	321	35.4	9.74	1.19198	0.754081	532506	446740	492782	357544	489894	1.01594e+06	412279	169300
High	B3SVE9	Tecr	Neuroprotective protein 13 OS=Rattus norvegicus OX=10116 GN=Tecr PE=1 SV=1	0	93.736	25	11	38	11	308	36.1	9.55	1.19125	0.815086	4.93359e+07	4.14152e+07	8.01753e+07	2.15345e+07	2.25357e+07	9.88822e+07	3.15921e+07	1.75334e+07
High	Q6U6G5	Zc3h15	Zinc finger CCCH domain-containing protein 15 OS=Rattus norvegicus OX=10116 GN=Zc3h15 PE=1 SV=1	0	38.027	22	8	18	8	426	48.3	5.3	1.19119	0.53028	7.19026e+06	6.0362e+06	6.34957e+06	4.04891e+06	7.71013e+06	4.65385e+06	8943153	7.97376e+06
Medium	B5DEL7	Sec61g	RCG23282, isoform CRA_a OS=Rattus norvegicus OX=10116 GN=Sec61g PE=1 SV=1	0.03	1.489	19	1	2	1	68	7.7	9.99	1.19006	0.90605	240301	201924	593682	6045.26	6045.26	708814	6045.26	6045.26
High	Q71TY3	Rps27	40S ribosomal protein S27 OS=Rattus norvegicus OX=10116 GN=Rps27 PE=1 SV=3	0	62.209	42	6	41	3	84	9.5	9.45	1.18973	0.706931	3.23671e+07	2.72054e+07	4.10556e+07	2.36678e+07	1.68928e+07	5.2179e+07	2.8799e+07	1.61233e+07
High	A0A0G2JUK2	Lsm14a	LSM14A mRNA-processing body assembly factor OS=Rattus norvegicus OX=10116 GN=Lsm14a PE=1 SV=1	0	128.364	40	18	76	18	463	50.6	9.52	1.18954	0.564905	1.15881e+08	9.74165e+07	1.30937e+08	7.90707e+07	8.22416e+07	1.5933e+08	1.12706e+08	7.56084e+07
High	C7C5T2	Pfkp	ATP-dependent 6-phosphofructokinase OS=Rattus norvegicus OX=10116 GN=Pfkp PE=2 SV=1	0	106.418	22	13	34	11	788	85.7	7.28	1.18882	0.875944	8.62893e+06	7.2584e+06	1.79543e+07	2.06349e+06	1.7574e+06	2.111e+07	3.36279e+06	1.41401e+06
High	D3ZE02	LOC100361913	Immortalization up-regulated protein-like OS=Rattus norvegicus OX=10116 GN=LOC100361913 PE=1 SV=2	0	28.491	38	3	6	3	104	10.7	9.72	1.18836	0.906743	1.79377e+07	1.50945e+07	4.43115e+07	403341	568708	5.29233e+07	817888	71800
High	Q6TQE1	Zc3h18	Zinc finger CCCH domain-containing protein 18 OS=Rattus norvegicus OX=10116 GN=Zc3h18 PE=1 SV=1	0	17.872	8	5	8	5	947	105.5	8	1.18822	0.819595	5.87456e+06	4.944e+06	1.035e+07	1.68344e+06	2.79858e+06	1.078e+07	5.30226e+06	1.54146e+06
High	O55147	Utrn	Rattus norvegicus utrophin OS=Rattus norvegicus OX=10116 GN=Utrn PE=1 SV=1	0	71.002	7	19	34	19	3419	390.8	5.3	1.18697	0.282988	1.46239e+07	1.23204e+07	1.27576e+07	1.09691e+07	1.32346e+07	1.74977e+07	1.15304e+07	1.48438e+07
High	Q66HA8	Hsph1	Heat shock protein 105 kDa OS=Rattus norvegicus OX=10116 GN=Hsph1 PE=1 SV=1	0	63.122	21	14	19	12	858	96.4	5.55	1.18611	0.527661	5.79395e+06	4.88484e+06	6.72205e+06	4.66378e+06	3.26871e+06	4.62693e+06	7.45241e+06	5.30251e+06
High	P80386	Prkab1	5'-AMP-activated protein kinase subunit beta-1 OS=Rattus norvegicus OX=10116 GN=Prkab1 PE=1 SV=4	0.002	3.821	6	1	1	1	270	30.4	6.23	1.18596	0.90187	130085	109687	296332	6045.26	26684.1	378164	6045.26	6045.26
High	D4ACG2	Ilvbl	IlvB (Bacterial acetolactate synthase)-like (Predicted), isoform CRA_c OS=Rattus norvegicus OX=10116 GN=Ilvbl PE=1 SV=1	0	5.775	4	2	2	2	672	72.2	8.28	1.18591	0.9052	118305	99759.3	287188	6045.26	6045.26	342826	6045.26	6045.26
High	F1LVL6	Crtc3	CREB-regulated transcription coactivator 3 OS=Rattus norvegicus OX=10116 GN=Crtc3 PE=1 SV=2	0	78.684	26	9	26	9	619	66.9	6.83	1.18571	0.787509	9.44986e+06	7.9698e+06	1.549e+07	5.99243e+06	2.42696e+06	1.5581e+07	8.69402e+06	4.07461e+06
High	B0K031	Rpl7	60S ribosomal protein L7 OS=Rattus norvegicus OX=10116 GN=Rpl7 PE=1 SV=1	0	174.73	58	30	168	30	260	30.3	10.87	1.18571	0.672603	3.27588e+08	2.76281e+08	4.59697e+08	2.03938e+08	1.65208e+08	456363433	271894863	2.54506e+08
High	D3ZKR9	Tut7	Terminal uridylyl transferase 7 OS=Rattus norvegicus OX=10116 GN=Tut7 PE=1 SV=3	0	19.661	4	4	11	4	1479	168.2	6.67	1.18514	0.857496	4.22441e+06	3.56448e+06	7.68695e+06	1.79376e+06	1.21273e+06	9735608	1.6546e+06	1.28303e+06
High	F1LN42	Tns1	Tensin 1 OS=Rattus norvegicus OX=10116 GN=Tns1 PE=1 SV=2	0	223.403	33	41	99	40	1909	203.8	7.77	1.18484	0.731452	3.60121e+07	3.03942e+07	4.88532e+07	2.16267e+07	2.07026e+07	5.80754e+07	3.38082e+07	1.61526e+07
High	F1LS86	Iars	Isoleucine-tRNA synthetase (Predicted) OS=Rattus norvegicus OX=10116 GN=Iars PE=1 SV=2	0	134.778	23	24	48	24	1262	144.2	6.3	1.1847	0.821235	2.62512e+07	2.21585e+07	4.26786e+07	1.32417e+07	1.05552e+07	5.27328e+07	1.74743e+07	8.54641e+06
High	B2RYU2	Rpl12	RCG45615, isoform CRA_a OS=Rattus norvegicus OX=10116 GN=Rpl12 PE=2 SV=1	0	106.191	69	10	50	10	165	17.8	9.42	1.18446	0.727882	1.2742e+08	1.07576e+08	1.89885e+08	6.55148e+07	6.73297e+07	192406494	1.10043e+08	7.98096e+07
High	Q63377	Atp1b3	Sodium/potassium-transporting ATPase subunit beta-3 OS=Rattus norvegicus OX=10116 GN=Atp1b3 PE=2 SV=1	0.002	3.208	11	1	1	1	279	31.8	7.96	1.18398	0.908645	229040	193450	568258	6045.26	6045.26	675030	6045.26	6045.26
High	P29314	Rps9	40S ribosomal protein S9 OS=Rattus norvegicus OX=10116 GN=Rps9 PE=1 SV=4	0	108.588	56	20	113	20	194	22.6	10.65	1.18361	0.717161	5.8879e+08	4.97455e+08	8.53497e+08	3.608e+08	2.78067e+08	8.70367e+08	5.44011e+08	3.51992e+08
High	Q5U216	Ddx39a	ATP-dependent RNA helicase DDX39A OS=Rattus norvegicus OX=10116 GN=Ddx39a PE=2 SV=1	0	37.88	26	9	22	2	427	49.1	5.68	1.18349	0.881743	1.15845e+06	978838	2.08494e+06	408680	442897	3126909	6045.26	342385
High	P07340	Atp1b1	Sodium/potassium-transporting ATPase subunit beta-1 OS=Rattus norvegicus OX=10116 GN=Atp1b1 PE=1 SV=1	0	10.373	9	2	4	2	304	35.2	8.65	1.18311	0.890576	1.38238e+06	1.16843e+06	3.05939e+06	248340	197545	3.6053e+06	346850	194994
High	G3V9N1	Pgam5	RCG21137 OS=Rattus norvegicus OX=10116 GN=Pgam5 PE=1 SV=1	0	78.996	50	14	53	14	288	32	8.68	1.18292	0.71022	9.70337e+07	8.20292e+07	126838102	7.58071e+07	4.34423e+07	1.49525e+08	9.09499e+07	5.06267e+07
Medium	P56225	Pou5f2	POU domain, class 5, transcription factor 2 OS=Rattus norvegicus OX=10116 GN=Pou5f2 PE=2 SV=2	0.05	1.247	2	1	3	1	335	37	9.26	1.18268	0.512198	4543047	3.84132e+06	4742644	4.01692e+06	2764390	5.11825e+06	5.52516e+06	2985733
High	A1L1K8	Habp4	Intracellular hyaluronan-binding protein 4 OS=Rattus norvegicus OX=10116 GN=Habp4 PE=1 SV=1	0	24.399	21	7	16	7	411	45.8	6.84	1.18267	0.75264	5.06907e+06	4.28611e+06	2.19598e+06	5.31848e+06	5.34387e+06	948664	6.77384e+06	7.4847e+06
High	P08050	Gja1	Gap junction alpha-1 protein OS=Rattus norvegicus OX=10116 GN=Gja1 PE=1 SV=2	0	87.093	35	11	35	11	382	43	8.76	1.18265	0.720226	3.96293e+07	3.3509e+07	5.32597e+07	3.32365e+07	1.40307e+07	6.17901e+07	2.58484e+07	3.12493e+07
High	Q0D2L2	Mrps22	Mitochondrial ribosomal protein S22 OS=Rattus norvegicus OX=10116 GN=Mrps22 PE=1 SV=1	0	75.883	40	13	40	13	359	41.2	8.31	1.18252	0.569651	1.3305e+07	1.12514e+07	1.541e+07	9.11987e+06	9.22433e+06	1.68096e+07	1.48503e+07	8.25506e+06
High	Q00715		Histone H2B type 1 OS=Rattus norvegicus OX=10116 PE=1 SV=2	0	44.496	40	7	29	7	125	14	10.36	1.18148	0.794783	1.53072e+08	1.29559e+08	2.42232e+08	8.41255e+07	6.2319e+07	2.77956e+08	1.01652e+08	7.96069e+07
Medium	F1LVK8		Uncharacterized protein OS=Rattus norvegicus OX=10116 PE=4 SV=3	0.028	1.51	4	1	1	1	316	35.4	8.65	1.18062	0.905365	83409.9	70649.5	199858	6045.26	6045.26	6045.26	238139	6045.26
High	D3ZD97	Dhx15	DEAH (Asp-Glu-Ala-His) box polypeptide 15 (Predicted), isoform CRA_b OS=Rattus norvegicus OX=10116 GN=Dhx15 PE=1 SV=1	0	247.705	44	39	145	39	795	90.9	7.46	1.18014	0.619028	1.13082e+08	9.58204e+07	1.48875e+08	6.89033e+07	6.96828e+07	1.48093e+08	1.03055e+08	8.80969e+07
High	Q6MG08	Abcf1	ATP-binding cassette sub-family F member 1 OS=Rattus norvegicus OX=10116 GN=Abcf1 PE=1 SV=1	0	114.554	22	16	24	16	839	95.2	6.65	1.17967	0.874341	1.53963e+07	1.30513e+07	3.27832e+07	4.11601e+06	2.25483e+06	3.49873e+07	5.35461e+06	5.84712e+06
High	Q5XI66	Ss18	Ss18 protein (Fragment) OS=Rattus norvegicus OX=10116 GN=Ss18 PE=2 SV=1	0	15.559	8	2	6	2	397	42.9	7.11	1.17917	0.57532	2.16055e+06	1.83225e+06	1.47453e+06	2.64197e+06	1.38027e+06	2.82019e+06	1.6048e+06	2.05666e+06
High	Q792Q4	Cript	Cysteine-rich PDZ-binding protein OS=Rattus norvegicus OX=10116 GN=Cript PE=1 SV=1	0.001	4.115	16	2	3	2	101	11.3	9.57	1.1785	0.833555	1.47192e+06	1.24898e+06	6045.26	1.59106e+06	2149842	6045.26	2.54669e+06	1.86303e+06
High	G3V6P6	Rbm3	RNA binding motif protein 3, isoform CRA_a OS=Rattus norvegicus OX=10116 GN=Rbm3 PE=1 SV=1	0	43.533	36	5	19	2	156	17	8.4	1.1782	0.465974	7.29476e+06	6.19143e+06	4.4619e+06	6.71483e+06	7.39757e+06	5.901e+06	6.64277e+06	9.34051e+06
High	Q5PQS7	Ccdc174	Coiled-coil domain-containing protein 174 OS=Rattus norvegicus OX=10116 GN=Ccdc174 PE=2 SV=2	0.001	4.533	5	2	3	2	474	54.4	6.42	1.17785	0.870712	435389	369649	6045.26	261940	840961	6045.26	981222	318900
High	D4ACW0	Rbm6	RNA-binding motif protein 6 OS=Rattus norvegicus OX=10116 GN=Rbm6 PE=1 SV=1	0	506.318	55	67	248	65	1119	128.2	6.2	1.17691	0.517873	1.8006e+08	1.52993e+08	1.93694e+08	1.53012e+08	1.12274e+08	2.11187e+08	2.09188e+08	1.19805e+08
High	Q5XIF6	Tuba4a	Tubulin alpha-4A chain OS=Rattus norvegicus OX=10116 GN=Tuba4a PE=1 SV=1	0	360.383	56	28	222	8	448	49.9	5.06	1.17601	0.721908	8.86986e+07	7.54231e+07	1.21701e+08	3.79687e+07	6.65995e+07	1.37817e+08	6.23701e+07	6.59088e+07
High	Q6AYT3	Rtcb	tRNA-splicing ligase RtcB homolog OS=Rattus norvegicus OX=10116 GN=Rtcb PE=2 SV=1	0	483.141	58	33	260	33	505	55.2	7.23	1.17558	0.784303	1.11556e+09	9.48939e+08	1.68411e+09	6.96096e+08	4.66612e+08	1.92733e+09	9.53224e+08	4.66112e+08
High	F1M820	Sorbs1	Sorbin and SH3 domain-containing protein 1 OS=Rattus norvegicus OX=10116 GN=Sorbs1 PE=1 SV=1	0	89.101	17	17	37	16	1290	143.3	8.22	1.17549	0.711425	9.4821e+06	8.06653e+06	1.15025e+07	6.80247e+06	5.89458e+06	15525093	7.73828e+06	5.18292e+06
High	A0A0G2JUZ0	Mtmr1	Myotubularin-related protein 1 OS=Rattus norvegicus OX=10116 GN=Mtmr1 PE=1 SV=1	0	10.295	7	3	5	3	672	75.5	7.15	1.17462	0.702672	1.34273e+06	1.14312e+06	1.94533e+06	1.0747e+06	409320	1.62333e+06	1.44328e+06	961600
High	Q6AY21	G3bp2	G3BP stress granule assembly factor 2 OS=Rattus norvegicus OX=10116 GN=G3bp2 PE=1 SV=1	0	284.743	56	22	136	22	449	50.7	5.43	1.17449	0.69618	3.91585e+08	3.33407e+08	5.37619e+08	2.56269e+08	2.06334e+08	5.53388e+08	3.88615e+08	2.32751e+08
Medium	G3V9W4	Xpnpep3	RCG59854, isoform CRA_b OS=Rattus norvegicus OX=10116 GN=Xpnpep3 PE=1 SV=1	0.049	1.259	1	1	1	1	506	56.4	7.14	1.17443	0.834745	189100	161014	179193	297806	6045.26	247578	313677	6045.26
High	A0A0G2K3Y0	Zfp385a	Zinc finger protein 385A OS=Rattus norvegicus OX=10116 GN=Zfp385a PE=1 SV=1	0	17.546	16	4	7	4	366	38.3	9.74	1.17414	0.881543	1.79263e+06	1.52675e+06	3.91376e+06	416640	249855	4.12636e+06	407909	843608
High	D3ZK56	Rap2c	RAP2C, member of RAS oncogene family OS=Rattus norvegicus OX=10116 GN=Rap2c PE=1 SV=2	0.003	3.071	9	1	2	1	183	20.7	4.94	1.17371	0.907076	69242	58994.1	6045.26	164892	6045.26	6045.26	195635	6045.26
High	A0A0G2JZ87	Sfswap	Splicing factor, suppressor of white-apricot homolog OS=Rattus norvegicus OX=10116 GN=Sfswap PE=1 SV=1	0	14.409	7	5	11	5	996	109.2	7.87	1.1737	0.404576	1.28909e+06	1.09832e+06	1.10275e+06	1.34766e+06	844549	1.2297e+06	1563816	1.07376e+06
High	O88656	Arpc1b	Actin-related protein 2/3 complex subunit 1B OS=Rattus norvegicus OX=10116 GN=Arpc1b PE=1 SV=3	0	138.299	50	15	43	14	372	41	8.35	1.17323	0.889237	3.03361e+07	2.58569e+07	6.64243e+07	7.9271e+06	3.21934e+06	7.48786e+07	1.06529e+07	5.47674e+06
High	D3ZU51	Rpp30	Ribonuclease P/MRP subunit p30 OS=Rattus norvegicus OX=10116 GN=Rpp30 PE=1 SV=1	0	6.394	9	2	3	2	268	29.5	9.14	1.17293	0.861529	487140	415319	1.08023e+06	6045.26	159683	760477	582844	118099
High	D3ZWZ6	Igf2bp2	Insulin-like growth factor 2 mRNA-binding protein 2 OS=Rattus norvegicus OX=10116 GN=Igf2bp2 PE=1 SV=3	0	304.124	54	31	155	29	592	65.4	8.25	1.17262	0.705368	4.90766e+08	4.18521e+08	6.90274e+08	2.68246e+08	2.97042e+08	7.15488e+08	3.40776e+08	4.16034e+08
High	G3V798	Srsf4	Serine and arginine-rich-splicing factor 4 OS=Rattus norvegicus OX=10116 GN=Srsf4 PE=1 SV=1	0	5.502	3	2	7	1	488	55.6	11.33	1.1724	0.861894	419223	357576	763382	135552	173793	907889	343734	6045.26
High	B2GUX3	Mcm5	DNA helicase OS=Rattus norvegicus OX=10116 GN=Mcm5 PE=2 SV=1	0	129.533	36	21	64	21	734	82.4	8.29	1.17207	0.781832	2.91065e+07	2.48334e+07	4.41006e+07	1.8485e+07	1.19147e+07	4.93971e+07	2.4104e+07	1.38185e+07
High	Q5RKH9	Derl1	Derlin OS=Rattus norvegicus OX=10116 GN=Derl1 PE=2 SV=1	0.002	3.154	4	1	5	1	251	28.8	9.51	1.172	0.846225	542168	462602	941663	226474	219668	1.13895e+06	311611	175940
High	D3ZS02	Cbll1	Cbl proto-oncogene-like 1 OS=Rattus norvegicus OX=10116 GN=Cbll1 PE=4 SV=2	0	16.431	10	3	8	3	491	54.4	8.51	1.17182	0.812903	1.53508e+06	1.31e+06	2.23753e+06	688068	1.00441e+06	3.04341e+06	734430	827401
High	M0R6T4	Mms19	MMS19 homolog, cytosolic iron-sulfur assembly component OS=Rattus norvegicus OX=10116 GN=Mms19 PE=1 SV=1	0	5.894	1	1	2	1	1031	112.9	6.24	1.1709	0.892944	318387	271916	709311	33624.8	72812.4	796408	74174.2	84580.4
High	P62907	Rpl10a	60S ribosomal protein L10a OS=Rattus norvegicus OX=10116 GN=Rpl10a PE=1 SV=2	0	165.01	53	14	90	14	217	24.8	9.94	1.17086	0.767372	2.07493e+08	1.77214e+08	3.11716e+08	1.24555e+08	9.53726e+07	3.42424e+08	1.41018e+08	1.39037e+08
High	D4A6Y1	Npat	Nuclear protein in the AT region (Predicted) OS=Rattus norvegicus OX=10116 GN=Npat PE=1 SV=2	0.006	2.615	2	2	3	2	1415	151.5	5.5	1.17065	0.880352	2.08877e+06	1.78428e+06	4.17232e+06	699820	480714	5.0294e+06	814443	422480
High	P62902	Rpl31	60S ribosomal protein L31 OS=Rattus norvegicus OX=10116 GN=Rpl31 PE=2 SV=1	0	53.824	58	11	42	11	125	14.5	10.54	1.17065	0.67289	1.90677e+08	1.62882e+08	2.5738e+08	1.31728e+08	9.95373e+07	265690066	1.58871e+08	1.47471e+08
High	Q4KLF8	Arpc5	Actin-related protein 2/3 complex subunit 5 OS=Rattus norvegicus OX=10116 GN=Arpc5 PE=1 SV=3	0	6.625	13	1	2	1	151	16.3	5.67	1.17061	0.916397	766583	654857	1.95248e+06	6045.26	6045.26	2.28766e+06	6045.26	6045.26
High	D3ZM54	Rbm12b	RNA-binding motif protein 12B OS=Rattus norvegicus OX=10116 GN=Rbm12b PE=1 SV=1	0	171.213	40	31	95	31	843	97.4	7.5	1.16983	0.812448	5.86687e+07	5.01515e+07	9.44307e+07	2.91655e+07	2.68582e+07	1.07383e+08	4.60405e+07	2.25826e+07
High	G3V9M6	Fbn1	Fibrillin 1 OS=Rattus norvegicus OX=10116 GN=Fbn1 PE=1 SV=1	0	27.161	3	7	7	7	2872	311.7	4.93	1.16939	0.885568	2.10675e+06	1.80157e+06	4.2994e+06	652409	452918	5.1823e+06	887394	250547
High	D3ZIY3	Ythdf3	YTH N(6)-methyladenosine RNA-binding protein 3 OS=Rattus norvegicus OX=10116 GN=Ythdf3 PE=1 SV=1	0	236.22	38	20	123	12	585	63.9	9.04	1.16909	0.725993	6.83317e+07	5.84486e+07	9.87328e+07	4.00942e+07	3.65187e+07	9.77508e+07	6.78713e+07	39373158
High	P46153	Gata6	Transcription factor GATA-6 OS=Rattus norvegicus OX=10116 GN=Gata6 PE=1 SV=2	0	71.435	24	9	28	9	587	59.1	8.31	1.16881	0.756134	1.51781e+07	1.29859e+07	2.01775e+07	1.20256e+07	6.7546e+06	2.54503e+07	1.23762e+07	7.70771e+06
High	P15473	Igfbp3	Insulin-like growth factor-binding protein 3 OS=Rattus norvegicus OX=10116 GN=Igfbp3 PE=1 SV=2	0	25.655	14	6	24	6	292	31.7	8.29	1.16862	0.417825	1.46517e+07	1.25375e+07	1.20219e+07	1.18986e+07	1.3692e+07	1.58492e+07	1.78454e+07	1.02603e+07
High	A0A0G2K0Z9	Nop14	NOP14 nucleolar protein OS=Rattus norvegicus OX=10116 GN=Nop14 PE=1 SV=1	0	33.99	13	9	17	9	862	98.5	7.81	1.16807	0.74918	4.35329e+06	3.7269e+06	6.47158e+06	2.1888e+06	2.52031e+06	6.68506e+06	3.71278e+06	2.66202e+06
High	P49242	Rps3a	40S ribosomal protein S3a OS=Rattus norvegicus OX=10116 GN=Rps3a PE=1 SV=2	0	298.969	81	37	183	37	264	29.9	9.73	1.16797	0.694224	7.47893e+08	6.40338e+08	1.02594e+09	5.26327e+08	3.68745e+08	1.06123e+09	6.44516e+08	537935577
High	Q6P769		Uncharacterized protein OS=Rattus norvegicus OX=10116 PE=2 SV=1	0	58.367	23	6	21	6	391	45.3	4.46	1.1679	0.905729	7.24497e+06	6.20344e+06	1.6675e+07	714180	1.22117e+06	2.00158e+07	813505	905607
High	D3ZND9	Riok3	Serine/threonine-protein kinase RIO3 OS=Rattus norvegicus OX=10116 GN=Riok3 PE=1 SV=1	0	29.694	16	6	11	6	519	58.8	5.83	1.1678	0.833392	4.41809e+06	3.78324e+06	7.60944e+06	1.3304e+06	2.40987e+06	8.31561e+06	3.62344e+06	1.31521e+06
High	Q68FT7	Farsb	Phenylalanyl-tRNA synthetase subunit beta OS=Rattus norvegicus OX=10116 GN=Farsb PE=1 SV=1	0	28.173	16	7	13	7	589	65.6	7.05	1.16652	0.858579	3.8412e+06	3.29288e+06	6.53253e+06	1.54742e+06	1.79868e+06	8.59262e+06	1.88047e+06	1.05052e+06
High	D3Z8B9	Fam76b	Family with sequence similarity 76, member B OS=Rattus norvegicus OX=10116 GN=Fam76b PE=1 SV=1	0	27.165	31	7	20	6	233	26.6	9.22	1.1664	0.43304	3.86894e+06	3.31699e+06	2.37485e+06	4.10928e+06	3.46685e+06	3.56339e+06	4627145	3.4163e+06
High	Q6AXM8	Pon2	Serum paraoxonase/arylesterase 2 OS=Rattus norvegicus OX=10116 GN=Pon2 PE=2 SV=1	0	18.244	19	4	6	4	354	39.6	5.53	1.16622	0.84007	1.67089e+06	1.43274e+06	3.03235e+06	608484	657402	3.19738e+06	965387	849900
High	A4QN30	Ppp1r10	Protein phosphatase 1, regulatory subunit 10 OS=Rattus norvegicus OX=10116 GN=Ppp1r10 PE=2 SV=1	0	79.781	20	13	49	13	872	92.8	9.16	1.16575	0.583704	1.2405e+07	1.06412e+07	6.82285e+06	1.15998e+07	1.35011e+07	1.10378e+07	9.46977e+06	1.67074e+07
Low	D3ZZW2	Tma7	RCG25234 OS=Rattus norvegicus OX=10116 GN=Tma7 PE=4 SV=1	0.052	1.223	16	1	1	1	64	7.1	9.99	1.16537	0.855418	2.1905e+06	1.87966e+06	3820477	57834.3	1760679	4329521	1.95583e+06	286138
High	B2RZ74	Snrnp70	Small nuclear ribonucleoprotein U1 subunit 70 OS=Rattus norvegicus OX=10116 GN=Snrnp70 PE=1 SV=1	0	80.728	33	13	40	13	451	52.1	9.94	1.16472	0.64234	2.41251e+07	2.07132e+07	2.82348e+07	1.32303e+07	2.06744e+07	3.4388e+07	2.08812e+07	1.71062e+07
High	Q9EPH8	Pabpc1	Polyadenylate-binding protein 1 OS=Rattus norvegicus OX=10116 GN=Pabpc1 PE=1 SV=1	0	574.345	71	59	383	30	636	70.7	9.5	1.16466	0.770701	6.39528e+08	5.49112e+08	9.75401e+08	4.39435e+08	2.32502e+08	9.86394e+08	5.88073e+08	3.44119e+08
High	Q62764	Ybx3	Y-box-binding protein 3 OS=Rattus norvegicus OX=10116 GN=Ybx3 PE=1 SV=1	0	198.372	53	21	85	3	361	38.8	9.69	1.16449	0.737758	8.09869e+06	6.95472e+06	1.15906e+07	5.64571e+06	3.62789e+06	8.19972e+06	1.16981e+07	4.39824e+06
High	D3ZGL5	Prpf38a	PRP38 pre-mRNA processing factor 38 (Yeast) domain containing A (Predicted), isoform CRA_b OS=Rattus norvegicus OX=10116 GN=Prpf38a PE=1 SV=1	0	77.853	29	8	31	8	312	37.4	9.94	1.16445	0.415211	1.43092e+07	1.22884e+07	1.58709e+07	9.28872e+06	1.17057e+07	1.47732e+07	1.59774e+07	1.21772e+07
High	P13803	Etfa	Electron transfer flavoprotein subunit alpha, mitochondrial OS=Rattus norvegicus OX=10116 GN=Etfa PE=1 SV=4	0	41.709	31	7	13	7	333	34.9	8.38	1.16431	0.88122	3.20001e+06	2.74841e+06	6.60933e+06	1.01916e+06	616735	7.33552e+06	1.43213e+06	832368
High	D3ZJ92	Prpf40a	Pre-mRNA processing factor 40 homolog A (Yeast) (Predicted) OS=Rattus norvegicus OX=10116 GN=Prpf40a PE=1 SV=1	0	129.126	22	20	74	20	953	108.4	7.56	1.16405	0.0703828	3.7112e+07	3.18818e+07	3.35313e+07	3.36667e+07	2.84472e+07	3.59093e+07	3.5783e+07	3.96438e+07
High	Q99JD3	Slc25a21	Mitochondrial 2-oxodicarboxylate carrier OS=Rattus norvegicus OX=10116 GN=Slc25a21 PE=2 SV=1	0	8.747	9	2	4	2	298	33.3	9.39	1.16404	0.807133	835647	717885	1.24318e+06	349538	560938	1552930	564942	389068
High	A0A0H2UHT6	Rps18	40S ribosomal protein S18 OS=Rattus norvegicus OX=10116 GN=Rps18 PE=1 SV=1	0	146.251	72	24	114	24	151	17.6	10.99	1.16353	0.79301	6.35664e+08	5.46326e+08	9.70011e+08	4.70645e+08	1.98321e+08	1.0473e+09	5.85053e+08	274644092
High	Q07009	Capn2	Calpain-2 catalytic subunit OS=Rattus norvegicus OX=10116 GN=Capn2 PE=1 SV=3	0	131.812	37	18	34	18	700	79.9	4.96	1.16334	0.880601	1.50262e+07	1.29164e+07	2.95057e+07	3.8503e+06	5.39323e+06	3.54982e+07	4.67132e+06	4.90921e+06
High	D3ZFP4	Mcm3	DNA helicase OS=Rattus norvegicus OX=10116 GN=Mcm3 PE=1 SV=3	0	95.655	27	16	36	16	813	91.6	5.48	1.16273	0.701626	1.43159e+07	1.23123e+07	1.84306e+07	9.98399e+06	8.52226e+06	2.16709e+07	1.19988e+07	9.27796e+06
High	D3ZEU8	Fam76a	Family with sequence similarity 76, member A OS=Rattus norvegicus OX=10116 GN=Fam76a PE=4 SV=3	0	14.466	14	4	6	3	311	35.5	9.13	1.16261	0.841819	907412	780498	6045.26	1.12315e+06	1.2123e+06	6045.26	1.28761e+06	1.42858e+06
High	Z4YNF4	Acp1	Low molecular weight phosphotyrosine protein phosphatase OS=Rattus norvegicus OX=10116 GN=Acp1 PE=1 SV=2	0	54.446	41	8	29	8	159	18.2	6.32	1.16251	0.707904	1.60549e+07	1.38106e+07	1.9529e+07	1.22848e+07	9.61794e+06	2.53402e+07	1.29326e+07	9.89189e+06
High	F1LNF1	Hnrnpa2b1	Heterogeneous nuclear ribonucleoproteins A2/B1 OS=Rattus norvegicus OX=10116 GN=Hnrnpa2b1 PE=1 SV=1	0	450.685	75	36	223	31	352	37.3	9.07	1.16241	0.499679	4.35523e+08	3.74673e+08	4.87798e+08	3.5081e+08	2.85411e+08	4.31681e+08	5.351e+08	3.39788e+08
High	M0RC99	Rab5a	Ras-related protein Rab-5A OS=Rattus norvegicus OX=10116 GN=Rab5a PE=2 SV=1	0	20.093	21	4	10	2	215	23.6	8.15	1.16196	0.889896	857950	738364	1.77653e+06	108960	329605	2.09738e+06	249506	226963
High	Q14TE9	Top2b	DNA topoisomerase 2 OS=Rattus norvegicus OX=10116 GN=Top2b PE=2 SV=1	0	7.812	1	2	4	1	1614	181.9	7.94	1.16151	0.914225	153693	132322	372285	6045.26	18635.8	438728	6045.26	16306.9
High	Q6AYL5	Sf3b4	Splicing factor 3B subunit 4 OS=Rattus norvegicus OX=10116 GN=Sf3b4 PE=2 SV=1	0	27.659	12	3	10	3	424	44.3	8.56	1.16147	0.633231	2.89768e+06	2.49485e+06	2.98736e+06	1.24829e+06	3.24888e+06	2.409e+06	3826584	2.45746e+06
High	D4A0W7	Fndc3b	Fibronectin type III domain-containing 3B OS=Rattus norvegicus OX=10116 GN=Fndc3b PE=1 SV=2	0	97.943	23	19	55	19	1207	132.7	6.04	1.16132	0.661626	1.53971e+07	1.32583e+07	1.97103e+07	9.40699e+06	1.06575e+07	2.09877e+07	15168549	1.0035e+07
High	P32089	Slc25a1	Tricarboxylate transport protein, mitochondrial OS=Rattus norvegicus OX=10116 GN=Slc25a1 PE=1 SV=1	0	47.398	27	8	29	8	311	33.8	9.86	1.16062	0.848659	2.12325e+07	1.82941e+07	3.75753e+07	9.61344e+06	7.69345e+06	42541857	1.28144e+07	8.34108e+06
High	D3ZGN2	Cpne5	Copine 5 OS=Rattus norvegicus OX=10116 GN=Cpne5 PE=1 SV=1	0.002	3.683	2	1	2	1	593	65.6	5.77	1.16055	0.90682	344492	296836	764598	30998.5	94912	948171	53345	31960.7
High	D4A7R0	LOC108348180	Signal recognition particle subunit SRP72 OS=Rattus norvegicus OX=10116 GN=LOC108348180 PE=1 SV=2	0	23.483	14	6	10	4	670	74.6	9.17	1.16053	0.889813	1.56878e+06	1.35177e+06	3.80391e+06	245361	6045.26	3.18519e+06	811224	709910
High	F1LW07	Ppp1r13l	Protein phosphatase 1, regulatory subunit 13-like OS=Rattus norvegicus OX=10116 GN=Ppp1r13l PE=1 SV=2	0	55.218	20	12	26	12	825	88.9	6.9	1.16039	0.736069	1.23813e+07	1.067e+07	1.58406e+07	9.66921e+06	6.50003e+06	1.9079e+07	1.23577e+07	5.70721e+06
High	Q4V7D3	Maco1	Macoilin OS=Rattus norvegicus OX=10116 GN=Maco1 PE=1 SV=1	0	7.294	7	3	3	3	664	76	9.09	1.15982	0.743915	830045	715666	1.09896e+06	558415	489618	1.35239e+06	504184	633559
High	Q3T1J1	Eif5a	Eukaryotic translation initiation factor 5A-1 OS=Rattus norvegicus OX=10116 GN=Eif5a PE=1 SV=3	0	97.873	41	9	34	9	154	16.8	5.24	1.15973	0.875156	2.89397e+07	2.49538e+07	5.66545e+07	1.07859e+07	7.42089e+06	6.43024e+07	1.36795e+07	8.83725e+06
High	G3V7L9	Luzp1	Leucine zipper protein 1 OS=Rattus norvegicus OX=10116 GN=Luzp1 PE=1 SV=1	0	46.928	18	13	20	13	1073	119.7	8.12	1.15934	0.228827	5.06209e+06	4.36637e+06	4.81389e+06	4.79847e+06	3.48675e+06	5.49393e+06	4.82069e+06	4.87166e+06
High	Q8CHJ4	Yy1	Transcription factor YY1 OS=Rattus norvegicus OX=10116 GN=Yy1 PE=1 SV=1	0	74.276	33	15	53	15	411	44.4	6.21	1.15913	0.451851	3.54556e+07	3.05882e+07	2.41204e+07	3.11424e+07	3.65017e+07	2.72877e+07	4.32703e+07	3.58089e+07
High	Q6VEU1	Nob1	RNA-binding protein NOB1 OS=Rattus norvegicus OX=10116 GN=Nob1 PE=2 SV=1	0	59.989	33	13	61	13	410	46.4	6.6	1.15837	0.652284	2.56441e+07	2.21381e+07	3.26469e+07	1.65444e+07	1.72228e+07	3.51751e+07	2.31049e+07	1.86525e+07
High	A0A0G2K2P5	Tjp1	Tight junction protein ZO-1 OS=Rattus norvegicus OX=10116 GN=Tjp1 PE=1 SV=1	0	1875.91	78	130	878	3	1765	197	6.6	1.15805	0.818688	5.81582e+07	5.02208e+07	1.03022e+08	2.93417e+07	1.82989e+07	8.76412e+07	6.29529e+07	2.38805e+07
High	P15205	Map1b	Microtubule-associated protein 1B OS=Rattus norvegicus OX=10116 GN=Map1b PE=1 SV=3	0	218.22	20	34	81	32	2461	269.5	4.81	1.15648	0.641447	2.28496e+07	1.97579e+07	2.96562e+07	1.24178e+07	1.71996e+07	2.95952e+07	1.97041e+07	1.92496e+07
Medium	G3V8C9	Ncoa6	Nuclear receptor coactivator 6 OS=Rattus norvegicus OX=10116 GN=Ncoa6 PE=1 SV=3	0.034	1.402	1	1	1	1	2058	218.1	9.32	1.15641	0.531121	20226377	1.74906e+07	17875310	12788822	21807630	18961536	25981550	15736045
High	G3V8L9	Cavin1	Caveolae-associated protein 1 OS=Rattus norvegicus OX=10116 GN=Cavin1 PE=1 SV=1	0	132.498	44	14	58	14	392	43.9	5.52	1.15574	0.851212	4.5498e+07	3.93671e+07	8.20804e+07	2.18447e+07	1.41763e+07	8.8819e+07	2.90877e+07	1.85873e+07
Medium	A0A0G2KAB3		Uncharacterized protein OS=Rattus norvegicus OX=10116 PE=4 SV=1	0.034	1.405	7	1	1	1	94	10	11.06	1.15555	0.79939	1.1665e+06	1.00948e+06	1.95098e+06	666130	411325	1.62402e+06	1.34388e+06	531611
High	D4A0L4	Ybx3	Y-box-binding protein 3 OS=Rattus norvegicus OX=10116 GN=Ybx3 PE=1 SV=3	0	185.137	50	20	90	2	291	31.3	10.4	1.15537	0.721789	1.72276e+07	1.49109e+07	23349659	1.68154e+07	4.56766e+06	1.61705e+07	22057488	1.34547e+07
High	A0A0G2JZI0	Safb	Scaffold attachment factor B OS=Rattus norvegicus OX=10116 GN=Safb PE=1 SV=1	0	284.765	35	35	122	24	940	105.5	5.36	1.15426	0.385234	6.88658e+07	5.96624e+07	4.76255e+07	7.4875e+07	5.64867e+07	6.3536e+07	7.88371e+07	6.42244e+07
High	F1LRB8	Mat2a	S-adenosylmethionine synthase OS=Rattus norvegicus OX=10116 GN=Mat2a PE=1 SV=2	0	30.966	28	9	22	9	395	43.6	6.37	1.15397	0.789299	8.5221e+06	7.385e+06	1.19222e+07	5.25538e+06	4.97744e+06	1.47179e+07	7.23406e+06	3.61432e+06
Low	D4A1D3	Sacs	Sacsin molecular chaperone OS=Rattus norvegicus OX=10116 GN=Sacs PE=1 SV=2	0.059	1.171	0	1	4	1	4590	521.2	7.09	1.15326	0.338676	2.12217e+06	1.84015e+06	1.74207e+06	1.79664e+06	1.98173e+06	2.36349e+06	2.37965e+06	1.62338e+06
High	B2RYQ2	Ptpa	Serine/threonine-protein phosphatase 2A activator OS=Rattus norvegicus OX=10116 GN=Ptpa PE=1 SV=1	0.001	4.214	3	1	2	1	323	36.6	6.29	1.15293	0.921956	164308	142513	415447	6045.26	6045.26	480832	6045.26	6045.26
High	Q9EQE1	Senp2	Sentrin-specific protease 2 OS=Rattus norvegicus OX=10116 GN=Senp2 PE=1 SV=1	0	88.892	27	15	53	15	588	67.2	9.58	1.1529	0.716958	5.29247e+07	4.59057e+07	7.3816e+07	3.01836e+07	3.37175e+07	7.18301e+07	5.44393e+07	3.25046e+07
High	F1M049	Atxn2	Ataxin 2 OS=Rattus norvegicus OX=10116 GN=Atxn2 PE=1 SV=3	0	303.057	40	38	166	37	1085	117.2	8.88	1.15289	0.752358	1.22377e+08	1.06149e+08	1.60855e+08	9.74784e+07	6.01124e+07	1.94135e+08	1.07953e+08	6.50439e+07
High	Q6AYJ1	Recql	ATP-dependent DNA helicase Q1 OS=Rattus norvegicus OX=10116 GN=Recql PE=1 SV=1	0	14.493	9	4	8	4	621	69.6	7.85	1.1525	0.754637	2.12449e+06	1.84337e+06	3.31915e+06	1.45884e+06	752123	2.80212e+06	1.90047e+06	1.67089e+06
High	Q4FZT9	Psmd2	26S proteasome non-ATPase regulatory subunit 2 OS=Rattus norvegicus OX=10116 GN=Psmd2 PE=1 SV=1	0	76.552	19	12	28	12	908	100.1	5.2	1.15137	0.884354	1.07296e+07	9.31892e+06	2.19371e+07	2.33842e+06	3.68124e+06	2.38035e+07	4.91968e+06	3.46545e+06
High	Q62766	322	SSeCKS OS=Rattus norvegicus OX=10116 GN=322 PE=4 SV=1	0	93.778	17	14	22	14	1596	172.4	4.45	1.15019	0.914084	3.35245e+06	2.91469e+06	7.94627e+06	427265	370521	9.0771e+06	544703	435536
High	D4AEB4	Nat10	RNA cytidine acetyltransferase OS=Rattus norvegicus OX=10116 GN=Nat10 PE=1 SV=1	0.003	2.929	2	2	2	2	909	102.1	8.28	1.14968	0.90263	621541	540621	1.24391e+06	190287	187670	1.63794e+06	220637	6045.26
High	Q5XIF4	Sumo3	Small ubiquitin-related modifier 3 OS=Rattus norvegicus OX=10116 GN=Sumo3 PE=3 SV=1	0	40.588	35	6	38	6	110	12.4	5.86	1.14881	0.523373	4.49794e+08	3.9153e+08	5.15329e+08	3.24417e+08	3.34845e+08	5.37098e+08	4.66454e+08	3.45829e+08
High	A0A0U1RRV7	Srsf3	RCG61099, isoform CRA_b OS=Rattus norvegicus OX=10116 GN=Srsf3 PE=1 SV=1	0	52.22	47	6	24	5	124	14.2	10.08	1.14827	0.669885	2.90667e+07	2.53136e+07	4.02875e+07	2.03514e+07	1.53017e+07	33960020	2.94197e+07	2.38203e+07
High	D3ZDX7	Mrpl48	Mitochondrial ribosomal protein L48 OS=Rattus norvegicus OX=10116 GN=Mrpl48 PE=1 SV=1	0.007	2.3	5	1	2	1	211	24	9.51	1.14776	0.726916	417614	363850	512795	203935	374820	639376	337517	275948
High	D4A2D3	Mycbp2	MYC-binding protein 2, E3 ubiquitin protein ligase OS=Rattus norvegicus OX=10116 GN=Mycbp2 PE=1 SV=3	0	14.257	1	4	7	4	4538	498.6	7.09	1.14776	0.809844	1.1188e+06	974773	1.88861e+06	562967	472737	1.76276e+06	744453	849200
High	Q3KR97	Baiap2l1	Brain-specific angiogenesis inhibitor 1-associated protein 2-like protein 1 OS=Rattus norvegicus OX=10116 GN=Baiap2l1 PE=1 SV=1	0	106.194	51	23	39	23	516	57.4	8.84	1.14717	0.87413	1.93703e+07	1.68853e+07	3.91551e+07	6.04522e+06	5.45542e+06	3.85843e+07	1.08184e+07	8.70831e+06
High	Q6P9Y4	Slc25a4	ADP/ATP translocase 1 OS=Rattus norvegicus OX=10116 GN=Slc25a4 PE=1 SV=1	0	138.291	52	21	98	11	298	32.9	9.74	1.14717	0.853893	6.89771e+07	6.01281e+07	1.17486e+08	2.97602e+07	3.31383e+07	1.37401e+08	4.52637e+07	2.4266e+07
High	Q66HT2	Tox4	Epidermal Langerhans cell protein LCP1 OS=Rattus norvegicus OX=10116 GN=Tox4 PE=1 SV=1	0	19.699	16	7	11	7	619	66	5.01	1.14694	0.822976	4.55399e+06	3.97055e+06	8.28823e+06	1.6064e+06	2.01702e+06	6.82803e+06	3.38644e+06	3.44748e+06
High	P62856	Rps26	40S ribosomal protein S26 OS=Rattus norvegicus OX=10116 GN=Rps26 PE=3 SV=3	0	44.259	44	4	38	4	115	13	11	1.14586	0.845637	1.32833e+08	1.15924e+08	2.31049e+08	7.05804e+07	4.61429e+07	2.40659e+08	1.11804e+08	4.60363e+07
High	A0A0G2K1I8	Tia1	TIA1 cytotoxic granule-associated RNA-binding protein OS=Rattus norvegicus OX=10116 GN=Tia1 PE=4 SV=1	0	30.386	31	5	21	2	176	19.8	8.79	1.14531	0.879512	613020	535245	6045.26	497868	1.10182e+06	6045.26	572965	1.26005e+06
High	P11232	Txn	Thioredoxin OS=Rattus norvegicus OX=10116 GN=Txn PE=1 SV=2	0	40.061	43	5	24	5	105	11.7	4.92	1.14519	0.831705	3.60744e+07	3.15008e+07	6.09602e+07	17169490	1.63728e+07	6.26423e+07	29083557	1.64973e+07
High	A0A0G2K719	Ddx3x	DEAD-box helicase 3, X-linked OS=Rattus norvegicus OX=10116 GN=Ddx3x PE=1 SV=1	0	824.238	77	67	718	11	662	73.1	7.18	1.14512	0.767755	7.07516e+08	6.17851e+08	1.00761e+09	4.93367e+08	3.5258e+08	1.03803e+09	7.43803e+08	3.40717e+08
High	D4A8G0	Lsm12	LSM12 homolog OS=Rattus norvegicus OX=10116 GN=Lsm12 PE=1 SV=1	0	89.791	59	11	41	11	195	21.7	7.74	1.14436	0.817264	1.36704e+08	1.1946e+08	2.13955e+08	105745053	3.86785e+07	2.24865e+08	1.24317e+08	6.09311e+07
High	D4A3K5	Hist1h1a	Histone H1.1 OS=Rattus norvegicus OX=10116 GN=Hist1h1a PE=1 SV=1	0	81.855	32	9	33	6	214	22	10.99	1.14425	0.872745	1.96135e+07	17141033	3.78846e+07	8.48547e+06	5.05306e+06	3.93158e+07	1.33116e+07	6.21321e+06
High	A0A0G2JSH5	Alb	Serum albumin OS=Rattus norvegicus OX=10116 GN=Alb PE=1 SV=1	0	97.499	10	7	54	7	608	68.7	6.48	1.14412	0.552015	6.3033e+08	5.50927e+08	7.05915e+08	5.37858e+08	4.09009e+08	8.00387e+08	5.78761e+08	5.11841e+08
High	B1WC42	Trip6	LOC686323 protein OS=Rattus norvegicus OX=10116 GN=Trip6 PE=2 SV=1	0	112.381	63	21	54	21	480	50.9	7.42	1.144	0.684234	1.56571e+07	1.36863e+07	1.95401e+07	9.96083e+06	1.15578e+07	2.09102e+07	1.67456e+07	9.31547e+06
High	M0R907	Snrpd3	Small nuclear ribonucleoprotein Sm D3 OS=Rattus norvegicus OX=10116 GN=Snrpd3 PE=1 SV=1	0	38.587	32	3	17	3	126	13.9	10.32	1.14397	0.677036	1.7507e+07	1.53037e+07	1.52319e+07	1.46206e+07	1.60588e+07	8.0197e+06	2.43436e+07	2.01577e+07
High	A0A0G2K6A2	Ptpn9	Tyrosine-protein phosphatase non-receptor type 9 OS=Rattus norvegicus OX=10116 GN=Ptpn9 PE=1 SV=1	0	8.285	4	2	2	2	539	61.9	8.79	1.14376	0.870205	948078	828913	1.76442e+06	225910	496406	1.88908e+06	734162	220987
High	P12001	Rpl18	60S ribosomal protein L18 OS=Rattus norvegicus OX=10116 GN=Rpl18 PE=1 SV=2	0	92.94	48	13	66	13	188	21.6	11.78	1.14332	0.774837	2.59455e+08	2.26931e+08	3.87567e+08	1.60467e+08	1.32759e+08	3.8845e+08	2.38031e+08	1.51883e+08
High	A0A0H2UHD9	Ncln	Nicalin OS=Rattus norvegicus OX=10116 GN=Ncln PE=1 SV=1	0	6.54	2	1	1	1	562	62.8	6.58	1.14305	0.905676	276263	241690	541248	62589.1	121233	731210	6045.26	91534.5
High	F1LTR1	Wdr26	WD repeat-containing protein 26 OS=Rattus norvegicus OX=10116 GN=Wdr26 PE=3 SV=2	0	6.932	5	2	4	2	514	58.5	6.34	1.14192	0.752844	1.16035e+06	1.01614e+06	1.74605e+06	532363	770023	1.51073e+06	1.19153e+06	778803
High	Q3ZAV2	Ybx1	Nuclease-sensitive element-binding protein 1 OS=Rattus norvegicus OX=10116 GN=Ybx1 PE=1 SV=1	0	260.871	62	24	144	16	326	36.2	9.88	1.14156	0.474649	1.47431e+08	1.29148e+08	1.31646e+08	1.61332e+08	9.44657e+07	1.21908e+08	1.61908e+08	1.58476e+08
High	Q4KLZ3	Dazap1	DAZ associated protein 1, isoform CRA_a OS=Rattus norvegicus OX=10116 GN=Dazap1 PE=1 SV=1	0	113.604	27	9	65	9	405	43.1	8.56	1.14149	0.648755	9.1905e+07	8.0513e+07	1.07848e+08	7.88297e+07	5.48614e+07	1.19154e+08	9.69904e+07	5.95702e+07
High	Q5RJT0		Ashwin OS=Rattus norvegicus OX=10116 PE=1 SV=1	0	22.442	32	5	14	5	232	25.8	9.66	1.14092	0.624285	9.53493e+06	8.35724e+06	9.81147e+06	6.23321e+06	9.02703e+06	1.34132e+07	7.66406e+06	7.52748e+06
High	D3ZQM0	Sf3a1	Splicing factor 3a, subunit 1 OS=Rattus norvegicus OX=10116 GN=Sf3a1 PE=1 SV=1	0	146.393	38	27	78	27	791	88.5	5.22	1.14081	0.583306	2.73627e+07	2.39853e+07	2.22419e+07	2.80406e+07	2.16734e+07	1.69371e+07	3.10178e+07	3.41332e+07
High	G3V7V3	Slc27a4	Solute carrier family 27 (Fatty acid transporter), member 4 OS=Rattus norvegicus OX=10116 GN=Slc27a4 PE=1 SV=1	0	5.355	3	2	4	2	643	72.1	8.62	1.14054	0.90083	328108	287679	712577	79698.7	70759.8	764470	123543	96311.1
High	Q6MGA9	Brd2	Bromodomain-containing protein 2 OS=Rattus norvegicus OX=10116 GN=Brd2 PE=1 SV=1	0	97.38	26	16	21	14	798	88	9.13	1.14049	0.929351	7.46409e+06	6.54464e+06	1.94443e+07	183624	6045.26	2.20679e+07	132221	192162
High	Q6IMZ3	Anxa6	Annexin OS=Rattus norvegicus OX=10116 GN=Anxa6 PE=1 SV=1	0	38.495	17	9	12	9	673	75.7	5.57	1.14048	0.921587	2.69817e+06	2.36583e+06	6.61537e+06	121535	360569	7.40455e+06	273999	415965
High	Q5XI32	Capzb	F-actin-capping protein subunit beta OS=Rattus norvegicus OX=10116 GN=Capzb PE=1 SV=1	0	218.958	61	22	57	22	272	30.6	6	1.14047	0.909039	7.78661e+07	6.82757e+07	1.83095e+08	1.32962e+07	8.43578e+06	1.85728e+08	2.89278e+07	1.8943e+07
High	D3ZJ32	Esyt2	Extended synaptotagmin 2 OS=Rattus norvegicus OX=10116 GN=Esyt2 PE=1 SV=3	0	26.754	8	5	8	5	845	93.9	8.24	1.14044	0.801866	2.5594e+07	2.24422e+07	39786455	14356549	13183670	4.14463e+07	1.80135e+07	17322238
High	P27791	Prkaca	cAMP-dependent protein kinase catalytic subunit alpha OS=Rattus norvegicus OX=10116 GN=Prkaca PE=1 SV=2	0	18.861	9	4	7	4	351	40.6	8.65	1.14013	0.88931	2.4799e+06	2.1751e+06	5.54513e+06	626283	353892	4.77141e+06	1.78568e+06	882596
High	Q5PQK2	Fus	FUS RNA-binding protein OS=Rattus norvegicus OX=10116 GN=Fus PE=1 SV=1	0	325.434	29	19	204	16	518	52.6	9.36	1.13983	0.450961	8.25988e+08	7.24657e+08	7.31054e+08	5.87154e+08	8.55764e+08	8.32315e+08	9.84503e+08	6.61147e+08
High	Q5XII9	Mtfr1l	Mitochondrial fission regulator 1-like OS=Rattus norvegicus OX=10116 GN=Mtfr1l PE=1 SV=1	0	11.901	11	2	3	2	289	31.7	6.1	1.13929	0.887184	917448	805281	1.94519e+06	464609	6045.26	1.83024e+06	480332	441775
High	B2RZ72	Arpc4	Actin-related protein 2/3 complex subunit 4 OS=Rattus norvegicus OX=10116 GN=Arpc4 PE=1 SV=1	0	46.88	53	8	21	8	168	19.7	8.43	1.13898	0.911865	1.99552e+07	1.75202e+07	4.79108e+07	2.54075e+06	2.10893e+06	47877584	7.77375e+06	4.21417e+06
High	Q6AXT8	Sf3a2	Splicing factor 3A subunit 2 OS=Rattus norvegicus OX=10116 GN=Sf3a2 PE=2 SV=1	0	35.057	17	7	19	7	471	49.9	9.64	1.13871	0.535158	7.5766e+06	6.65369e+06	6.86378e+06	7.37821e+06	5.71908e+06	5.12816e+06	8.21188e+06	9.38978e+06
High	P83888	Tubg1	Tubulin gamma-1 chain OS=Rattus norvegicus OX=10116 GN=Tubg1 PE=2 SV=1	0	129.142	48	18	64	18	451	51.1	6.02	1.13832	0.524665	2.6522e+07	2.32992e+07	2.8328e+07	1.7835e+07	2.37346e+07	2.94237e+07	3.0577e+07	1.95654e+07
High	O08700	Vps45	Vacuolar protein sorting-associated protein 45 OS=Rattus norvegicus OX=10116 GN=Vps45 PE=1 SV=1	0.007	2.201	2	1	1	1	570	64.9	8.25	1.13798	0.926873	94615	83143.1	237339	6045.26	6045.26	271755	6045.26	6045.26
High	P54258	Atn1	Atrophin-1 OS=Rattus norvegicus OX=10116 GN=Atn1 PE=1 SV=1	0	31.492	8	5	10	5	1183	124.7	8.91	1.13776	0.808355	1.14787e+07	1.00889e+07	1.77171e+07	7.27355e+06	5.276e+06	1.87623e+07	9.21513e+06	6.4587e+06
High	Q5BJT0	Arglu1	Arginine and glutamate-rich protein 1 OS=Rattus norvegicus OX=10116 GN=Arglu1 PE=1 SV=1	0	29.814	30	12	35	12	271	32.9	10.36	1.13753	0.844703	9.20741e+07	8.09418e+07	1.49449e+08	6.21473e+07	3.12297e+07	1.69176e+08	7.08056e+07	3.62405e+07
High	Q9JLZ1	Glrx3	Glutaredoxin-3 OS=Rattus norvegicus OX=10116 GN=Glrx3 PE=1 SV=2	0	9.08	11	3	3	3	337	37.8	5.72	1.13751	0.503378	3.86842e+08	3.40079e+08	2.7338e+08	353866368	3.92991e+08	3.21491e+08	491890560	347144416
High	D3ZYT2	Mrps5	Mitochondrial ribosomal protein S5 OS=Rattus norvegicus OX=10116 GN=Mrps5 PE=1 SV=1	0	20.901	14	6	14	6	432	48.1	10.01	1.13738	0.447404	7.95375e+06	6.99304e+06	7.90408e+06	8.05902e+06	5.01601e+06	8.48347e+06	8.56164e+06	6.81613e+06
High	A0A0H2UHU0	Rps25	40S ribosomal protein S25 OS=Rattus norvegicus OX=10116 GN=Rps25 PE=4 SV=1	0	39.696	40	8	40	8	124	13.6	10.11	1.13733	0.851528	2.26162e+08	1.98854e+08	376987557	1.3002e+08	8.95547e+07	4.30923e+08	1.46143e+08	1.01421e+08
High	Q4QQS4	Ruvbl2	RuvB-like helicase OS=Rattus norvegicus OX=10116 GN=Ruvbl2 PE=1 SV=1	0	47.393	25	11	21	11	463	51.1	5.64	1.13696	0.874103	1.06596e+07	9.37555e+06	18802727	5.01333e+06	4.3106e+06	2.25799e+07	5.05671e+06	4.34217e+06
High	F1M1H0	Dera	Deoxyribose-phosphate aldolase OS=Rattus norvegicus OX=10116 GN=Dera PE=1 SV=3	0	8.056	4	1	2	1	318	35.1	8.59	1.13676	0.888967	1.03582e+06	911196	2139240	6045.26	588303	2.11449e+06	629991	362966
Medium	Q6P4Z8	Dpagt1	Dolichyl-phosphate (UDP-N-acetylglucosamine) N-acetylglucosaminephosphotransferase 1 (GlcNAc-1-P transferase) OS=Rattus norvegicus OX=10116 GN=Dpagt1 PE=1 SV=1	0.026	1.551	2	1	1	1	410	46.4	8.03	1.13665	0.811289	1.48268e+06	1304423	2.16321e+06	980204	769851	2578606	906322	963102
High	P14408	Fh	Fumarate hydratase, mitochondrial OS=Rattus norvegicus OX=10116 GN=Fh PE=1 SV=2	0	5.016	7	2	5	2	507	54.4	8.73	1.13661	0.873864	6.90627e+06	6.07619e+06	14141741	1.7996e+06	2287236	12353601	5.23817e+06	3127035
High	B1WC16	Bclaf1	BCL2-associated transcription factor 1 OS=Rattus norvegicus OX=10116 GN=Bclaf1 PE=1 SV=1	0	243.57	39	33	141	32	921	106	9.99	1.1357	0.510185	8.96407e+07	7.89297e+07	9.27932e+07	7.91218e+07	6.48741e+07	1.09926e+08	9.20087e+07	6.69872e+07
High	B5DF93	Patl1	Protein PAT1 homolog 1 OS=Rattus norvegicus OX=10116 GN=Patl1 PE=2 SV=1	0	12.872	12	6	7	6	770	86.8	6.48	1.13526	0.499115	1.73619e+06	1.52934e+06	1.8598e+06	1.63569e+06	1.09253e+06	2.04709e+06	1.64999e+06	1.5115e+06
High	D4A702	Synpo2	Synaptopodin-2 OS=Rattus norvegicus OX=10116 GN=Synpo2 PE=1 SV=2	0	33.161	10	10	16	10	1262	135.9	8.51	1.13518	0.766267	4.8067e+06	4.23429e+06	6.98623e+06	3.70691e+06	2.00974e+06	6.68823e+06	4.67471e+06	3.05717e+06
Medium	A0A0H2UHL3	Aebp1	Adipocyte enhancer-binding protein 1 OS=Rattus norvegicus OX=10116 GN=Aebp1 PE=4 SV=1	0.013	1.9	1	1	1	1	1127	127.9	5.2	1.13494	0.930619	171212	150856	440476	6045.26	6045.26	501546	6045.26	6045.26
High	B1WC25	Tra2a	Tra2a protein OS=Rattus norvegicus OX=10116 GN=Tra2a PE=1 SV=1	0	29.196	15	5	22	3	282	32.6	11.27	1.1346	0.7428	4.6422e+06	4.09148e+06	3.87597e+06	2.85797e+06	5.5405e+06	3.38478e+06	3.18867e+06	7.35314e+06
High	Q9ESH1	Psmd4	26S proteasome subunit S5a OS=Rattus norvegicus OX=10116 GN=Psmd4 PE=1 SV=1	0	43.116	16	4	11	4	377	40.7	4.79	1.13432	0.859836	4.67981e+06	4.12566e+06	9002798	1.58441e+06	1.78978e+06	7.97223e+06	2.92301e+06	3.14421e+06
High	Q80ZG5	Slu7	Pre-mRNA-splicing factor SLU7 OS=Rattus norvegicus OX=10116 GN=Slu7 PE=1 SV=2	0	159.795	51	29	75	29	586	68.3	6.86	1.1342	0.762318	5.24865e+07	4.62762e+07	7.18437e+07	4.03224e+07	2.66626e+07	7.67206e+07	5.16038e+07	2.91352e+07
High	A0A0G2K0Q7	Mylk	Myosin light chain kinase OS=Rattus norvegicus OX=10116 GN=Mylk PE=1 SV=1	0	4.971	1	2	3	2	1952	213.9	6	1.13395	0.847936	507631	447665	773534	337805	231655	990269	238900	293723
High	P20909	Col11a1	Collagen alpha-1(XI) chain OS=Rattus norvegicus OX=10116 GN=Col11a1 PE=1 SV=2	0	117.951	12	13	25	13	1804	180.9	5.21	1.13347	0.926764	1.51136e+07	1.33339e+07	3.71193e+07	1.88432e+06	998236	4.26229e+07	2.051e+06	667040
High	B2RYG2	Pck2	Pck2 protein (Fragment) OS=Rattus norvegicus OX=10116 GN=Pck2 PE=2 SV=1	0	21.877	10	5	5	5	663	73.2	8	1.13337	0.742991	1.57957e+06	1.3937e+06	1.64634e+06	651884	1.88288e+06	2.06697e+06	1.81994e+06	851807
High	D3ZFT1	Rfc1	Replication factor C subunit 1 OS=Rattus norvegicus OX=10116 GN=Rfc1 PE=1 SV=2	0	46.805	11	10	19	10	1131	125.7	9.36	1.13315	0.862431	4.59212e+06	4.05252e+06	8.16093e+06	2.71488e+06	1.28175e+06	8.64131e+06	2.92604e+06	2.20902e+06
High	A0A096MK61	Crtapl1	Cartilage-associated protein-like 1 OS=Rattus norvegicus OX=10116 GN=Crtapl1 PE=1 SV=1	0	4.952	4	2	3	2	403	46.5	5.8	1.132	0.876783	710397	627562	1.22457e+06	245042	413073	1.50111e+06	418838	211241
High	Q9Z2Q1	Sec31a	Protein transport protein Sec31A OS=Rattus norvegicus OX=10116 GN=Sec31a PE=1 SV=2	0	79.27	16	16	24	16	1249	135.2	7.09	1.13165	0.901415	8.61106e+06	7.6093e+06	1.88684e+07	1.47977e+06	2.47973e+06	1.87497e+07	4.29313e+06	2.79037e+06
Medium	B5DF55	Stam	RCG55706 OS=Rattus norvegicus OX=10116 GN=Stam PE=1 SV=1	0.045	1.277	1	1	2	1	547	59.6	4.86	1.1308	0.741084	387619	342782	521614	297528	209206	550025	354979	257852
High	Q9JIL8	Rad50	DNA repair protein RAD50 OS=Rattus norvegicus OX=10116 GN=Rad50 PE=1 SV=1	0	6.076	3	3	3	3	1312	153.7	7.05	1.13031	0.84029	721257	638107	957009	432631	524682	1.39755e+06	548414	217810
High	P62755	Rps6	40S ribosomal protein S6 OS=Rattus norvegicus OX=10116 GN=Rps6 PE=1 SV=1	0	222.219	43	20	123	20	249	28.7	10.84	1.12909	0.794493	3.35841e+08	2.97443e+08	4.94298e+08	2.36967e+08	1.61065e+08	5.21706e+08	2.6834e+08	2.17475e+08
High	Q6AYC4	Capg	Macrophage-capping protein OS=Rattus norvegicus OX=10116 GN=Capg PE=1 SV=1	0	74.481	38	9	17	9	349	38.8	6.55	1.12891	0.910472	3.39335e+07	3.00587e+07	7.45453e+07	3.79051e+06	1.18403e+07	80018475	1.78821e+07	3.89993e+06
High	Q4KLH4	Pspc1	Paraspeckle component 1 OS=Rattus norvegicus OX=10116 GN=Pspc1 PE=1 SV=1	0	61.013	27	13	38	12	522	58.7	6.67	1.12847	0.819068	2.60543e+07	2.30881e+07	4.11622e+07	1.46997e+07	1.34025e+07	4.04672e+07	2.5271e+07	1.24246e+07
High	Q68FX3	Ddx19a	DEAD (Asp-Glu-Ala-Asp) box polypeptide 19a OS=Rattus norvegicus OX=10116 GN=Ddx19a PE=1 SV=1	0	54.095	27	8	12	8	478	53.9	6.74	1.12813	0.891019	3.74754e+06	3.32191e+06	7.87316e+06	1.00771e+06	1.08486e+06	7.29528e+06	2.70562e+06	1.24171e+06
High	P62832	Rpl23	60S ribosomal protein L23 OS=Rattus norvegicus OX=10116 GN=Rpl23 PE=2 SV=1	0	143.232	68	11	64	11	140	14.9	10.51	1.12762	0.906061	1.30437e+08	1.15675e+08	2.73156e+08	4.87562e+07	2.51132e+07	3.03762e+08	5.51226e+07	3.24266e+07
High	P25886	Rpl29	60S ribosomal protein L29 OS=Rattus norvegicus OX=10116 GN=Rpl29 PE=1 SV=3	0	31.057	38	7	33	7	156	17.3	11.78	1.12761	0.687492	1.40625e+08	1.2471e+08	1.86226e+08	1.26426e+08	6.14793e+07	1.54395e+08	1.2905e+08	1.38429e+08
High	Q5BJP4	Rbm39	RNA binding motif protein 39 OS=Rattus norvegicus OX=10116 GN=Rbm39 PE=1 SV=1	0	154.701	39	22	71	22	524	58.6	10.13	1.12741	0.342298	5.90309e+07	5.23597e+07	6.04003e+07	5.38315e+07	4.28472e+07	6.5908e+07	5.45491e+07	5.66356e+07
High	B5DEL9	Rps7	40S ribosomal protein S7 OS=Rattus norvegicus OX=10116 GN=Rps7 PE=2 SV=1	0	125.523	72	17	49	17	194	22.1	10.1	1.12625	0.901242	1.08312e+08	9.61702e+07	2.33389e+08	3.75552e+07	1.7566e+07	2.26744e+08	7.3226e+07	2.49664e+07
High	D3ZTR1	Mrps17	Mitochondrial ribosomal protein S17 OS=Rattus norvegicus OX=10116 GN=Mrps17 PE=1 SV=1	0	25.06	54	4	14	4	127	14	9.69	1.12593	0.744771	4731818	4.20257e+06	6.31306e+06	3.07953e+06	3.21513e+06	6.241e+06	5.3375e+06	2.61696e+06
High	G3V7W1	Pdcd6	Programmed cell death protein 6 OS=Rattus norvegicus OX=10116 GN=Pdcd6 PE=2 SV=1	0	7.122	10	2	6	2	191	21.9	5.64	1.12565	0.899424	1.72876e+06	1.53579e+06	3423865	586210	597287	3.86169e+06	944863	379723
High	Q64599	LOC286987	Hemiferrin OS=Rattus norvegicus OX=10116 GN=LOC286987 PE=2 SV=1	0	96.73	65	15	80	14	216	24.1	7.66	1.12457	0.499895	9.76394e+07	8.68235e+07	7.57245e+07	1.03355e+08	8.13914e+07	7.38231e+07	1.10519e+08	1.08576e+08
High	P62909	Rps3	40S ribosomal protein S3 OS=Rattus norvegicus OX=10116 GN=Rps3 PE=1 SV=1	0	227.975	87	32	164	32	243	26.7	9.66	1.12411	0.816978	4.65109e+08	4.13758e+08	7.2415e+08	2.72048e+08	2.45077e+08	7.26427e+08	4.11153e+08	2.57748e+08
High	Q9JMJ4	Prpf19	Pre-mRNA-processing factor 19 OS=Rattus norvegicus OX=10116 GN=Prpf19 PE=1 SV=2	0	148.907	43	15	46	15	504	55.2	6.61	1.12408	0.87298	2.22652e+07	1.98076e+07	4.24505e+07	1.01439e+07	6.82824e+06	3.94708e+07	1.75183e+07	9.80641e+06
High	D3ZFA8	LOC100362366	40S ribosomal protein S17-like OS=Rattus norvegicus OX=10116 GN=LOC100362366 PE=3 SV=1	0	80.698	43	7	47	7	135	15.5	9.77	1.12381	0.893568	1.16858e+08	1.03984e+08	2.47088e+08	3.96792e+07	2.51847e+07	2.19887e+08	9.86583e+07	3.20283e+07
High	Q07205	Eif5	Eukaryotic translation initiation factor 5 OS=Rattus norvegicus OX=10116 GN=Eif5 PE=1 SV=1	0	14.297	10	4	6	4	429	48.9	5.52	1.12319	0.906605	1.25781e+06	1.11986e+06	2.75882e+06	420289	180478	2.72252e+06	666098	384821
High	D4A4D5	LOC498555	Similar to 60S acidic ribosomal protein P2 OS=Rattus norvegicus OX=10116 GN=LOC498555 PE=3 SV=1	0	146.901	96	10	41	1	115	11.7	4.54	1.12246	0.58238	1.10696e+06	986189	774253	1180601	1.00371e+06	1.09718e+06	827249	1.39645e+06
High	F1LQX9	Nploc4	Nuclear protein localization protein 4 homolog OS=Rattus norvegicus OX=10116 GN=Nploc4 PE=1 SV=3	0	5.544	3	2	3	2	608	68.1	6.57	1.12222	0.802242	938537	836325	1316654	701723	490597	1.51974e+06	634939	660936
High	F1LW22	Pard3b	Par-3 family cell polarity regulator beta OS=Rattus norvegicus OX=10116 GN=Pard3b PE=1 SV=2	0	148.85	28	24	47	24	1203	132.8	8.21	1.122	0.837648	5.83866e+07	5.20379e+07	9.6184e+07	3.44588e+07	2.54709e+07	9.37659e+07	5.11543e+07	3.02397e+07
High	D4A3S8	Nsun2	NOL1/NOP2/Sun domain family, member 2 (Predicted) OS=Rattus norvegicus OX=10116 GN=Nsun2 PE=1 SV=1	0	58.913	20	13	29	13	782	88	7.03	1.12152	0.641803	1.48771e+07	1.32651e+07	1.72074e+07	1.16144e+07	1.09734e+07	1.95977e+07	1.40708e+07	1.09627e+07
High	A0A0A0MXW8	Lrrc7	Leucine-rich repeat-containing protein 7 OS=Rattus norvegicus OX=10116 GN=Lrrc7 PE=4 SV=2	0	6.64	6	2	2	1	447	50.9	5.15	1.12147	0.905636	649121	578811	1.2879e+06	6045.26	442491	1.41312e+06	6045.26	528194
High	A0A0H2UHH9	Rps24	40S ribosomal protein S24 OS=Rattus norvegicus OX=10116 GN=Rps24 PE=3 SV=1	0	62.093	37	6	42	6	131	15.2	10.89	1.12131	0.850275	8.06547e+07	7.19288e+07	1.38916e+08	4.43737e+07	3.24972e+07	1.33507e+08	6.60801e+07	4.23773e+07
High	Q5XI07	Lpp	Lipoma-preferred partner homolog OS=Rattus norvegicus OX=10116 GN=Lpp PE=1 SV=1	0	234.405	53	30	111	28	632	68.2	7.66	1.12122	0.658	4.28258e+07	3.81957e+07	4.97113e+07	3.39947e+07	3.08811e+07	5.76592e+07	3.93207e+07	3.14975e+07
High	P62997	Tra2b	Transformer-2 protein homolog beta OS=Rattus norvegicus OX=10116 GN=Tra2b PE=1 SV=1	0	100.361	42	15	51	13	288	33.6	11.25	1.12054	0.454252	6.86402e+07	6.12561e+07	5.56382e+07	5.51353e+07	7.29947e+07	7.14476e+07	5.58647e+07	7.86082e+07
High	P63255	Crip1	Cysteine-rich protein 1 OS=Rattus norvegicus OX=10116 GN=Crip1 PE=1 SV=2	0	59.536	79	5	52	5	77	8.5	8.57	1.12022	0.805314	8.13316e+07	7.26035e+07	4.54427e+07	1.05081e+08	6.7287e+07	3.48144e+07	1.32211e+08	7.697e+07
High	P49793	Nup98	Nuclear pore complex protein Nup98-Nup96 OS=Rattus norvegicus OX=10116 GN=Nup98 PE=1 SV=2	0	47.811	9	11	20	11	1816	197.2	6.23	1.11887	0.448798	5.17466e+06	4.62489e+06	4.32483e+06	3.72364e+06	5.82619e+06	4.94038e+06	5.018e+06	5.5656e+06
High	O35115	Fhl2	Four and a half LIM domains protein 2 OS=Rattus norvegicus OX=10116 GN=Fhl2 PE=1 SV=1	0	165.249	70	19	97	19	279	32.1	7.3	1.11758	0.504827	4.82036e+07	4.31319e+07	3.64195e+07	5.44194e+07	3.85568e+07	4.37257e+07	5.61288e+07	4.47564e+07
High	D4ABM5	Mrps34	Mitochondrial ribosomal protein S34 OS=Rattus norvegicus OX=10116 GN=Mrps34 PE=1 SV=1	0	54.799	55	11	33	11	218	25.8	10.27	1.11701	0.622183	1.41076e+07	1.26297e+07	1.65853e+07	1.31971e+07	8.10687e+06	1.52786e+07	1.54741e+07	1.157e+07
High	D3ZMZ9	Gnl3l	G protein nucleolar 3-like OS=Rattus norvegicus OX=10116 GN=Gnl3l PE=4 SV=3	0	7.22	5	3	4	2	577	65.2	8.53	1.11678	0.893777	741362	663839	1.44589e+06	539580	6045.26	1.43487e+06	367876	421346
High	F1LVA8	Bcar1	Breast cancer anti-estrogen resistance protein 1 OS=Rattus norvegicus OX=10116 GN=Bcar1 PE=1 SV=3	0	114.334	31	19	48	19	968	104.2	6.28	1.11666	0.593233	1.44743e+07	1.29621e+07	1.75188e+07	9.78961e+06	1.15779e+07	1.67138e+07	1.38869e+07	1.28221e+07
High	A0A0G2JU15	Ptcd3	Pentatricopeptide repeat domain 3 OS=Rattus norvegicus OX=10116 GN=Ptcd3 PE=1 SV=1	0	49.356	15	10	28	10	747	84.5	6.62	1.11617	0.743041	7.04772e+06	6.31422e+06	9.69685e+06	4.59557e+06	4.65023e+06	8947018	7.43451e+06	4.76164e+06
High	B1WBX7	Cope	Coatomer protein complex, subunit epsilon OS=Rattus norvegicus OX=10116 GN=Cope PE=2 SV=1	0	48.864	38	5	15	5	166	18.7	5	1.11609	0.89941	2.19708e+06	1.96856e+06	4.24499e+06	835534	825148	4.71396e+06	1.02055e+06	856738
High	P62246	Rps15a	40S ribosomal protein S15a OS=Rattus norvegicus OX=10116 GN=Rps15a PE=1 SV=2	0	152.127	75	13	70	13	130	14.8	10.13	1.11528	0.849748	3.37017e+08	3.02182e+08	5.69293e+08	1.90721e+08	1.46532e+08	5.35787e+08	3.12174e+08	1.6309e+08
High	F1LVT6	Senp1	SUMO-specific peptidase 1 OS=Rattus norvegicus OX=10116 GN=Senp1 PE=4 SV=1	0	54.955	28	13	35	13	640	72.2	8.21	1.11515	0.735378	8.12684e+06	7.28769e+06	9.43569e+06	7.36561e+06	5.06178e+06	9.61788e+06	1.04844e+07	4.27828e+06
High	P14562	Lamp1	Lysosome-associated membrane glycoprotein 1 OS=Rattus norvegicus OX=10116 GN=Lamp1 PE=1 SV=1	0	34.559	11	3	8	3	407	43.9	8.07	1.11501	0.920634	1.36414e+07	1.22342e+07	3.13704e+07	1.72351e+06	3.60886e+06	3.18426e+07	6530360	2.5511e+06
High	O08564	Plpp1	Phospholipid phosphatase 1 OS=Rattus norvegicus OX=10116 GN=Plpp1 PE=1 SV=1	0.001	4.692	5	1	1	1	282	32	8.16	1.11481	0.940947	229931	206252	606666	6045.26	6045.26	677703	6045.26	6045.26
High	Q812D3	Ppil3	Peptidyl-prolyl cis-trans isomerase-like 3 OS=Rattus norvegicus OX=10116 GN=Ppil3 PE=2 SV=1	0	49.71	39	5	17	5	161	18.1	6.79	1.1142	0.852233	8.1078e+06	7.27682e+06	1.37801e+07	4549541	3.5008e+06	1.25211e+07	8329965	3.47234e+06
High	Q5PPL3	Nsdhl	Sterol-4-alpha-carboxylate 3-dehydrogenase, decarboxylating OS=Rattus norvegicus OX=10116 GN=Nsdhl PE=2 SV=1	0	17.983	17	5	6	5	362	40.4	8.85	1.11385	0.905096	4.46345e+06	4.00722e+06	8.14575e+06	1.36193e+06	2.51397e+06	1.02682e+07	1.02368e+06	2.09845e+06
High	Q6AY96	Gtf2f1	General transcription factor IIF subunit 1 OS=Rattus norvegicus OX=10116 GN=Gtf2f1 PE=1 SV=1	0	14.023	12	4	4	4	508	57.1	7.01	1.11378	0.931472	1.4578e+06	1.30888e+06	3.40126e+06	225974	299394	3.94926e+06	183810	240315
High	Q5PQR0	Raly	RALY heterogeneous nuclear ribonucleoprotein OS=Rattus norvegicus OX=10116 GN=Raly PE=1 SV=1	0	63.97	41	11	40	11	295	31	9.47	1.11377	0.739519	3.37068e+07	3.02636e+07	1.65033e+07	33705149	4.05822e+07	2.09965e+07	4.22881e+07	37835699
High	A0A0G2JV54	Ptbp3	Polypyrimidine tract-binding protein 3 OS=Rattus norvegicus OX=10116 GN=Ptbp3 PE=1 SV=1	0	51.443	18	10	34	7	554	59.8	8.94	1.1131	0.848456	9.8434e+06	8.84325e+06	1.63473e+07	6.77344e+06	3.40899e+06	1.55107e+07	8.76945e+06	5.25003e+06
High	Q4KLK1	Srsf11	Similar to splicing factor p54, isoform CRA_b OS=Rattus norvegicus OX=10116 GN=Srsf11 PE=2 SV=1	0	14.975	11	4	11	4	476	53.1	10.58	1.1127	0.828782	1.96457e+06	1.76558e+06	3.1067e+06	1.16573e+06	1.02432e+06	2.78196e+06	943778	2.16798e+06
High	B2RYP6	Luc7l2	LUC7-like 2 (S. cerevisiae) OS=Rattus norvegicus OX=10116 GN=Luc7l2 PE=1 SV=1	0	76.077	32	11	38	6	392	46.6	10.1	1.1125	0.783039	5.87138e+06	5.27765e+06	7151079	4.51783e+06	4.16404e+06	9.39343e+06	4.58772e+06	3.63301e+06
High	Q0ZFS5	Zc3h11a	Zinc finger CCCH-type-containing 11A OS=Rattus norvegicus OX=10116 GN=Zc3h11a PE=1 SV=1	0	69.129	33	17	35	17	793	87	8.34	1.1122	0.760511	8.73901e+06	7.8574e+06	6.618e+06	9.87475e+06	7.07945e+06	5.69895e+06	1.3702e+07	6.81607e+06
High	A2VD12	Pbxip1	Pre-B-cell leukemia transcription factor-interacting protein 1 OS=Rattus norvegicus OX=10116 GN=Pbxip1 PE=1 SV=1	0	166.666	39	23	87	23	722	80.2	5.41	1.11207	0.835706	6.0304e+07	5.4227e+07	9.34195e+07	4.45317e+07	2.47297e+07	96378535	4.83028e+07	3.62307e+07
High	P56522	Fdxr	NADPH:adrenodoxin oxidoreductase, mitochondrial OS=Rattus norvegicus OX=10116 GN=Fdxr PE=1 SV=1	0	56.251	28	12	29	12	494	54.3	9.23	1.11179	0.883519	8.30782e+06	7.47245e+06	1.38217e+07	5.26244e+06	3.33321e+06	1.68386e+07	3.62516e+06	4.45969e+06
High	D4AAE9	Cisd2	CDGSH iron sulfur domain 2 OS=Rattus norvegicus OX=10116 GN=Cisd2 PE=1 SV=1	0.003	2.907	10	1	1	1	135	15.3	9.64	1.11157	0.929149	1.38602e+06	1.2469e+06	3.30006e+06	121626	319019	3477482	513693	166887
High	Q4V885	Colec12	Collectin-12 OS=Rattus norvegicus OX=10116 GN=Colec12 PE=2 SV=1	0	6.832	2	1	1	1	742	81.5	5.44	1.11155	0.941285	131646	118435	343214	6045.26	6045.26	382849	6045.26	6045.26
High	P46844	Blvra	Biliverdin reductase A OS=Rattus norvegicus OX=10116 GN=Blvra PE=1 SV=1	0	30.252	19	4	6	1	295	33.5	6.13	1.11143	0.925144	437019	393204	1.00913e+06	164438	6045.26	1.03414e+06	270871	6045.26
High	Q4G005	Ercc3	General transcription and DNA repair factor IIH helicase subunit XPB OS=Rattus norvegicus OX=10116 GN=Ercc3 PE=1 SV=1	0	25.409	10	6	7	6	782	89	7.31	1.11135	0.877267	2.12371e+07	1.91092e+07	1.09187e+06	2.92596e+07	2.69761e+07	2.74627e+06	3.10877e+07	2.98772e+07
High	P40615	Dkc1	H/ACA ribonucleoprotein complex subunit DKC1 OS=Rattus norvegicus OX=10116 GN=Dkc1 PE=1 SV=4	0	24.72	17	7	10	7	509	56.6	9.38	1.11071	0.860684	2.97642e+06	2.67973e+06	5.63802e+06	1.33191e+06	1.06927e+06	4.07411e+06	2.66922e+06	2.18593e+06
High	A0A0G2K5T4	Chd1	Chromodomain helicase DNA-binding protein 1 OS=Rattus norvegicus OX=10116 GN=Chd1 PE=1 SV=1	0	76.49	12	16	48	5	1423	161.6	6.38	1.11006	0.922006	1.52943e+06	1.37779e+06	3.38967e+06	189500	554204	3605873	708138	274265
Medium	Q497A2	Slc35b2	D-serine modulator-1 OS=Rattus norvegicus OX=10116 GN=Slc35b2 PE=1 SV=1	0.021	1.67	2	1	2	1	431	47.3	9.29	1.11005	0.893794	308601	278006	528055	201780	104183	654221	136186	135395
High	P24051	Rps27l	40S ribosomal protein S27-like OS=Rattus norvegicus OX=10116 GN=Rps27l PE=1 SV=3	0	45.389	42	5	22	2	84	9.5	9.45	1.10992	0.838302	1.17018e+07	1.05429e+07	1.56625e+07	8.28559e+06	7680540	2.08916e+07	8.48712e+06	5.72656e+06
High	B3DMA1	Atxn2l	Ataxin 2-like OS=Rattus norvegicus OX=10116 GN=Atxn2l PE=1 SV=1	0	671.429	56	55	364	54	1072	112.8	8.59	1.10958	0.789521	1.39781e+09	1.25976e+09	1.82064e+09	1.06718e+09	8.9144e+08	2.08304e+09	1.38106e+09	7.29318e+08
High	Q5U2U8	Bag3	Bcl2-associated athanogene 3 OS=Rattus norvegicus OX=10116 GN=Bag3 PE=1 SV=1	0	193.165	61	26	80	3	574	61.5	7.03	1.10917	0.762018	2.29504e+06	2.06915e+06	2.28869e+06	2.836e+06	1.08276e+06	1.75896e+06	1.9027e+06	3.22346e+06
High	D3ZXA6	Pdpr	Pyruvate dehydrogenase phosphatase regulatory subunit OS=Rattus norvegicus OX=10116 GN=Pdpr PE=1 SV=1	0	32.099	12	8	17	8	878	98.8	6.48	1.10905	0.91317	3.92214e+06	3.53649e+06	8.07517e+06	1.81406e+06	720239	8.68436e+06	2.1268e+06	955247
High	Q9EQT5	Tinagl1	Tubulointerstitial nephritis antigen-like OS=Rattus norvegicus OX=10116 GN=Tinagl1 PE=2 SV=1	0	5.957	4	2	4	2	467	52.8	6.93	1.1082	0.931068	662677	597974	1.54565e+06	151614	96657.3	1.69986e+06	165081	123086
High	Q3MID3	Arfgap2	ADP-ribosylation factor GTPase-activating protein 2 OS=Rattus norvegicus OX=10116 GN=Arfgap2 PE=1 SV=1	0	27.07	14	6	10	5	520	56.5	7.97	1.10782	0.849424	2.76227e+06	2493414	3.69328e+06	1948256	1.83871e+06	5.11087e+06	1.85156e+06	1.32438e+06
High	B2RYA6	Prcc	Papillary renal cell carcinoma (Translocation-associated) (Predicted) OS=Rattus norvegicus OX=10116 GN=Prcc PE=1 SV=1	0	48.002	22	8	21	8	489	52.1	5.05	1.10774	0.655815	8.48282e+06	7.6578e+06	5.47723e+06	8.95558e+06	8.54058e+06	6.08334e+06	1.06356e+07	8.72949e+06
High	F1LRP7	Ago2	Protein argonaute-2 OS=Rattus norvegicus OX=10116 GN=Ago2 PE=1 SV=2	0	508.163	58	49	251	2	880	99.5	9.14	1.10769	0.927435	2.91409e+06	2.63079e+06	6.988e+06	264455	639900	6714265	1.7324e+06	295610
High	A0A0G2JXC1	Lman1	Protein ERGIC-53 OS=Rattus norvegicus OX=10116 GN=Lman1 PE=1 SV=1	0	74.328	26	9	20	9	517	58.1	6.49	1.10769	0.924282	7.1496e+06	6.45452e+06	15033716	2.15873e+06	2.17112e+06	1.78447e+07	2.58003e+06	1024053
High	G3V6A2	Slain2	SLAIN motif family, member 2 OS=Rattus norvegicus OX=10116 GN=Slain2 PE=1 SV=1	0	125.008	46	25	60	25	607	65.3	9.72	1.10761	0.638357	3.76769e+07	3.40164e+07	3.36838e+07	4.65397e+07	2.18258e+07	3.84107e+07	3.89676e+07	3.56524e+07
High	D4A1V7	Mob1b	MOB kinase activator 1B OS=Rattus norvegicus OX=10116 GN=Mob1b PE=1 SV=1	0.003	2.903	5	1	2	1	216	25.1	6.73	1.10726	0.890547	126153	113933	6045.26	163637	172116	6045.26	222005	150408
High	Q66H91	Git2	G protein-coupled receptor kinase interacting ArfGAP 2 OS=Rattus norvegicus OX=10116 GN=Git2 PE=1 SV=1	0	17.441	9	5	9	5	759	84.5	7.74	1.10712	0.812196	1.3642e+06	1.23221e+06	545633	1.00379e+06	2.1472e+06	1.27822e+06	1761932	1.05246e+06
High	D4A7I6	Washc4	WASH complex subunit 4 OS=Rattus norvegicus OX=10116 GN=Washc4 PE=1 SV=1	0	5.265	1	1	1	1	1173	136	7.39	1.10686	0.942749	101031	91277.1	261741	6045.26	6045.26	291002	6045.26	6045.26
High	F1LPQ9	Akap2	A-kinase anchor protein 2 OS=Rattus norvegicus OX=10116 GN=Akap2 PE=1 SV=2	0	91.157	26	17	40	17	870	95.9	5.17	1.10685	0.873284	3.2472e+07	2.93374e+07	6.09705e+07	1.26806e+07	1.43611e+07	5.11708e+07	2.57517e+07	2.04935e+07
High	Q66HL0	Nt5e	5' nucleotidase, ecto OS=Rattus norvegicus OX=10116 GN=Nt5e PE=1 SV=2	0	7.898	5	2	3	2	576	63.9	6.98	1.10538	0.888054	1.19056e+06	1.07706e+06	2.25628e+06	721193	253711	2.09948e+06	697914	774293
High	Q5M7V8	Thrap3	Thyroid hormone receptor-associated protein 3 OS=Rattus norvegicus OX=10116 GN=Thrap3 PE=1 SV=1	0	361.827	41	47	182	46	951	108.2	10.15	1.10497	0.729222	1.96814e+08	1.78116e+08	2.29787e+08	1.74523e+08	1.30039e+08	2.71441e+08	1.90035e+08	1.28966e+08
High	Q5U204	Lamtor3	Ragulator complex protein LAMTOR3 OS=Rattus norvegicus OX=10116 GN=Lamtor3 PE=2 SV=1	0	6.346	23	1	2	1	124	13.6	7.34	1.10447	0.922267	312829	283241	710091	133586	6045.26	682858	128552	127079
High	A0A0G2K135	Cfi	Complement factor I OS=Rattus norvegicus OX=10116 GN=Cfi PE=1 SV=1	0	4.912	2	2	6	2	626	69.7	7.52	1.10413	0.35486	1.60586e+07	1.45441e+07	1.58541e+07	1.40195e+07	1.37587e+07	1.46208e+07	18632902	14922182
High	G3V7R1	Nup50	Nuclear pore complex protein Nup50 OS=Rattus norvegicus OX=10116 GN=Nup50 PE=1 SV=1	0	9.738	11	4	7	4	467	49.7	6.47	1.10394	0.857562	1.19365e+06	1.08126e+06	530817	1.00391e+06	1.70906e+06	1.32856e+06	1.94443e+06	307959
Medium	P13221	Got1	Aspartate aminotransferase, cytoplasmic OS=Rattus norvegicus OX=10116 GN=Got1 PE=1 SV=3	0.041	1.32	3	1	1	1	413	46.4	7.21	1.10382	0.872384	623484	564843	1.16536e+06	523122	6045.26	736890	637952	495611
High	A0A0G2JYQ3	Ylpm1	YLP motif-containing protein 1 OS=Rattus norvegicus OX=10116 GN=Ylpm1 PE=1 SV=1	0	698.649	44	81	318	81	2121	238.9	6.81	1.10273	0.793655	2.25873e+08	2.0483e+08	2.93696e+08	1.92845e+08	1.2795e+08	3.1402e+08	2.46539e+08	1.17061e+08
High	Q6AYI1	Ddx5	DEAD (Asp-Glu-Ala-Asp) box polypeptide 5 OS=Rattus norvegicus OX=10116 GN=Ddx5 PE=1 SV=1	0	473.008	60	55	331	44	615	69.2	8.92	1.10256	0.746893	7.56914e+08	6.86506e+08	9.97713e+08	6.46153e+08	4.15651e+08	8.9194e+08	8.46744e+08	5.32059e+08
High	M0R6E6	Safb2	Uncharacterized protein OS=Rattus norvegicus OX=10116 GN=Safb2 PE=1 SV=2	0	253.119	36	30	107	20	790	89.9	5.76	1.10219	0.653966	5.208e+07	4.72515e+07	4.96598e+07	5.96234e+07	3.24712e+07	5.63261e+07	5.98019e+07	4.0112e+07
High	Q4QQV2	Dok1	Docking protein 1 OS=Rattus norvegicus OX=10116 GN=Dok1 PE=2 SV=1	0	52.084	30	8	30	8	480	52.1	6.46	1.10195	0.604546	5.93969e+06	5.39019e+06	6.52654e+06	5.34938e+06	4.29464e+06	6.39811e+06	6.92332e+06	4.49764e+06
High	P29315	Rnh1	Ribonuclease inhibitor OS=Rattus norvegicus OX=10116 GN=Rnh1 PE=1 SV=2	0	171.815	50	17	40	17	456	49.9	4.79	1.10165	0.923323	2.9975e+07	2.72093e+07	6.48503e+07	9.06907e+06	7.70854e+06	6.86247e+07	1.22173e+07	9.0831e+06
High	Q6P747	Hp1bp3	Heterochromatin protein 1-binding protein 3 OS=Rattus norvegicus OX=10116 GN=Hp1bp3 PE=1 SV=1	0	64.876	30	14	29	14	553	60.8	9.67	1.10141	0.839174	1.68914e+07	1.53362e+07	2.5515e+07	1.14638e+07	9.02964e+06	2.69138e+07	1.23867e+07	1.13738e+07
High	P41123	Rpl13	60S ribosomal protein L13 OS=Rattus norvegicus OX=10116 GN=Rpl13 PE=1 SV=2	0	127.764	55	14	73	14	211	24.3	11.55	1.10134	0.757063	2.47399e+08	2.24636e+08	3.35107e+08	2.01267e+08	1.37534e+08	3.20381e+08	2.09606e+08	2.12211e+08
High	F1LNI5	Ppm1g	Protein phosphatase 1G OS=Rattus norvegicus OX=10116 GN=Ppm1g PE=1 SV=2	0	7.635	5	2	2	2	542	58.7	4.37	1.10127	0.921774	509212	462384	892928	258903	235321	1283218	6045.26	238372
High	D3ZA22	Trim47	Similar to Tripartite motif protein 47 OS=Rattus norvegicus OX=10116 GN=Trim47 PE=1 SV=1	0	15.241	7	3	5	3	642	70	6.27	1.1003	0.599651	2.11624e+06	1.92333e+06	2.33252e+06	1.71409e+06	1.72338e+06	1937476	2.64721e+06	1.76403e+06
High	Q5HZF2	Wbp4	WW domain-binding protein 4 OS=Rattus norvegicus OX=10116 GN=Wbp4 PE=2 SV=1	0	168.935	56	19	84	19	374	42.1	7.02	1.10021	0.489217	5.41096e+07	4.91813e+07	5.44295e+07	5.00517e+07	4.30628e+07	5.97137e+07	5.96442e+07	4.29709e+07
High	D4ADB4	Cggbp1	CGG triplet repeat binding protein 1 (Predicted) OS=Rattus norvegicus OX=10116 GN=Cggbp1 PE=1 SV=1	0	29.575	47	8	19	8	167	18.8	8.95	1.1001	0.870538	2.19358e+07	1.99399e+07	3.56868e+07	1.16849e+07	1.24481e+07	3.77252e+07	1.88365e+07	9.24575e+06
High	Q62703	Rcn2	Reticulocalbin-2 OS=Rattus norvegicus OX=10116 GN=Rcn2 PE=1 SV=2	0	230.85	43	14	105	14	320	37.4	4.41	1.09975	0.895508	2.26472e+08	2.0593e+08	3.91977e+08	1.01159e+08	1.24653e+08	4.53089e+08	1.04416e+08	1.21911e+08
High	D3ZAF6	Atp5mf	ATP synthase subunit f, mitochondrial OS=Rattus norvegicus OX=10116 GN=Atp5mf PE=1 SV=1	0	14.253	26	3	13	3	88	10.4	10.04	1.0997	0.865565	8.52286e+06	7.7502e+06	1.41131e+07	3.98314e+06	5.15438e+06	1.37352e+07	7.89484e+06	3.93857e+06
High	D3ZNS1	Phldb1	Pleckstrin homology-like domain family B member 1 OS=Rattus norvegicus OX=10116 GN=Phldb1 PE=1 SV=2	0	288.245	40	49	139	19	1381	151.3	8.98	1.09929	0.805669	3.18874e+07	2.90074e+07	4.38159e+07	2.7203e+07	1.60033e+07	4.14701e+07	3.68705e+07	1.73217e+07
High	F8WG67	Acot7	Acyl-CoA thioesterase 7, isoform CRA_a OS=Rattus norvegicus OX=10116 GN=Acot7 PE=1 SV=2	0	13.979	16	4	5	4	372	40.9	7.74	1.09914	0.9471	1.13105e+06	1.02903e+06	2.83725e+06	6045.26	243806	3.38107e+06	6045.26	6045.26
High	D3ZCT7	Sec23b	Protein transport protein SEC23 OS=Rattus norvegicus OX=10116 GN=Sec23b PE=1 SV=2	0	128.12	32	19	56	16	767	86.3	6.93	1.09886	0.85171	1.99523e+07	1.81572e+07	3.31766e+07	1.05861e+07	1.07089e+07	2.77743e+07	2.13492e+07	1.07334e+07
High	M0R7Q3	Rbpj	Recombination signal-binding protein for immunoglobulin kappa J region OS=Rattus norvegicus OX=10116 GN=Rbpj PE=4 SV=2	0	39.159	20	8	16	8	465	51.9	7.33	1.09884	0.870245	1.08864e+07	9.90718e+06	1.89789e+07	6.04636e+06	4.69625e+06	1.64764e+07	11138248	5.04442e+06
High	B5DF80	Pabpc6	Polyadenylate-binding protein OS=Rattus norvegicus OX=10116 GN=Pabpc6 PE=1 SV=1	0	144.398	24	23	140	1	643	71	9.26	1.09882	0.899042	1.12283e+06	1.02185e+06	622541	1.88467e+06	558337	6045.26	2.10648e+06	1.25598e+06
High	F2Z3T9	U2af2	U2 snRNP auxiliary factor large subunit OS=Rattus norvegicus OX=10116 GN=U2af2 PE=1 SV=2	0	114.876	38	13	41	13	471	53.1	9.09	1.09843	0.815041	3.89062e+07	3.54198e+07	5.71929e+07	2.79807e+07	2.10858e+07	5.57592e+07	3.2453e+07	2.85064e+07
High	G3V6P2	Dlst	Dihydrolipoamide S-succinyltransferase (E2 component of 2-oxo-glutarate complex), isoform CRA_a OS=Rattus norvegicus OX=10116 GN=Dlst PE=1 SV=1	0	16.272	9	4	8	4	454	48.9	8.7	1.09827	0.916815	2.44834e+06	2.22928e+06	5.95338e+06	334568	399878	3.5004e+06	1.28225e+06	2.56236e+06
High	B5DFC4	Prkca	Protein kinase C OS=Rattus norvegicus OX=10116 GN=Prkca PE=2 SV=1	0	20.506	9	5	6	5	672	76.7	7.05	1.09826	0.882631	910877	829386	1.40175e+06	701338	385065	1.73036e+06	676679	325592
High	Q566E4	Hnrnpr	Heterogeneous nuclear ribonucleoprotein R OS=Rattus norvegicus OX=10116 GN=Hnrnpr PE=1 SV=1	0	369.416	52	37	207	27	632	70.8	8.13	1.098	0.768206	1.57001e+08	1.42988e+08	2.07925e+08	1.09829e+08	1.11211e+08	2.11215e+08	1.53417e+08	1.06372e+08
High	G3V6I9	Rpl26	60S ribosomal protein L26 OS=Rattus norvegicus OX=10116 GN=Rpl26 PE=1 SV=1	0	128.258	73	21	115	21	145	17.2	10.55	1.09788	0.764065	4.05916e+08	3.69728e+08	5.67108e+08	3.45837e+08	1.96238e+08	4.66249e+08	3.98365e+08	3.53136e+08
High	G3V9W2	Jak1	Tyrosine-protein kinase OS=Rattus norvegicus OX=10116 GN=Jak1 PE=1 SV=1	0	73.311	19	17	34	17	1153	133.2	7.4	1.09739	0.522181	1.07792e+07	9.82256e+06	1.10278e+07	9.29863e+06	9.1413e+06	1.32093e+07	9.82696e+06	9.3013e+06
High	P61107	Rab14	Ras-related protein Rab-14 OS=Rattus norvegicus OX=10116 GN=Rab14 PE=1 SV=3	0	68.022	61	10	23	9	215	23.9	6.21	1.09712	0.895509	8.74557e+06	7.97136e+06	1.50607e+07	4.37485e+06	4.47853e+06	1.71638e+07	5.55924e+06	3.51369e+06
High	D3ZSP1	Snrpe	Small nuclear ribonucleoprotein E OS=Rattus norvegicus OX=10116 GN=Snrpe PE=3 SV=1	0	8.282	17	2	5	2	92	10.8	9.16	1.09689	0.877206	1.38163e+06	1.25959e+06	708534	1.55716e+06	1.51308e+06	6045.26	2043205	2.09563e+06
High	Q62894	Ecm1	Extracellular matrix protein 1 OS=Rattus norvegicus OX=10116 GN=Ecm1 PE=1 SV=2	0.008	2.071	1	1	6	1	562	63.2	6.87	1.09675	0.641952	8.39259e+06	7.65222e+06	9527130	7996335	5.4332e+06	9574241	8895237	6.70829e+06
High	Q68FY1	Nup35	Nucleoporin NUP35 OS=Rattus norvegicus OX=10116 GN=Nup35 PE=1 SV=1	0	64.954	36	10	25	10	325	34.8	9.25	1.09674	0.886845	9.06892e+06	8.269e+06	15296515	5.86835e+06	3.64212e+06	1.64658e+07	7.42437e+06	3.3166e+06
High	D4AEG2	Rab32	RAB32, member RAS oncogene family OS=Rattus norvegicus OX=10116 GN=Rab32 PE=1 SV=1	0	21.01	31	5	11	5	223	25.2	7.37	1.09658	0.892665	2.35873e+06	2.15099e+06	3.9764e+06	1.05741e+06	1.41915e+06	4.58864e+06	1.32366e+06	1.1639e+06
High	P63331	Ppp2ca	Serine/threonine-protein phosphatase 2A catalytic subunit alpha isoform OS=Rattus norvegicus OX=10116 GN=Ppp2ca PE=1 SV=1	0	206.511	63	16	94	1	309	35.6	5.54	1.0964	0.850586	4.16719e+06	3.8008e+06	5056662	2706843	3.63889e+06	7529944	2.17333e+06	2.79828e+06
High	D3ZNQ6	Ube2m	Ubiquitin-conjugating enzyme E2M OS=Rattus norvegicus OX=10116 GN=Ube2m PE=1 SV=1	0	13.048	20	3	3	3	183	20.9	7.69	1.09617	0.950862	543867	496152	1.47637e+06	6045.26	6045.26	1.61951e+06	6045.26	6045.26
High	Q9WV63	Kif2a	Kinesin-like protein KIF2A OS=Rattus norvegicus OX=10116 GN=Kif2a PE=1 SV=2	0	81.675	22	14	36	1	705	79.7	6.68	1.09453	0.92431	452064	413022	1.0788e+06	154220	6045.26	830184	219462	306546
High	Q62623	Cdc20	Cell division cycle protein 20 homolog OS=Rattus norvegicus OX=10116 GN=Cdc20 PE=1 SV=2	0.003	3.083	4	2	2	2	499	54.8	9.14	1.09428	0.90386	272476	249001	6045.26	373511	367445	6045.26	454752	356631
High	A0A0G2K868	Kri1	KRI1 homolog OS=Rattus norvegicus OX=10116 GN=Kri1 PE=4 SV=1	0	65.487	31	8	21	8	478	55.9	5.43	1.09427	0.895098	9.63861e+06	8.80827e+06	1.52749e+07	4.76472e+06	6.38518e+06	1.94607e+07	5.42635e+06	4028729
High	P18395	Csde1	Cold shock domain-containing protein E1 OS=Rattus norvegicus OX=10116 GN=Csde1 PE=2 SV=1	0	170.272	42	32	91	32	798	88.8	6.37	1.09291	0.847592	5.4584e+07	4.99435e+07	8.5658e+07	3.52641e+07	2.89085e+07	8.1294e+07	4.7196e+07	3.5262e+07
High	F1M3L7	Eps8	Epidermal growth factor receptor kinase substrate 8 OS=Rattus norvegicus OX=10116 GN=Eps8 PE=1 SV=2	0	120.535	32	21	50	21	822	91.9	7.62	1.09247	0.856604	1.47102e+07	1.34651e+07	2.15392e+07	1.05656e+07	8.29038e+06	2.31848e+07	1.50805e+07	5.86517e+06
High	Q5U2P3	Zfand2a	AN1-type zinc finger protein 2A OS=Rattus norvegicus OX=10116 GN=Zfand2a PE=2 SV=1	0	71.655	51	7	33	7	171	19.3	8.63	1.09199	0.913375	1.28397e+07	1.17581e+07	532408	2.4081e+07	1.06608e+07	823442	2.25638e+07	1.51318e+07
High	Q6PDU1	Srsf2	Serine/arginine-rich splicing factor 2 OS=Rattus norvegicus OX=10116 GN=Srsf2 PE=1 SV=3	0	15.135	11	2	8	2	221	25.5	11.85	1.09152	0.941502	4.15806e+06	3.80944e+06	1.01351e+07	168314	1.12489e+06	10433115	921019	1.12004e+06
High	D4A9M4	Pphln1	Periphilin 1 OS=Rattus norvegicus OX=10116 GN=Pphln1 PE=1 SV=1	0	30.75	20	7	17	7	410	47.3	8.84	1.09137	0.785996	1.58935e+07	1.45629e+07	2.07694e+07	1.32855e+07	9.63397e+06	1.9273e+07	1.89182e+07	9.48941e+06
High	D3ZBE8	Upf3b	UPF3B, regulator of nonsense mediated mRNA decay OS=Rattus norvegicus OX=10116 GN=Upf3b PE=1 SV=1	0	36.047	24	9	13	9	472	57	9.44	1.09093	0.870735	2.98924e+07	2.74008e+07	4.55722e+07	1.68538e+07	1.97764e+07	5.19831e+07	1.70125e+07	2.06815e+07
High	O35824	Dnaja2	DnaJ homolog subfamily A member 2 OS=Rattus norvegicus OX=10116 GN=Dnaja2 PE=1 SV=1	0	41.597	26	10	26	10	412	45.7	6.48	1.09083	0.879617	1.72799e+07	1.58411e+07	2.55353e+07	1.05959e+07	11392039	3.18453e+07	1.29524e+07	7042145
High	P18421	Psmb1	Proteasome subunit beta type-1 OS=Rattus norvegicus OX=10116 GN=Psmb1 PE=1 SV=3	0	13.622	16	3	3	3	240	26.5	7.36	1.08994	0.887975	771980	708276	1.28287e+06	438347	403613	360767	1.38486e+06	570311
High	D4AEC0	H2afv	Histone H2A OS=Rattus norvegicus OX=10116 GN=H2afv PE=3 SV=1	0	17.975	23	3	19	1	128	13.5	10.58	1.08983	0.919765	3.02244e+06	2.77333e+06	5.74105e+06	1.06663e+06	1.5123e+06	6.5876e+06	1195268	1.28446e+06
High	A8QIC3	Dnajc9	DnaJ (Hsp40) homolog, subfamily C, member 9 (Predicted) OS=Rattus norvegicus OX=10116 GN=Dnajc9 PE=1 SV=1	0	15.295	14	3	8	3	259	30	7.33	1.08963	0.761942	1.86555e+06	1.7121e+06	2.3833e+06	1.69999e+06	1.05301e+06	2.31392e+06	1.36166e+06	1.92106e+06
High	F1LN59	Eif4g2	Eukaryotic translation initiation factor 4, gamma 2 OS=Rattus norvegicus OX=10116 GN=Eif4g2 PE=1 SV=2	0	77.457	25	18	34	18	906	102.1	7.14	1.08952	0.878706	1.26637e+07	1.16232e+07	2.17062e+07	6.70911e+06	6.45416e+06	2.05399e+07	8.52136e+06	8.9298e+06
High	A0A0H2UHZ6	Puf60	Poly(U)-binding-splicing factor PUF60 OS=Rattus norvegicus OX=10116 GN=Puf60 PE=1 SV=1	0	29.576	20	7	10	7	563	60.1	5.29	1.08928	0.828436	3.70392e+06	3.40035e+06	5.43566e+06	2.37084e+06	2.39457e+06	5.36143e+06	2.89132e+06	2.859e+06
High	D3ZTL3	Phldb2	Uncharacterized protein OS=Rattus norvegicus OX=10116 GN=Phldb2 PE=1 SV=3	0	377.584	47	57	192	55	1251	141.7	7.87	1.0891	0.65086	1.16691e+08	1.07144e+08	1.08482e+08	1.19906e+08	9.30452e+07	1.34681e+08	134567674	8.08253e+07
Medium	Q56A30	Ptpn5	Protein tyrosine phosphatase, non-receptor type 5 OS=Rattus norvegicus OX=10116 GN=Ptpn5 PE=2 SV=2	0.047	1.268	2	1	2	1	369	42.3	5.07	1.08894	0.906745	576424	529346	1019207	256219	312611	1.13934e+06	389232	200704
Medium	D4A3K7	Frmpd4	FERM and PDZ domain-containing 4 OS=Rattus norvegicus OX=10116 GN=Frmpd4 PE=4 SV=1	0.016	1.775	1	1	3	1	1705	187	5.34	1.08851	0.883845	456006	418926	552177	351747	352855	609715	6045.26	752258
High	B4F7A9	Csnk2a2	Casein kinase 2 alpha 2 OS=Rattus norvegicus OX=10116 GN=Csnk2a2 PE=1 SV=1	0	13.369	12	2	3	2	350	41.2	8.56	1.08843	0.941341	388176	356638	948097	6045.26	115772	931233	118523	114772
High	P20070	Cyb5r3	NADH-cytochrome b5 reductase 3 OS=Rattus norvegicus OX=10116 GN=Cyb5r3 PE=1 SV=2	0	77.596	51	10	18	10	301	34.2	8.38	1.08805	0.919514	8.24668e+06	7.57935e+06	1.5106e+07	6.06973e+06	1.56236e+06	17674142	2.42618e+06	4.63971e+06
High	D4A5Q2	Smc2	Structural maintenance of chromosomes protein OS=Rattus norvegicus OX=10116 GN=Smc2 PE=1 SV=1	0	21.722	6	6	11	6	1191	134.2	8.53	1.08783	0.888671	4.44575e+06	4.08682e+06	7.76269e+06	2.06684e+06	2.43092e+06	7.51449e+06	3.29809e+06	2.52466e+06
Low	Q5RJN7	Fam71f2	Protein FAM71F2 OS=Rattus norvegicus OX=10116 GN=Fam71f2 PE=1 SV=1	0.06	1.165	4	1	1	1	295	32.8	8.09	1.0875	0.714981	435731	400671	260048	538120	403845	361677	495863	449652
High	D3ZXF8	Mrpl43	Mitochondrial ribosomal protein L43 OS=Rattus norvegicus OX=10116 GN=Mrpl43 PE=1 SV=3	0	10.088	14	2	3	2	156	17.6	10.3	1.08744	0.869491	729261	670619	1.00799e+06	448934	554935	1.2922e+06	345071	550513
High	P62744	Ap2s1	AP-2 complex subunit sigma OS=Rattus norvegicus OX=10116 GN=Ap2s1 PE=1 SV=1	0	18.182	22	3	11	3	142	17	6.18	1.08741	0.915762	6.71853e+06	6.17848e+06	1.33979e+07	3.40216e+06	1.73535e+06	1.27613e+07	5.0469e+06	2.34742e+06
High	B5DF60	Eif1ax	Eukaryotic translation initiation factor 1A, X-linked OS=Rattus norvegicus OX=10116 GN=Eif1ax PE=1 SV=1	0	50.476	41	6	33	1	144	16.5	5.24	1.08737	0.763326	3.1322e+06	2.88054e+06	3.87381e+06	1837143	2.93067e+06	2.60265e+06	4158074	2.63589e+06
Medium	P29419	Atp5me	ATP synthase subunit e, mitochondrial OS=Rattus norvegicus OX=10116 GN=Atp5me PE=1 SV=3	0.014	1.845	10	1	2	1	71	8.2	9.35	1.08724	0.927231	1.25021e+06	1.1499e+06	2.52603e+06	649565	274110	2.77232e+06	519767	458550
High	Q561S0	Ndufa10	NADH dehydrogenase [ubiquinone] 1 alpha subcomplex subunit 10, mitochondrial OS=Rattus norvegicus OX=10116 GN=Ndufa10 PE=1 SV=1	0	81.545	35	11	42	11	355	40.5	7.8	1.08711	0.70708	2.06927e+07	1.90345e+07	1.62176e+07	1.39829e+07	26903174	1.99254e+07	2.26524e+07	1.95004e+07
High	D3Z8L7	Rras	Ras-related protein R-Ras OS=Rattus norvegicus OX=10116 GN=Rras PE=1 SV=1	0	52.852	39	6	17	4	218	23.9	7.34	1.0867	0.948667	4.65708e+06	4.28551e+06	1.19263e+07	256528	673662	1.23158e+07	1.47816e+06	177299
High	Q5FWT1	Fam98a	Protein FAM98A OS=Rattus norvegicus OX=10116 GN=Fam98a PE=2 SV=1	0	340.063	51	28	187	26	515	55	8.91	1.08647	0.904922	2.70116e+08	2.48617e+08	4.80992e+08	1.61827e+08	1.03034e+08	5.06736e+08	2.00258e+08	1.03354e+08
High	Q8R3Z7	Ehd4	EH-domain-containing 4 OS=Rattus norvegicus OX=10116 GN=Ehd4 PE=1 SV=1	0	122.909	49	23	59	17	541	61.4	6.76	1.08621	0.897099	2.58352e+07	2.37848e+07	4.04445e+07	1.49692e+07	1.59407e+07	5.03428e+07	1.11562e+07	1.60065e+07
High	Q6P777	Mvb12a	Multivesicular body subunit 12A OS=Rattus norvegicus OX=10116 GN=Mvb12a PE=1 SV=1	0	14.173	10	3	4	3	271	28.7	8.98	1.08608	0.903499	537146	494571	539896	504524	439294	1.18026e+06	99865.8	331314
High	D3ZQW8	Bicra	BRD4-interacting chromatin-remodeling complex-associated protein OS=Rattus norvegicus OX=10116 GN=Bicra PE=1 SV=1	0.008	2.128	1	1	1	1	1576	160.8	6.71	1.08552	0.840757	430028	396149	636527	178424	373496	563824	456237	270024
High	P63245	Rack1	Receptor of activated protein C kinase 1 OS=Rattus norvegicus OX=10116 GN=Rack1 PE=1 SV=3	0	210.568	70	20	89	20	317	35.1	7.69	1.08548	0.896642	1.03704e+08	9.55368e+07	176870230	6.28105e+07	4.69297e+07	1.85752e+08	8.21538e+07	4.32054e+07
High	Q6IMY8	Hnrnpu	Heterogeneous nuclear ribonucleoprotein U OS=Rattus norvegicus OX=10116 GN=Hnrnpu PE=1 SV=1	0	484.625	48	45	246	45	798	87.7	6.24	1.08546	0.750861	5.29821e+08	4.88108e+08	6.82248e+08	4.55024e+08	3.27052e+08	6.54993e+08	4.98948e+08	4.35523e+08
High	Q64654	Cyp51a1	Lanosterol 14-alpha demethylase OS=Rattus norvegicus OX=10116 GN=Cyp51a1 PE=1 SV=1	0.001	4.697	4	2	3	2	503	56.7	8.53	1.0853	0.94475	761772	701901	1.69545e+06	404210	6045.26	2.01642e+06	6045.26	262852
High	F1LZW6	Slc25a13	Solute carrier family 25 member 13 OS=Rattus norvegicus OX=10116 GN=Slc25a13 PE=1 SV=2	0	32.32	21	9	13	5	484	54.1	7.25	1.08459	0.861107	2.51344e+06	2.3174e+06	4.19745e+06	1.47588e+06	1.27887e+06	3.44649e+06	2.05676e+06	2.03707e+06
High	A0A0H2UHV9	Copg2	Coatomer subunit gamma OS=Rattus norvegicus OX=10116 GN=Copg2 PE=1 SV=1	0	20.887	10	6	7	4	870	97.5	5.74	1.08457	0.940477	236788	218325	642885	6045.26	6045.26	423332	168919	118112
High	A0A0H2UHE1	Suclg1	Succinate--CoA ligase [ADP/GDP-forming] subunit alpha, mitochondrial OS=Rattus norvegicus OX=10116 GN=Suclg1 PE=1 SV=1	0	14.25	11	3	5	3	360	37.5	9.48	1.08412	0.858834	2.0683e+06	1.90781e+06	3.07158e+06	1.66664e+06	985215	3.22975e+06	1.41608e+06	1.55906e+06
High	M0R623	Gtpbp4	Nucleolar GTP-binding protein 1 OS=Rattus norvegicus OX=10116 GN=Gtpbp4 PE=1 SV=1	0	31.333	14	7	8	3	636	74.1	9.52	1.08399	0.949941	1.4137e+06	1.30416e+06	3469880	254014	188600	3866718	368335	6045.26
High	Q66H47	Mrpl24	39S ribosomal protein L24, mitochondrial OS=Rattus norvegicus OX=10116 GN=Mrpl24 PE=2 SV=1	0	18.487	36	5	12	5	216	25	9.5	1.08396	0.649183	3.35433e+06	3.09451e+06	2.83136e+06	3.19454e+06	3.25763e+06	2.93133e+06	4.374e+06	2.75767e+06
High	B5DEH0	Limd1	LIM domain-containing protein 1 OS=Rattus norvegicus OX=10116 GN=Limd1 PE=1 SV=1	0	111.761	48	18	44	18	663	71.3	6.29	1.08377	0.731234	15470183	1.42744e+07	1.46638e+07	9.5458e+06	1.86137e+07	1.92688e+07	1.32387e+07	1.39031e+07
High	A0A140TAE2	LOC500956	Hypothetical protein LOC500956 OS=Rattus norvegicus OX=10116 GN=LOC500956 PE=1 SV=1	0	7.909	13	3	3	3	288	32.8	7.65	1.0835	0.914559	2.04605e+06	1.88838e+06	3.70039e+06	1.2175e+06	747239	4090096	1.27806e+06	770005
High	Q63433	Pkn1	Serine/threonine-protein kinase N1 OS=Rattus norvegicus OX=10116 GN=Pkn1 PE=1 SV=2	0.001	4.389	1	1	2	1	946	104.4	6.18	1.08318	0.955937	155716	143758	419184	6045.26	6045.26	455057	6045.26	6045.26
High	Q99NA5	Idh3a	Isocitrate dehydrogenase [NAD] subunit alpha, mitochondrial OS=Rattus norvegicus OX=10116 GN=Idh3a PE=1 SV=1	0	13.014	10	3	4	3	366	39.6	6.92	1.08291	0.939081	1.92389e+06	1.77659e+06	4.46527e+06	146013	718499	4.19653e+06	1.46702e+06	108141
High	A0A0G2K4F6	Srrm1	Serine and arginine repetitive matrix 1 OS=Rattus norvegicus OX=10116 GN=Srrm1 PE=1 SV=1	0	71.433	12	10	21	10	912	102.8	11.9	1.08226	0.937211	1.46007e+07	1.34908e+07	3.21673e+07	5.43242e+06	2.87284e+06	3.31566e+07	7.36914e+06	3.27619e+06
Low	Q0IKU7	Ivns1abp	Influenza virus NS1A binding protein (Predicted), isoform CRA_a OS=Rattus norvegicus OX=10116 GN=Ivns1abp PE=2 SV=1	0.06	1.168	3	1	2	1	302	33.3	5.24	1.0822	0.882529	4.1178e+07	38050356	65841540	30547336	17762192	66679980	37152496	19701664
High	D3ZTW8	Mrpl27	Mitochondrial ribosomal protein L27 OS=Rattus norvegicus OX=10116 GN=Mrpl27 PE=1 SV=2	0	8.68	9	1	4	1	148	15.8	10.2	1.08194	0.514697	625020	577684	615825	602584	514642	640713	517282	717065
High	P05370	G6pdx	Glucose-6-phosphate 1-dehydrogenase OS=Rattus norvegicus OX=10116 GN=G6pdx PE=1 SV=3	0	50.68	27	15	31	15	515	59.3	6.38	1.08125	0.928761	1.06457e+07	9.84578e+06	2.12337e+07	3.58615e+06	4.71751e+06	2.26895e+07	6.9923e+06	2.25534e+06
High	Q99MZ8	Lasp1	LIM and SH3 domain protein 1 OS=Rattus norvegicus OX=10116 GN=Lasp1 PE=1 SV=1	0	88.09	41	12	59	12	263	30	7.05	1.08121	0.466474	5.1141e+07	4.72996e+07	5.43403e+07	4.67675e+07	4.07911e+07	4.79567e+07	5.65768e+07	4.88894e+07
High	Q6P9V7	Psme1	Proteasome (Prosome, macropain) activator subunit 1 OS=Rattus norvegicus OX=10116 GN=Psme1 PE=1 SV=1	0	36.847	39	9	12	9	249	28.6	5.81	1.08052	0.957216	5.1948e+06	4.8077e+06	1.39562e+07	460890	6045.26	1.52034e+07	182256	198730
High	Q6VV72	Eif1a	Eukaryotic translation initiation factor 1A OS=Rattus norvegicus OX=10116 GN=Eif1a PE=2 SV=3	0	48.804	41	7	32	2	144	16.5	5.24	1.08044	0.84447	3.76806e+06	3.48752e+06	2.55826e+06	2.87006e+06	5.03425e+06	2676561	5950738	2676876
High	G3V6T1	Copa	Coatomer subunit alpha OS=Rattus norvegicus OX=10116 GN=Copa PE=1 SV=1	0	182.982	33	31	69	31	1224	138.3	7.65	1.08016	0.931568	3.77899e+07	3.49855e+07	7.92566e+07	1.45584e+07	1.11416e+07	8.02248e+07	1.74526e+07	1.56924e+07
High	Q4V8I6	Rpl11	60S ribosomal protein L11 OS=Rattus norvegicus OX=10116 GN=Rpl11 PE=1 SV=1	0	53.324	47	8	37	8	167	19	9.8	1.08008	0.801048	1.75983e+08	1.62935e+08	2.37953e+08	1.59552e+08	9.1301e+07	2.22665e+08	1.5764e+08	1.47644e+08
High	D3ZP96	Mcm2	DNA helicase OS=Rattus norvegicus OX=10116 GN=Mcm2 PE=1 SV=2	0	26.54	8	5	9	5	905	102.1	5.63	1.08	0.941617	1.63849e+06	1.51712e+06	3.88227e+06	76193.5	592890	3.62623e+06	422225	867019
High	P55280	Cdh6	Cadherin-6 OS=Rattus norvegicus OX=10116 GN=Cdh6 PE=1 SV=1	0.002	3.206	1	1	1	1	789	88.3	5.14	1.07995	0.934048	169268	156736	284826	36829.3	148553	414475	32341	60986.9
High	B0K025	Ostc	Oligosaccharyltransferase complex subunit OSTC OS=Rattus norvegicus OX=10116 GN=Ostc PE=2 SV=1	0	9.204	8	1	5	1	149	16.8	9.13	1.07984	0.925884	2.59926e+06	2.40708e+06	4841536	1.10827e+06	1.27144e+06	5.61075e+06	1309712	877335
High	D3ZI68	Prpf31	PRP31 pre-mRNA processing factor 31 homolog (Yeast) (Predicted) OS=Rattus norvegicus OX=10116 GN=Prpf31 PE=1 SV=1	0	25.331	15	6	11	6	499	55.4	5.78	1.07959	0.84339	3.79784e+06	3.51784e+06	5.34219e+06	3.60277e+06	1.60857e+06	5197148	3.67843e+06	2.51792e+06
High	P36876	Ppp2r2a	Serine/threonine-protein phosphatase 2A 55 kDa regulatory subunit B alpha isoform OS=Rattus norvegicus OX=10116 GN=Ppp2r2a PE=2 SV=1	0	114.995	46	15	48	12	447	51.6	6.2	1.07946	0.860625	3.66464e+07	3.39487e+07	5.85905e+07	2.36862e+07	1.95696e+07	4.76823e+07	3.96196e+07	2.26374e+07
High	D3Z853	Aven	Apoptosis and caspase activation inhibitor OS=Rattus norvegicus OX=10116 GN=Aven PE=1 SV=1	0	8.122	11	2	4	2	217	23.9	4.46	1.07912	0.855111	918155	850836	463113	1.12532e+06	964073	1.08907e+06	366378	1.29902e+06
High	P14056	Araf	Serine/threonine-protein kinase A-Raf OS=Rattus norvegicus OX=10116 GN=Araf PE=1 SV=1	0	20.678	11	6	10	6	604	67.5	9.11	1.07756	0.925387	3.24148e+06	3.00816e+06	6.43776e+06	1.13551e+06	1.45121e+06	6.19514e+06	2.78602e+06	743271
High	D3ZC82	Nufip2	Nuclear FMR1-interacting protein 2 OS=Rattus norvegicus OX=10116 GN=Nufip2 PE=1 SV=2	0	469.751	63	41	214	41	691	75.6	8.7	1.07721	0.861315	6.75704e+08	6.27272e+08	9.40583e+08	5.86262e+08	3.54971e+08	1.04417e+09	6.09983e+08	3.72958e+08
High	Q6PDV7	Rpl10	60S ribosomal protein L10 OS=Rattus norvegicus OX=10116 GN=Rpl10 PE=1 SV=3	0	153.767	72	23	110	23	214	24.6	10.08	1.07714	0.89311	3.71378e+08	3.44782e+08	6.29488e+08	2.28566e+08	1.76293e+08	6.08084e+08	2.62473e+08	2.43578e+08
High	Q5GFD9	Impact	Protein IMPACT OS=Rattus norvegicus OX=10116 GN=Impact PE=1 SV=1	0.001	4.106	3	1	5	1	317	36	5.16	1.07592	0.872627	492326	457584	712684	370607	289462	799810	390270	286899
High	A0A0G2K6R0	Tnrc6b	Trinucleotide repeat-containing 6B OS=Rattus norvegicus OX=10116 GN=Tnrc6b PE=1 SV=1	0	654.91	51	65	262	65	1783	189.9	6.4	1.07557	0.81904	1.90792e+08	1.77387e+08	2.45066e+08	1.72233e+08	1.14862e+08	2.5655e+08	1.97079e+08	1.18748e+08
High	A0A0G2K7W4	Map4k4	Mitogen-activated protein kinase kinase kinase kinase 4 OS=Rattus norvegicus OX=10116 GN=Map4k4 PE=1 SV=1	0	179.92	33	35	77	15	1348	153.1	7.52	1.07512	0.843927	1.21489e+07	1.13001e+07	1.50968e+07	9.47874e+06	9.3248e+06	1.92675e+07	9.02483e+06	8.15453e+06
High	F7EPH4	Ppa1	Pyrophosphatase (inorganic) 1 OS=Rattus norvegicus OX=10116 GN=Ppa1 PE=1 SV=1	0	65.519	55	11	28	11	289	32.8	5.47	1.07489	0.944572	7.81177e+06	7.26752e+06	1.78392e+07	1.60928e+06	2.35409e+06	1.80219e+07	3.13103e+06	2.28236e+06
High	B2RZC6	Ilf2	Ilf2 protein OS=Rattus norvegicus OX=10116 GN=Ilf2 PE=1 SV=1	0	109.185	41	14	61	14	390	43	5.26	1.07353	0.84133	4.7392e+07	4.41458e+07	7.10287e+07	3.31689e+07	2.82398e+07	5.99156e+07	4.63676e+07	3.58929e+07
High	F7F0B1	Zc3hav1	Zinc finger CCCH-type antiviral protein 1 OS=Rattus norvegicus OX=10116 GN=Zc3hav1 PE=1 SV=1	0	168.942	33	27	90	6	981	110.7	8.19	1.07338	0.916911	3.27096e+06	3.04733e+06	5.6144e+06	1.72264e+06	1.80496e+06	6.36568e+06	1.90832e+06	1.53888e+06
High	A0A0G2JZI2	Eprs	Glutamyl-prolyl-tRNA synthetase OS=Rattus norvegicus OX=10116 GN=Eprs PE=1 SV=1	0	498.283	50	67	202	67	1512	169.8	7.44	1.07319	0.932088	1.38015e+08	1.28602e+08	2.84532e+08	5.39388e+07	4.73364e+07	2.74713e+08	7.65093e+07	6.28233e+07
High	G3V7G8	Gars	Glycine--tRNA ligase OS=Rattus norvegicus OX=10116 GN=Gars PE=1 SV=1	0	57.841	17	10	21	10	728	81.7	6.57	1.07267	0.946118	1.01923e+07	9.50184e+06	2.25445e+07	2374137	3.58689e+06	2.42216e+07	4.13918e+06	2.21606e+06
High	Q38PG1		AHNAK 1 (Fragment) OS=Rattus norvegicus OX=10116 PE=2 SV=1	0	146.98	40	30	141	6	543	58.7	5.45	1.07262	0.908797	1.94204e+07	1.81056e+07	2.92774e+07	8.13111e+06	1.69082e+07	36708378	1.41686e+07	7.38413e+06
High	A0A0G2JX72	Mbnl1	Muscleblind-like-splicing regulator 1 OS=Rattus norvegicus OX=10116 GN=Mbnl1 PE=1 SV=1	0	30.499	13	7	24	7	436	47.2	8.62	1.07259	0.882808	1.4664e+07	1.36717e+07	2.21907e+07	1.21341e+07	6.69013e+06	2.32458e+07	1.20158e+07	8.73058e+06
High	D4A5X1	Stim2	Stromal interaction molecule 2 OS=Rattus norvegicus OX=10116 GN=Stim2 PE=1 SV=2	0.002	3.76	2	1	1	1	743	83.4	6.74	1.07249	0.936467	827991	772026	1.21281e+06	1.09722e+06	6045.26	1.83514e+06	6045.26	642785
High	A0A0G2K1W1	Rab11fip5	RAB11 family-interacting protein 5 OS=Rattus norvegicus OX=10116 GN=Rab11fip5 PE=1 SV=1	0	316.328	38	35	139	4	1173	123.7	4.96	1.07232	0.737946	1.6094e+06	1.50086e+06	1.16156e+06	2.07633e+06	1.26467e+06	1.76781e+06	1.59965e+06	1.46072e+06
High	Q3ZB97	Ap2b1	AP complex subunit beta OS=Rattus norvegicus OX=10116 GN=Ap2b1 PE=1 SV=1	0	109.814	23	21	54	13	951	105.6	5.34	1.07195	0.943177	1.87511e+07	1.74925e+07	4.18923e+07	5.6442e+06	4.94101e+06	4.08978e+07	1.10562e+07	4.2993e+06
High	P11507	Atp2a2	Sarcoplasmic/endoplasmic reticulum calcium ATPase 2 OS=Rattus norvegicus OX=10116 GN=Atp2a2 PE=1 SV=1	0	106.191	21	15	36	12	1043	114.7	5.34	1.07077	0.942691	9.17893e+06	8.57229e+06	2.15263e+07	2.16135e+06	2.02926e+06	1.77115e+07	7.77081e+06	2.05449e+06
High	D3Z9L0	Agk	Acylglycerol kinase OS=Rattus norvegicus OX=10116 GN=Agk PE=1 SV=2	0	6.308	6	2	3	2	490	54.2	8.6	1.07054	0.937529	1.06468e+06	994522	2.17347e+06	387123	422978	2.16966e+06	916493	107876
High	A0A096MIV5	Abcf2	ATP-binding cassette subfamily F member 2 OS=Rattus norvegicus OX=10116 GN=Abcf2 PE=1 SV=1	0	131.537	36	23	77	23	627	71.6	7.14	1.07008	0.780562	3.5418e+07	3.30985e+07	4.03448e+07	2.51504e+07	3.38002e+07	4.34301e+07	4.01038e+07	2.272e+07
Medium	A0A1B0GWY3	Tomm5	RCG54790, isoform CRA_c OS=Rattus norvegicus OX=10116 GN=Tomm5 PE=1 SV=1	0.041	1.309	14	1	1	1	51	6	9.6	1.06955	0.864344	3.08071e+06	2.88037e+06	4.16388e+06	2.37353e+06	2.1037e+06	4.85485e+06	2318971	2.06831e+06
Medium	D3ZF99	Mrpl55	Mitochondrial ribosomal protein L55 OS=Rattus norvegicus OX=10116 GN=Mrpl55 PE=1 SV=2	0.047	1.272	6	1	1	1	127	15.1	10.35	1.06948	0.839097	668604	625166	832374	596199	446925	1.00009e+06	481889	523832
High	D3ZXF9	Mrpl12	Mitochondrial ribosomal protein L12 OS=Rattus norvegicus OX=10116 GN=Mrpl12 PE=1 SV=1	0	7.936	5	1	4	1	276	29.4	9.66	1.06945	0.911376	1.25833e+06	1.17662e+06	1.95926e+06	356070	1.21452e+06	2.25436e+06	956854	563779
High	A0A0G2K5M6	Prr12	Proline-rich 12 OS=Rattus norvegicus OX=10116 GN=Prr12 PE=1 SV=1	0	6.901	4	3	3	3	1992	207.7	7.64	1.06913	0.963	144180	134857	6045.26	392481	6045.26	6045.26	6045.26	420449
High	P27653	Mthfd1	C-1-tetrahydrofolate synthase, cytoplasmic OS=Rattus norvegicus OX=10116 GN=Mthfd1 PE=1 SV=3	0	140.276	37	25	52	25	935	100.9	7.42	1.06902	0.929906	2.3848e+07	2.23084e+07	4.59258e+07	1.13546e+07	9.64473e+06	4.67001e+07	1.30978e+07	1.17461e+07
High	A0A0G2K2P6	Hbs1l	HBS1-like protein OS=Rattus norvegicus OX=10116 GN=Hbs1l PE=1 SV=1	0	114.658	41	19	37	19	679	74.8	6.6	1.0689	0.849909	1.49029e+07	1.39423e+07	2.14119e+07	1.03127e+07	1.01022e+07	2.06939e+07	1.29846e+07	1.103e+07
High	Q5FVR7	Cpsf4	Cleavage and polyadenylation specificity factor subunit 4 OS=Rattus norvegicus OX=10116 GN=Cpsf4 PE=2 SV=1	0	208.063	66	18	95	18	243	27.4	8.22	1.06887	0.891033	9.66078e+07	9.0383e+07	1.44913e+08	7.67606e+07	4.94749e+07	1.49005e+08	1.01763e+08	3.90554e+07
High	D3ZN31	Shb	SH2 domain-containing adaptor protein B OS=Rattus norvegicus OX=10116 GN=Shb PE=1 SV=1	0	11.506	9	3	5	3	501	54.5	8.78	1.06871	0.876136	320714	300095	370669	371980	157637	212796	523911	225435
High	F1LPB3	Acsl5	Long-chain-fatty-acid--CoA ligase 5 OS=Rattus norvegicus OX=10116 GN=Acsl5 PE=1 SV=3	0	4.76	3	2	4	2	685	76.5	7.47	1.06864	0.946722	821703	768926	1.61046e+06	333626	362691	2.01826e+06	6045.26	440800
High	Q4KLZ0	Vnn1	Vanin 1 OS=Rattus norvegicus OX=10116 GN=Vnn1 PE=1 SV=1	0	16.145	3	1	10	1	512	57	5.55	1.06847	0.806642	5.82038e+06	5.4474e+06	4.98477e+06	5.18042e+06	6.17701e+06	4.59193e+06	8.57095e+06	4.29827e+06
High	Q5XIG7	Fastk	Fas-activated serine/threonine kinase OS=Rattus norvegicus OX=10116 GN=Fastk PE=2 SV=1	0.001	4.516	5	2	5	2	395	44.3	9.95	1.06844	0.881778	395860	370504	172894	550835	387782	398093	596944	192543
High	Q8VH46	Afap1	Actin filament-associated protein 1 OS=Rattus norvegicus OX=10116 GN=Afap1 PE=1 SV=1	0	23.494	8	5	13	5	731	80.7	8.59	1.06802	0.92826	1.57785e+06	1.47736e+06	2.90195e+06	1.01428e+06	515859	3.03614e+06	504066	1.19333e+06
High	Q6AXS5	Serbp1	Plasminogen activator inhibitor 1 RNA-binding protein OS=Rattus norvegicus OX=10116 GN=Serbp1 PE=1 SV=2	0	333.944	47	26	204	26	407	44.7	8.54	1.06763	0.430615	5.66378e+08	5.30499e+08	5.18538e+08	4.85354e+08	5.87605e+08	5.18463e+08	6.14678e+08	5.65992e+08
High	Q6QI89	Morf4l2	Mortality factor 4-like protein 2 OS=Rattus norvegicus OX=10116 GN=Morf4l2 PE=2 SV=1	0	4.914	7	2	2	2	288	32.2	9.72	1.06761	0.873553	1.46849e+06	1.3755e+06	2.29103e+06	941035	894425	1158257	2.07137e+06	1175841
High	Q6AZ50	Atg3	Ubiquitin-like-conjugating enzyme ATG3 OS=Rattus norvegicus OX=10116 GN=Atg3 PE=2 SV=1	0	7.681	4	1	1	1	314	35.8	4.74	1.06715	0.96499	372253	348827	1.03439e+06	6045.26	6045.26	1.10467e+06	6045.26	6045.26
Medium	D3ZA32	Gsdma	Gasdermin A OS=Rattus norvegicus OX=10116 GN=Gsdma PE=4 SV=1	0.041	1.319	2	1	1	1	446	49.8	5.41	1.06666	0.909494	423332	396875	393802	392217	404606	744574	6045.26	519376
High	Q5XFV9	Rps16	Rps16 protein (Fragment) OS=Rattus norvegicus OX=10116 GN=Rps16 PE=2 SV=1	0	85.526	57	13	101	13	159	17.9	10.2	1.06636	0.912684	3.84662e+08	3.60723e+08	6.7711e+08	2.51183e+08	1.53875e+08	6.3035e+08	3.20218e+08	2.03418e+08
High	D3ZL57	Usp6nl	USP6 N-terminal like (Predicted), isoform CRA_a OS=Rattus norvegicus OX=10116 GN=Usp6nl PE=1 SV=1	0	109.833	26	13	40	13	816	93.2	9.13	1.06632	0.931572	1.06265e+07	9.96559e+06	1.64257e+07	1.07143e+07	2.75678e+06	2.24166e+07	7.07962e+06	2.38343e+06
High	D3ZBE5	Nek7	Serine/threonine-protein kinase Nek7 OS=Rattus norvegicus OX=10116 GN=Nek7 PE=2 SV=1	0	83.557	50	10	28	9	302	34.5	8.25	1.06627	0.939615	6.80269e+06	6.37987e+06	1.26413e+07	3859157	2.63916e+06	1.51861e+07	2.7679e+06	2.45406e+06
High	B2RZD6	Ndufa4	NDUFA4, mitochondrial complex-associated OS=Rattus norvegicus OX=10116 GN=Ndufa4 PE=1 SV=1	0	15.874	28	3	9	3	82	9.3	9.52	1.06602	0.930463	3.90483e+06	3.66299e+06	7.39903e+06	1.99988e+06	1.59007e+06	7.47356e+06	2.64515e+06	1.59578e+06
High	E9PSU1	Bclaf3	BCLAF1 and THRAP3 family member 3 OS=Rattus norvegicus OX=10116 GN=Bclaf3 PE=1 SV=2	0.002	3.705	2	2	2	2	744	88.8	9.44	1.06561	0.833009	1.4862e+06	1.3947e+06	1.84875e+06	1.27624e+06	1.0591e+06	1.62307e+06	1.97965e+06	855882
High	D3ZB71	Dvl2	Dishevelled segment polarity protein 2 OS=Rattus norvegicus OX=10116 GN=Dvl2 PE=1 SV=2	0	40.808	16	8	23	6	736	78.8	5.96	1.06507	0.646406	3.60317e+06	3.38303e+06	3.91588e+06	3.2135e+06	3.01971e+06	3.92012e+06	3.98795e+06	2.90145e+06
Medium	P00774	Cela2a	Chymotrypsin-like elastase family member 2A OS=Rattus norvegicus OX=10116 GN=Cela2a PE=2 SV=1	0.016	1.782	4	1	4	1	271	28.9	8.6	1.06499	0.791481	1.02655e+07	9.63904e+06	12916238	8987754	7.01314e+06	11563384	11724420	7508566
High	Q8R491	Ehd3	EH domain-containing protein 3 OS=Rattus norvegicus OX=10116 GN=Ehd3 PE=1 SV=2	0	81.559	47	18	24	8	535	60.8	6.46	1.06435	0.957707	2.26345e+06	2.1266e+06	5.19904e+06	397183	783563	6.00644e+06	534436	249462
High	Q5HZY0	Ubxn4	UBX domain-containing protein 4 OS=Rattus norvegicus OX=10116 GN=Ubxn4 PE=1 SV=1	0	6.382	6	2	2	2	506	56.4	6.04	1.06336	0.961701	185614	174555	408911	108708	6045.26	544752	6045.26	6045.26
High	Q4QRB8	Asl	Argininosuccinate lyase OS=Rattus norvegicus OX=10116 GN=Asl PE=1 SV=1	0	26.22	13	5	7	5	461	51.4	6.27	1.06315	0.948523	3.63717e+06	3.42111e+06	7638074	1.40969e+06	1.21557e+06	8.26788e+06	1.81066e+06	832954
Medium	M0R3T8	Ankrd26	Ankyrin repeat domain 26 OS=Rattus norvegicus OX=10116 GN=Ankrd26 PE=4 SV=2	0.049	1.257	1	1	1	1	1675	191.2	5.76	1.06296	0.917169	847976	797748	1.12852e+06	648662	616065	1.32724e+06	1.21064e+06	6045.26
High	Q5FVN0	Lpcat3	Lysophospholipid acyltransferase 5 OS=Rattus norvegicus OX=10116 GN=Lpcat3 PE=2 SV=1	0	18.46	13	6	15	6	487	56	8.69	1.06271	0.925146	6.46439e+06	6.0829e+06	1.071e+07	2.19264e+06	5.34606e+06	1.18444e+07	5.61736e+06	1.93144e+06
High	P19511	Atp5pb	ATP synthase F(0) complex subunit B1, mitochondrial OS=Rattus norvegicus OX=10116 GN=Atp5pb PE=1 SV=1	0	86.33	35	12	34	12	256	28.9	9.36	1.0627	0.932859	2.27668e+07	2.14237e+07	4.50461e+07	9.48347e+06	9.74136e+06	4.05659e+07	1.79842e+07	9.75027e+06
High	D4ABT8	Hnrnpul2	Heterogeneous nuclear ribonucleoprotein U-like 2 OS=Rattus norvegicus OX=10116 GN=Hnrnpul2 PE=1 SV=1	0	301.783	44	39	164	39	745	84.8	4.91	1.06212	0.805791	1.54457e+08	1.45424e+08	1.90413e+08	1.36956e+08	1.08903e+08	1.75241e+08	1.82923e+08	1.05208e+08
High	A0A0G2KAJ3	Maz	MYC-associated zinc finger protein OS=Rattus norvegicus OX=10116 GN=Maz PE=4 SV=1	0	29.976	19	6	13	6	475	48.3	9.29	1.06204	0.769145	4.38505e+06	4.12888e+06	3.46413e+06	5.27325e+06	3.64925e+06	3.89378e+06	5.53826e+06	3.7231e+06
High	D3ZHW1	Fam168a	Family with sequence similarity 168, member A OS=Rattus norvegicus OX=10116 GN=Fam168a PE=1 SV=1	0	28.799	43	6	14	6	244	26.1	8.98	1.06201	0.930207	2.23945e+07	21086818	3.97995e+07	1.52247e+07	8236208	4.22677e+07	1.68382e+07	8.07742e+06
High	P62138	Ppp1ca	Serine/threonine-protein phosphatase PP1-alpha catalytic subunit OS=Rattus norvegicus OX=10116 GN=Ppp1ca PE=1 SV=1	0	168.808	53	20	85	5	330	37.5	6.33	1.06107	0.804396	1.49563e+07	1.40955e+07	1.8213e+07	1.23117e+07	1.17617e+07	1.93085e+07	1.49618e+07	1.05986e+07
High	B2RYW3	Ndufb9	NADH dehydrogenase (Ubiquinone) 1 beta subcomplex, 9 OS=Rattus norvegicus OX=10116 GN=Ndufb9 PE=1 SV=1	0	30.04	55	8	16	8	179	21.9	8.07	1.06052	0.826648	8.56752e+06	8.07859e+06	6.06611e+06	1.06693e+07	7.50035e+06	7.30025e+06	1.17254e+07	6.67689e+06
Medium	A0A0H2UHV6	Ppp3r1	Calcineurin subunit B type 1 OS=Rattus norvegicus OX=10116 GN=Ppp3r1 PE=4 SV=1	0.013	1.889	11	1	1	1	160	18.2	4.92	1.06023	0.966813	93640	88320.2	252870	6045.26	6045.26	268829	6045.26	6045.26
High	A0A0G2JUS7	Tmem11	Transmembrane protein 11, mitochondrial OS=Rattus norvegicus OX=10116 GN=Tmem11 PE=1 SV=1	0	10.922	14	2	4	2	176	19.8	6.25	1.06021	0.947161	2.13297e+06	2.01184e+06	4.38371e+06	946914	704894	4.5775e+06	1.27654e+06	544865
High	A0A0G2JVM3	Zc3h7a	Zinc finger CCCH type-containing 7 A OS=Rattus norvegicus OX=10116 GN=Zc3h7a PE=1 SV=1	0	14.922	5	4	10	4	971	110.3	7.25	1.05998	0.876995	927384	874911	467555	752760	1.40442e+06	617149	1.05343e+06	1.11157e+06
High	F7EPZ4	Dis3	DIS3 homolog, exosome endoribonuclease and 3'-5' exoribonuclease OS=Rattus norvegicus OX=10116 GN=Dis3 PE=1 SV=1	0	8.677	4	3	6	3	1025	116.7	7.97	1.05928	0.930146	729703	688866	1.42228e+06	231863	412458	1.19593e+06	490026	503156
High	Q5D022	Sdccag1	Sdccag1 protein (Fragment) OS=Rattus norvegicus OX=10116 GN=Sdccag1 PE=2 SV=1	0	6.621	5	2	3	2	419	47.5	5.48	1.05924	0.940678	846256	798930	1.73585e+06	507223	153718	1.54749e+06	608761	382515
High	D3ZWF2	Fbrs	Fibrosin OS=Rattus norvegicus OX=10116 GN=Fbrs PE=4 SV=2	0.002	3.983	6	2	2	2	466	49	9.95	1.05916	0.941708	663315	626263	833513	597626	447649	1.58848e+06	218132	183331
High	Q6IRE4	Tsg101	Tumor susceptibility gene 101 protein OS=Rattus norvegicus OX=10116 GN=Tsg101 PE=1 SV=1	0	41.497	23	8	22	8	391	44.1	6.71	1.05895	0.921577	5.37151e+06	5.07249e+06	9.20808e+06	2.91493e+06	3.09445e+06	9.15277e+06	4.40988e+06	2.55188e+06
Medium	Q9QX71	Napsa	Napsin OS=Rattus norvegicus OX=10116 GN=Napsa PE=1 SV=1	0.033	1.406	2	1	1	1	420	45.6	8.84	1.05879	0.791688	1.10395e+07	10426513	10684186	10326843	10268510	8518931	15353428	9246122
High	G3V8G9	Notch2	Neurogenic locus notch homolog protein 2 OS=Rattus norvegicus OX=10116 GN=Notch2 PE=1 SV=1	0	53.361	7	11	22	11	2471	265	5.2	1.05856	0.891818	3.19572e+06	3.01893e+06	5.00607e+06	1.20515e+06	2.84558e+06	3.02322e+06	4.18234e+06	2.38159e+06
High	P81795	Eif2s3	Eukaryotic translation initiation factor 2 subunit 3, X-linked OS=Rattus norvegicus OX=10116 GN=Eif2s3 PE=1 SV=2	0	131.932	38	15	42	15	472	51	8.4	1.05834	0.96013	2.99376e+07	2.82874e+07	7.38567e+07	7.39063e+06	3.61483e+06	7.16116e+07	1.40041e+07	4.19717e+06
High	B2RYN3	Eef1e1	Eukaryotic translation elongation factor 1 epsilon 1 OS=Rattus norvegicus OX=10116 GN=Eef1e1 PE=1 SV=1	0	22.674	20	3	10	3	174	19.8	8.16	1.05827	0.954295	2.76332e+06	2.61116e+06	6.47538e+06	707737	650361	5.87178e+06	1.68595e+06	732225
High	B4F778	Rfc4	Replication factor C (Activator 1) 4 (Predicted), isoform CRA_a OS=Rattus norvegicus OX=10116 GN=Rfc4 PE=1 SV=1	0	12.459	9	3	7	3	364	39.9	6.58	1.05802	0.955774	1.40777e+06	1.33057e+06	2.97672e+06	374125	640859	3.42917e+06	538230	255913
High	Q63413	Ddx39b	Spliceosome RNA helicase Ddx39b OS=Rattus norvegicus OX=10116 GN=Ddx39b PE=2 SV=3	0	32.864	24	8	21	1	428	49	5.67	1.05779	0.950254	380830	360024	782491	6045.26	291536	755425	381019	6045.26
High	A0A0G2K654	Hist1h1c	Histone cluster 1 H1 family member c OS=Rattus norvegicus OX=10116 GN=Hist1h1c PE=1 SV=1	0	124.444	29	13	72	8	212	21.3	11	1.05717	0.939016	2.08155e+08	1.96898e+08	4.01767e+08	1.38019e+08	5.0908e+07	380097065	1.64536e+08	7.98316e+07
High	F1LNH3	Col6a2	Collagen type VI alpha 2 chain OS=Rattus norvegicus OX=10116 GN=Col6a2 PE=1 SV=2	0	40.514	11	9	15	9	1027	109.6	6.61	1.05715	0.966427	2.58474e+06	2.445e+06	6.86371e+06	66009.8	405285	6.9836e+06	547799	222832
High	G3V9H0	Rasa1	Ras GTPase-activating protein 1 OS=Rattus norvegicus OX=10116 GN=Rasa1 PE=1 SV=2	0	6.779	1	1	2	1	996	111.6	6.65	1.05687	0.969106	120605	114115	330255	6045.26	6045.26	349724	6045.26	6045.26
High	Q5XFW8	Sec13	Protein SEC13 homolog OS=Rattus norvegicus OX=10116 GN=Sec13 PE=1 SV=1	0	71.89	47	10	33	10	322	35.5	5.38	1.05677	0.934548	1.63158e+07	1.54393e+07	2.96798e+07	9.55163e+06	7.08644e+06	2.96653e+07	1.34348e+07	5.84729e+06
High	P17431	Zfp36l1	mRNA decay activator protein ZFP36L1 OS=Rattus norvegicus OX=10116 GN=Zfp36l1 PE=1 SV=1	0	31.152	23	7	20	6	338	36.4	7.96	1.05637	0.739167	2.87242e+06	2.71915e+06	2794614	2.36221e+06	3.00062e+06	2.10306e+06	3.31206e+06	3.20213e+06
High	D3ZUB0	Rcn1	Reticulocalbin 1 OS=Rattus norvegicus OX=10116 GN=Rcn1 PE=1 SV=1	0	404.103	63	28	180	28	325	38.1	4.82	1.05617	0.8937	5.30537e+08	5.02323e+08	7.4472e+08	2.77379e+08	4.8487e+08	8.13339e+08	4.44511e+08	3.3376e+08
High	Q923V7	Klf4	Gut-enriched kruppel-like factor OS=Rattus norvegicus OX=10116 GN=Klf4 PE=1 SV=1	0	105.851	37	10	49	9	482	51.7	8.35	1.05578	0.905814	2.76205e+07	2.61613e+07	3.83922e+07	2.6519e+07	1.35727e+07	4.57692e+07	1.96677e+07	1.74246e+07
High	D3ZEL0	LOC500684	Uncharacterized protein OS=Rattus norvegicus OX=10116 GN=LOC500684 PE=4 SV=2	0.006	2.615	2	2	2	1	873	101.3	7.5	1.05535	0.499893	2.04757e+07	19401850	20945054	18403784	18856712	22481644	18269598	20675998
High	M0RC57	Smap1	Small ArfGAP 1 OS=Rattus norvegicus OX=10116 GN=Smap1 PE=1 SV=1	0.002	3.27	3	1	2	1	440	47.6	8.51	1.0551	0.970583	182523	172992	506885	6045.26	6045.26	535480	6045.26	6045.26
High	A0A0G2JTG7	Hnrnph1	Heterogeneous nuclear ribonucleoprotein H OS=Rattus norvegicus OX=10116 GN=Hnrnph1 PE=1 SV=1	0	443.401	60	27	333	15	449	49.2	6.3	1.05506	0.841631	3.73025e+08	3.53556e+08	4.67967e+08	3.43394e+08	2.49309e+08	4.74667e+08	3.9465e+08	2.49758e+08
High	A0A0G2JW28	Add3	Gamma-adducin OS=Rattus norvegicus OX=10116 GN=Add3 PE=1 SV=1	0	118.924	34	17	36	17	670	74.9	6.34	1.05502	0.954232	1.40932e+07	1.33581e+07	3.03266e+07	4.24701e+06	5.50086e+06	3.11423e+07	6.02678e+06	5.11043e+06
High	Q4KM74	Sec22b	Vesicle-trafficking protein SEC22b OS=Rattus norvegicus OX=10116 GN=Sec22b PE=1 SV=3	0	48.716	52	8	14	8	215	24.7	8.51	1.05497	0.962752	5.82045e+06	5.51717e+06	1.41182e+07	1.04475e+06	1.38856e+06	1.44577e+07	2.04128e+06	962360
High	F7EMB2	Rtraf	RNA transcription, translation and transport factor OS=Rattus norvegicus OX=10116 GN=Rtraf PE=1 SV=1	0	296.073	77	25	137	25	244	28.2	6.89	1.05457	0.942207	3.92966e+08	3.72633e+08	7.58601e+08	2.10365e+08	1.48933e+08	7.35902e+08	3.0804e+08	1.34956e+08
High	D3ZUC9	Oxsr1	Oxidative stress-responsive kinase 1 OS=Rattus norvegicus OX=10116 GN=Oxsr1 PE=1 SV=1	0	4.893	3	2	3	2	527	58.2	6.57	1.0536	0.97054	685063	650210	1.93854e+06	6045.26	6045.26	1901942	147201	6045.26
High	B2GV05	Rbm5	RNA-binding protein 5 OS=Rattus norvegicus OX=10116 GN=Rbm5 PE=1 SV=1	0	194.303	33	35	122	30	815	92.3	6.21	1.05328	0.793903	5.73187e+07	5.44192e+07	44435735	5.21187e+07	6.67033e+07	4.72078e+07	7.32758e+07	5.14726e+07
High	Q66HG5	Tm9sf2	Transmembrane 9 superfamily member 2 OS=Rattus norvegicus OX=10116 GN=Tm9sf2 PE=2 SV=1	0	23.963	9	5	7	5	663	75.5	7.44	1.05296	0.962359	2.3844e+06	2.26448e+06	5.78338e+06	556422	453622	5610800	890919	651482
High	G3V982	Elmo2	Engulfment and cell motility 2, ced-12 homolog (C. elegans), isoform CRA_b OS=Rattus norvegicus OX=10116 GN=Elmo2 PE=1 SV=1	0.007	2.4	1	1	1	1	732	83.7	5.95	1.05292	0.971819	203677	193440	568230	6045.26	6045.26	598939	6045.26	6045.26
High	B4F7C9	Stt3a	Serine/threonine-protein kinase Chk1 OS=Rattus norvegicus OX=10116 GN=Stt3a PE=1 SV=1	0	25.538	11	8	12	6	705	80.5	8.1	1.05193	0.950248	5.64061e+06	5.36213e+06	1.04323e+07	2.62537e+06	3.02873e+06	1.23189e+07	2.34209e+06	2.26084e+06
Medium	M0R5R0	Pros1	Protein S (Alpha), isoform CRA_b OS=Rattus norvegicus OX=10116 GN=Pros1 PE=1 SV=1	0.018	1.73	1	1	4	1	675	74.6	5.48	1.05132	0.870265	4328055	4.11677e+06	5556984	4732073	2.06125e+06	3.21069e+06	4506596	5.26688e+06
High	A0A0G2K9Y9	Zfp326	Zinc finger protein 326 OS=Rattus norvegicus OX=10116 GN=Zfp326 PE=1 SV=1	0	33.624	20	7	23	7	504	57	8.48	1.05131	0.872939	4.53047e+06	4.30937e+06	2.65293e+06	4.70761e+06	5.56757e+06	2.80117e+06	6.1455e+06	4.64474e+06
High	F1M9H1	Gli3	GLI family zinc finger 3 OS=Rattus norvegicus OX=10116 GN=Gli3 PE=4 SV=2	0	38.962	8	8	16	8	1582	171.4	7.17	1.05112	0.711638	4.20611e+06	4.00155e+06	3.54453e+06	4.5072e+06	3.95293e+06	4.92886e+06	4.2585e+06	3.43096e+06
Low	B1WBS4	Vps26b	Similar to Vacuolar protein sorting 26 homolog (VPS26 protein homolog), isoform CRA_a OS=Rattus norvegicus OX=10116 GN=Vps26b PE=1 SV=1	0.05	1.24	3	1	1	1	336	39.1	7.37	1.05103	0.910016	754873	718225	1.20857e+06	508979	437122	1.09301e+06	689983	481628
High	B2RYG6	Otub1	Ubiquitin thioesterase OTUB1 OS=Rattus norvegicus OX=10116 GN=Otub1 PE=1 SV=1	0	32.495	10	3	7	3	271	31.3	4.94	1.05047	0.90881	4.85865e+06	4.62523e+06	5.95205e+06	3.4679e+06	4.45574e+06	8.3028e+06	2.41002e+06	3.86315e+06
High	F1LV52	Gpatch11	G patch domain-containing 11 OS=Rattus norvegicus OX=10116 GN=Gpatch11 PE=1 SV=2	0	8.165	10	2	3	2	260	30.4	5.31	1.05044	0.860448	587070	558877	681772	691081	303780	670584	427774	662851
High	F1MA52	Nxf1	Nuclear RNA export factor 1 OS=Rattus norvegicus OX=10116 GN=Nxf1 PE=1 SV=1	0	49.134	25	10	22	10	618	70.4	8.65	1.05014	0.886969	3.36596e+06	3.20524e+06	2.90919e+06	5.01601e+06	1.69052e+06	3.31086e+06	4.1331e+06	2.65393e+06
High	Q9QYL8	Lypla2	Acyl-protein thioesterase 2 OS=Rattus norvegicus OX=10116 GN=Lypla2 PE=1 SV=1	0	10.512	8	1	1	1	231	24.8	7.23	1.05007	0.973216	185328	176491	517383	6045.26	6045.26	543892	6045.26	6045.26
High	D3ZYL4	Mrpl50	Mitochondrial ribosomal protein L50 OS=Rattus norvegicus OX=10116 GN=Mrpl50 PE=1 SV=1	0.001	4.627	16	2	2	2	159	18.3	9	1.04998	0.951876	431385	410851	6045.26	410020	816487	6045.26	561350	726762
High	A0A096MIX2	Ddx17	DEAD (Asp-Glu-Ala-Asp) box polypeptide 17, isoform CRA_a OS=Rattus norvegicus OX=10116 GN=Ddx17 PE=1 SV=1	0	348.55	53	46	228	35	652	72.6	8.68	1.04984	0.912854	1.93293e+08	1.84117e+08	2.98134e+08	1.58266e+08	9.59509e+07	2.8242e+08	1.92612e+08	1.04847e+08
High	Q5XI78	Ogdh	2-oxoglutarate dehydrogenase, mitochondrial OS=Rattus norvegicus OX=10116 GN=Ogdh PE=1 SV=1	0	19.8	6	5	8	4	1023	116.2	6.77	1.04971	0.962528	1.29286e+06	1.23164e+06	2.47076e+06	107733	1.11642e+06	3.32125e+06	184450	372888
High	F1M4M5	Gpatch8	G patch domain-containing 8 OS=Rattus norvegicus OX=10116 GN=Gpatch8 PE=1 SV=3	0	5.181	1	2	3	2	1513	166	7.75	1.04936	0.890569	622023	592765	757556	504866	515873	982823	402535	480710
High	Q6AY09	Hnrnph2	Heterogeneous nuclear ribonucleoprotein H2 OS=Rattus norvegicus OX=10116 GN=Hnrnph2 PE=1 SV=1	0	360.102	53	26	270	15	449	49.3	6.3	1.04922	0.90482	2.25624e+08	2.1504e+08	3.38261e+08	1.63173e+08	1.43685e+08	3.18609e+08	2.31665e+08	1.26598e+08
High	Q9EPJ3	Mrps26	28S ribosomal protein S26, mitochondrial OS=Rattus norvegicus OX=10116 GN=Mrps26 PE=1 SV=1	0	9.324	11	2	2	2	200	23.3	9.96	1.04895	0.910765	2.58187e+06	2.46139e+06	2864162	2.26895e+06	2.25106e+06	2.00613e+06	4.50913e+06	1.23035e+06
Medium	F7FA15	Gpatch2	G patch domain-containing 2 OS=Rattus norvegicus OX=10116 GN=Gpatch2 PE=1 SV=1	0.031	1.446	2	1	1	1	510	56.9	9.03	1.04888	0.950452	101946	97194.7	6045.26	166182	119357	6045.26	192453	107339
High	P85108	Tubb2a	Tubulin beta-2A chain OS=Rattus norvegicus OX=10116 GN=Tubb2a PE=1 SV=1	0	452.212	76	29	283	6	445	49.9	4.89	1.04871	0.929718	7.22592e+06	6.89032e+06	1.3381e+07	2.36362e+06	4.92636e+06	6.83424e+06	9.65422e+06	5.1893e+06
High	Q5FWU2	Nfs1	Nfs1 protein (Fragment) OS=Rattus norvegicus OX=10116 GN=Nfs1 PE=2 SV=1	0	11.287	10	5	8	5	452	50.1	8.6	1.04797	0.961812	2.35496e+06	2.24716e+06	5.17065e+06	1.05753e+06	513321	5.30105e+06	1.54325e+06	220571
High	Q63046	Runx1	Runt-related transcription factor 1 OS=Rattus norvegicus OX=10116 GN=Runx1 PE=1 SV=1	0	68.791	34	12	44	12	450	48.5	9.35	1.04743	0.857142	2.2918e+07	2.18803e+07	2.935e+07	2.09041e+07	1.53868e+07	2.70981e+07	25840546	1.58153e+07
High	Q9Z2P5	Ripk3	Receptor-interacting serine/threonine-protein kinase 3 OS=Rattus norvegicus OX=10116 GN=Ripk3 PE=1 SV=3	0	151.918	44	15	67	15	478	52.2	6.9	1.04708	0.810879	1.99909e+07	1.90921e+07	2.52499e+07	1.43741e+07	1.76523e+07	2.2142e+07	2.04975e+07	1.73331e+07
High	Q6P6Q7	Stat1	Signal transducer and activator of transcription OS=Rattus norvegicus OX=10116 GN=Stat1 PE=2 SV=1	0	56.526	18	10	20	10	712	83.1	6.15	1.04699	0.957706	7.02733e+06	6.71193e+06	1.46629e+07	2.30517e+06	3.16772e+06	1.48189e+07	3.8995e+06	2.36364e+06
High	Q6AYK5	Lyar	Cell growth-regulating nucleolar protein OS=Rattus norvegicus OX=10116 GN=Lyar PE=1 SV=1	0	29.32	28	7	10	7	386	43.7	9.36	1.04664	0.975084	1.85022e+06	1.76777e+06	5.17697e+06	120279	6045.26	5.45584e+06	88775.6	6045.26
High	O35889	Afdn	Afadin OS=Rattus norvegicus OX=10116 GN=Afdn PE=1 SV=1	0	240.233	27	39	105	39	1829	207.5	6.16	1.04639	0.902512	4.13934e+07	3.95584e+07	5.87427e+07	3.22865e+07	2.76461e+07	6.17945e+07	3.09129e+07	3.14729e+07
High	Q6P7A7	Rpn1	Dolichyl-diphosphooligosaccharide--protein glycosyltransferase subunit 1 OS=Rattus norvegicus OX=10116 GN=Rpn1 PE=1 SV=1	0	171.18	48	20	63	20	606	68.4	6.51	1.04635	0.958841	3.57447e+07	3.41615e+07	7.6217e+07	1.23305e+07	1.39371e+07	7.49841e+07	1.95675e+07	1.26827e+07
High	Q9QZK5	Htra1	Serine protease HTRA1 OS=Rattus norvegicus OX=10116 GN=Htra1 PE=2 SV=1	0	164.199	44	20	85	20	480	51.3	7.65	1.0463	0.953778	8.14417e+07	7.78379e+07	1.54236e+08	5.58737e+07	2.34037e+07	1.66031e+08	5.44427e+07	2.38517e+07
High	P84586	Rbmxrtl	RNA-binding motif protein, X chromosome retrogene-like OS=Rattus norvegicus OX=10116 GN=Rbmxrtl PE=1 SV=1	0	166.413	55	29	128	11	388	42.2	9.99	1.04598	0.505241	5.32913e+07	5.09484e+07	5.33614e+07	5.23596e+07	4.71243e+07	48357544	5.69125e+07	5.46038e+07
High	A0A0G2K4N8	Abhd16a	Protein ABHD16A (Fragment) OS=Rattus norvegicus OX=10116 GN=Abhd16a PE=1 SV=1	0	5.026	5	2	5	2	424	47.9	7.25	1.0459	0.908995	678221	648457	749302	713899	482168	1.13731e+06	432092	465257
High	F1LNY6	Taf2	TATA-box-binding protein-associated factor 2 OS=Rattus norvegicus OX=10116 GN=Taf2 PE=1 SV=1	0	68.643	21	20	33	20	1200	137	8.07	1.04586	0.925313	7.99407e+06	7.64355e+06	12049198	6.74255e+06	4.13889e+06	1.1133e+07	1.00816e+07	2.76764e+06
Medium	F1M7J7	Cep250	Centrosomal protein 250 OS=Rattus norvegicus OX=10116 GN=Cep250 PE=4 SV=3	0.035	1.392	0	1	1	1	2306	264.3	5.06	1.04555	0.886817	2.93184e+06	2.8041e+06	1856715	3.72074e+06	2.83486e+06	1.66138e+06	3.7882e+06	3345926
High	M0RDD7	Chtopl1	Chromatin target of PRMT1-like 1 OS=Rattus norvegicus OX=10116 GN=Chtopl1 PE=4 SV=1	0	33.97	26	4	14	4	203	22.1	11.97	1.04495	0.933932	6.48045e+06	6.20168e+06	6.73352e+06	8.08885e+06	3.78268e+06	1.42556e+06	1.14438e+07	6.57202e+06
High	Q99M63	Smu1	WD40 repeat-containing protein SMU1 OS=Rattus norvegicus OX=10116 GN=Smu1 PE=2 SV=1	0	147.608	39	16	62	16	513	57.5	7.18	1.04494	0.849217	4.45995e+07	4.26814e+07	5.66065e+07	3.02064e+07	4.12312e+07	4.4614e+07	5.42174e+07	3.4967e+07
High	A0A0G2JXH3	Kirrel1	Kin of IRRE-like protein 1 OS=Rattus norvegicus OX=10116 GN=Kirrel1 PE=4 SV=1	0	18.845	7	4	4	4	762	84.2	5.81	1.04462	0.956339	1.53441e+06	1.46888e+06	1.14397e+06	3.04375e+06	218905	1.23854e+06	2.96965e+06	395061
High	Q7TP01	LOC691143	Bq135360 OS=Rattus norvegicus OX=10116 GN=LOC691143 PE=2 SV=1	0	5.616	2	2	9	2	611	68.1	4.88	1.04461	0.901123	3.92851e+07	3.76075e+07	44237959	34175703	34408885	61305658	37525745	19023902
High	Q5BJT6	Lsg1	Large subunit GTPase 1 homolog OS=Rattus norvegicus OX=10116 GN=Lsg1 PE=2 SV=1	0	60.071	25	12	33	12	655	74.4	6.1	1.04446	0.899688	7.2257e+06	6.91814e+06	1.08574e+07	4.00879e+06	5.88824e+06	9.0116e+06	7.24475e+06	5.42074e+06
High	B2RYX1	Uqcr10	LOC685322 protein OS=Rattus norvegicus OX=10116 GN=Uqcr10 PE=2 SV=1	0	13.727	38	2	6	2	64	7.5	9.13	1.04393	0.959093	1.44009e+06	1.37949e+06	2.94143e+06	459202	737823	2.9894e+06	889415	441462
High	D3ZG57	Tor4a	RCG45397 OS=Rattus norvegicus OX=10116 GN=Tor4a PE=1 SV=1	0	7.654	5	2	3	2	434	48.4	8.62	1.04348	0.945503	2.37e+07	22712483	47791760	7915809	12429880	29169852	28284266	13645767
High	B1WBY7	Erlin1	ER lipid raft-associated 1 OS=Rattus norvegicus OX=10116 GN=Erlin1 PE=1 SV=1	0	14.437	10	3	7	1	348	39.2	7.01	1.04332	0.977043	295894	283608	838733	6045.26	6045.26	875592	6045.26	6045.26
High	F1LQ48	Hnrnpl	Heterogeneous nuclear ribonucleoprotein L OS=Rattus norvegicus OX=10116 GN=Hnrnpl PE=1 SV=2	0	426.346	55	33	192	2	623	67.9	8.47	1.04289	0.903035	7.37666e+06	7.07328e+06	5.00851e+06	9.00312e+06	7.20821e+06	3.42658e+06	1.01874e+07	8.51601e+06
High	P40329	Rars	Arginine--tRNA ligase, cytoplasmic OS=Rattus norvegicus OX=10116 GN=Rars PE=1 SV=2	0	136.954	41	23	62	23	660	75.8	7.05	1.04214	0.954851	2.84363e+07	2.72865e+07	5.682e+07	1.24261e+07	1.26134e+07	5.20194e+07	2.12762e+07	1.20133e+07
High	Q6Q0N1	Cndp2	Cytosolic non-specific dipeptidase OS=Rattus norvegicus OX=10116 GN=Cndp2 PE=1 SV=1	0	48.077	24	8	16	8	475	52.7	5.66	1.04206	0.928025	7.90457e+06	7.5855e+06	1.26042e+07	4289669	5.8626e+06	1.21341e+07	6.11889e+06	5.46069e+06
High	D3ZJX5	Timm50	Mitochondrial import inner membrane translocase subunit TIM50 OS=Rattus norvegicus OX=10116 GN=Timm50 PE=1 SV=2	0	30.887	16	4	12	4	353	39.8	8.13	1.04203	0.961496	4.85801e+06	4.66207e+06	9.27311e+06	2.1772e+06	2.53589e+06	1.09325e+07	1.78296e+06	1.85861e+06
High	Q4G061	Eif3b	Eukaryotic translation initiation factor 3 subunit B OS=Rattus norvegicus OX=10116 GN=Eif3b PE=1 SV=1	0	178.619	35	22	76	22	797	90.9	5.08	1.04197	0.938086	2.84257e+07	2.72806e+07	4.88336e+07	1.5161e+07	1.78473e+07	4.57285e+07	2.06445e+07	1.89039e+07
High	D4AD15	Eif4g1	Eukaryotic translation initiation factor 4 gamma, 1 OS=Rattus norvegicus OX=10116 GN=Eif4g1 PE=1 SV=2	0	337.881	33	49	162	1	1592	175	5.36	1.04187	0.924794	1.70932e+06	1.64063e+06	2.75997e+06	1.07936e+06	1082565	2.49295e+06	1.27842e+06	1.35659e+06
High	Q63692	Cdc37	Hsp90 co-chaperone Cdc37 OS=Rattus norvegicus OX=10116 GN=Cdc37 PE=1 SV=2	0	61.306	36	12	25	12	379	44.5	5.34	1.04168	0.942355	9.11012e+06	8.74561e+06	1.4324e+07	6.4554e+06	5.45742e+06	1.67427e+07	5.12954e+06	5.45809e+06
High	Q5BJT7	Ccdc93	Coiled-coil domain-containing protein 93 OS=Rattus norvegicus OX=10116 GN=Ccdc93 PE=1 SV=1	0.003	2.932	2	1	1	1	629	72.6	7.61	1.04152	0.950944	831682	798523	1.6219e+06	767625	6045.26	639663	1.22514e+06	630241
High	A0A0G2K2T6	Ilf3	Interleukin enhancer-binding factor 3 OS=Rattus norvegicus OX=10116 GN=Ilf3 PE=1 SV=1	0	320.743	52	40	165	40	897	95.8	8.76	1.04147	0.880297	1.26994e+08	1.21938e+08	1.77913e+08	1.00624e+08	8.72769e+07	1.49068e+08	1.30755e+08	1.01161e+08
High	M9NW49	Igf2	Insulin-like growth factor 2, isoform CRA_a OS=Rattus norvegicus OX=10116 GN=Igf2 PE=2 SV=1	0	17.661	19	3	11	3	180	20.1	9.35	1.04101	0.875995	5.22557e+06	5.01972e+06	3.50237e+06	6345701	5.21109e+06	3.38691e+06	6.25757e+06	6.03222e+06
High	F1M590	Heca	Hdc homolog, cell cycle regulator OS=Rattus norvegicus OX=10116 GN=Heca PE=4 SV=2	0	63.335	40	13	37	13	415	47.3	8.72	1.04092	0.909191	1.04104e+07	1.00011e+07	1.16768e+07	8.41991e+06	9.90664e+06	1.56381e+07	1.10996e+07	4.4934e+06
High	D4AE50	Nfx1	Nuclear transcription factor, X-box-binding 1 OS=Rattus norvegicus OX=10116 GN=Nfx1 PE=1 SV=1	0	159.357	38	31	77	31	1114	123.9	8.31	1.03999	0.865379	1.9386e+07	1.86405e+07	2.07645e+07	2.15603e+07	1.35967e+07	1.8301e+07	2.54903e+07	1.43667e+07
Medium	D3ZHZ6	Cyp4a1	Cytochrome P450, family 4, subfamily a, polypeptide 1 OS=Rattus norvegicus OX=10116 GN=Cyp4a1 PE=1 SV=3	0.02	1.683	2	1	1	1	488	56	8.85	1.03981	0.933674	1.12986e+06	1.08661e+06	1.92014e+06	538866	800821	1.44046e+06	1.29818e+06	650950
High	Q5RKG8	Zfp655	Zinc finger protein 655 OS=Rattus norvegicus OX=10116 GN=Zfp655 PE=1 SV=1	0	73.37	35	14	34	14	541	63.6	6.92	1.03953	0.878289	9.51563e+06	9.15373e+06	6.01779e+06	1.18302e+07	9.61326e+06	6.65345e+06	1.08644e+07	1.1029e+07
High	D4A914	Xrn2	5'-3' exoribonuclease OS=Rattus norvegicus OX=10116 GN=Xrn2 PE=1 SV=3	0	178.484	41	25	70	25	951	108.6	7.46	1.03926	0.89909	4.08425e+07	3.92996e+07	4.99416e+07	4.47988e+07	2.31584e+07	5.1301e+07	4.59808e+07	2.52457e+07
High	Q9Z1T4	Cnksr2	Connector enhancer of kinase suppressor of ras 2 OS=Rattus norvegicus OX=10116 GN=Cnksr2 PE=1 SV=1	0.002	3.512	2	1	1	1	1032	117.3	6.79	1.03887	0.968455	603725	581135	1.40398e+06	78075.6	261350	1.26929e+06	398739	143151
High	P82808	Gfpt1	Glutamine--fructose-6-phosphate aminotransferase [isomerizing] 1 OS=Rattus norvegicus OX=10116 GN=Gfpt1 PE=1 SV=3	0	57.086	16	9	32	5	681	76.8	6.84	1.03871	0.927305	2.58967e+06	2.49315e+06	3.7836e+06	1.63428e+06	2.06157e+06	4080646	1.8799e+06	1.80845e+06
High	Q8VHU4	Elp1	Elongator complex protein 1 OS=Rattus norvegicus OX=10116 GN=Elp1 PE=2 SV=1	0	92.936	20	21	33	21	1331	149.1	6.39	1.03859	0.948189	1.04721e+07	1.00829e+07	1.89003e+07	4.61977e+06	6.72876e+06	1.72421e+07	8.1878e+06	5.98638e+06
High	P84100	Rpl19	60S ribosomal protein L19 OS=Rattus norvegicus OX=10116 GN=Rpl19 PE=1 SV=1	0	121.617	46	14	81	14	196	23.5	11.47	1.03856	0.932166	2.3858e+08	2.29722e+08	3.72848e+08	1.90169e+08	1.2615e+08	366236228	1.66635e+08	1.82868e+08
High	D3ZW15	Sec24b	SEC24 homolog B, COPII coat complex component OS=Rattus norvegicus OX=10116 GN=Sec24b PE=1 SV=1	0	125.884	19	20	66	20	1242	134.6	6.95	1.03829	0.945422	2.53052e+07	2.43719e+07	4.44344e+07	1.62657e+07	1.24155e+07	4.00367e+07	2.28359e+07	1.30429e+07
High	D3ZH41	Ckap4	Cytoskeleton-associated protein 4 OS=Rattus norvegicus OX=10116 GN=Ckap4 PE=1 SV=2	0	117.958	59	17	48	17	326	36.3	4.82	1.03812	0.96556	3.79167e+07	3.65243e+07	8.05172e+07	1.61827e+07	1.2873e+07	7.94161e+07	2.03225e+07	1.40115e+07
Medium	P17220	Psma2	Proteasome subunit alpha type-2 OS=Rattus norvegicus OX=10116 GN=Psma2 PE=1 SV=3	0.024	1.61	4	1	1	1	234	25.9	7.43	1.03785	0.934351	1.00025e+06	963772	1682983	745505	462828	1385800	808549	806408
High	P62898	Cycs	Cytochrome c, somatic OS=Rattus norvegicus OX=10116 GN=Cycs PE=1 SV=2	0	16.635	25	3	11	3	105	11.6	9.58	1.03782	0.957991	2.23555e+06	2.15408e+06	4.09605e+06	861895	1.5043e+06	4.24979e+06	1.83186e+06	625004
High	Q5PQS4	Gulp1	PTB domain-containing engulfment adapter protein 1 OS=Rattus norvegicus OX=10116 GN=Gulp1 PE=1 SV=1	0	34.224	23	7	18	7	304	34.3	7.66	1.0373	0.930351	6.16084e+06	5.93933e+06	8.0002e+06	7029322	2.78847e+06	9.05812e+06	6.45303e+06	2.97139e+06
High	Q32PX7	Fubp1	Far upstream element-binding protein 1 OS=Rattus norvegicus OX=10116 GN=Fubp1 PE=1 SV=1	0	182.966	47	30	107	24	639	67.2	7.61	1.03698	0.931726	4.59521e+07	4.43136e+07	6.8846e+07	3.58666e+07	2.82283e+07	6.63667e+07	4.95297e+07	2.196e+07
High	Q5RKH8	Ppil2	Peptidylprolyl isomerase (Cyclophilin)-like 2 OS=Rattus norvegicus OX=10116 GN=Ppil2 PE=1 SV=1	0	92.244	47	18	38	18	521	59	8.38	1.03587	0.899067	1.1285e+07	1.08942e+07	8.34659e+06	1.09953e+07	1.33407e+07	7.13978e+06	1.58016e+07	1.09136e+07
High	D3ZWA5	Kifap3	Kinesin-associated protein 3 OS=Rattus norvegicus OX=10116 GN=Kifap3 PE=1 SV=3	0.009	2.037	1	1	1	1	728	84.2	5.16	1.03559	0.948682	609993	589029	1.0493e+06	289408	428382	1.00434e+06	386037	439598
High	D4ABI7	Hacd3	Very-long-chain (3R)-3-hydroxyacyl-CoA dehydratase OS=Rattus norvegicus OX=10116 GN=Hacd3 PE=1 SV=2	0	29.637	19	5	6	5	362	43.1	9.04	1.03527	0.976025	2.32807e+06	2.24877e+06	5.7509e+06	522849	472554	5.83671e+06	729714	417794
High	A0A140UHY3	Ewsr1	RNA-binding protein EWS-like OS=Rattus norvegicus OX=10116 GN=Ewsr1 PE=1 SV=1	0	293.046	17	15	169	15	661	68.9	9.29	1.03459	0.869896	6.83182e+08	6.60342e+08	7.91388e+08	5.8069e+08	6.08948e+08	722724105	8.56021e+08	4.708e+08
High	Q63507	Rpl14	60S ribosomal protein L14 OS=Rattus norvegicus OX=10116 GN=Rpl14 PE=1 SV=3	0	80.266	43	12	54	12	214	23.3	11.11	1.03431	0.944657	1.42385e+08	1.37662e+08	2.40548e+08	1.04282e+08	6.81571e+07	2.14062e+08	9.45642e+07	1.18529e+08
High	B0BNG3	Lman2	Lectin, mannose-binding 2 OS=Rattus norvegicus OX=10116 GN=Lman2 PE=1 SV=1	0	18.387	12	3	3	3	358	40.4	6.95	1.03365	0.958966	1.67206e+07	1.61762e+07	29251078	9608167	9.66947e+06	3.16459e+07	1.04339e+07	8.0822e+06
High	G3V953	Rbbp6	RB-binding protein 6, ubiquitin ligase OS=Rattus norvegicus OX=10116 GN=Rbbp6 PE=1 SV=1	0	93.939	13	15	29	15	1789	199.7	9.63	1.03333	0.977988	1.41213e+07	1.36657e+07	3.37677e+07	3.36236e+06	3.86714e+06	3.77534e+07	1.63867e+06	2.97177e+06
High	P63018	Hspa8	Heat shock cognate 71 kDa protein OS=Rattus norvegicus OX=10116 GN=Hspa8 PE=1 SV=1	0	514.095	67	50	291	36	646	70.8	5.52	1.03318	0.92976	401505228	3.88609e+08	6.37285e+08	2.92267e+08	2.36277e+08	4.93178e+08	4.12294e+08	2.99044e+08
High	P61621	Sec61a1	Protein transport protein Sec61 subunit alpha isoform 1 OS=Rattus norvegicus OX=10116 GN=Sec61a1 PE=2 SV=2	0	21.789	11	7	12	7	476	52.2	8.06	1.03309	0.971238	1.36555e+07	1.32181e+07	2.88729e+07	4.35523e+06	6.42604e+06	3.00667e+07	7.22725e+06	3.67242e+06
High	Q56A18	Smarce1	SWI/SNF-related matrix-associated actin-dependent regulator of chromatin subfamily E member 1 OS=Rattus norvegicus OX=10116 GN=Smarce1 PE=1 SV=1	0.002	3.73	3	1	3	1	376	42.8	4.81	1.0329	0.859067	541587	524338	524412	485150	563451	430472	715951	478339
High	G3V6Y9	Ppig	Peptidyl-prolyl cis-trans isomerase G OS=Rattus norvegicus OX=10116 GN=Ppig PE=1 SV=1	0	86.142	15	10	16	10	752	88.3	10.26	1.03283	0.981853	8.81848e+06	8.53814e+06	2.46282e+07	672622	313592	2.548e+07	969388	6045.26
High	Q66HA6	Arl8b	ADP-ribosylation factor-like protein 8B OS=Rattus norvegicus OX=10116 GN=Arl8b PE=2 SV=1	0	65.334	58	10	26	4	186	21.5	8.43	1.03282	0.962719	5.75257e+06	5.56975e+06	1.07964e+07	2.62313e+06	3.28974e+06	1.08884e+07	3.57595e+06	2.79338e+06
High	B0BN63	Ahsa1	Activator of Hsp90 ATPase activity 1 OS=Rattus norvegicus OX=10116 GN=Ahsa1 PE=1 SV=1	0	30.236	22	6	10	6	338	38.1	5.53	1.03282	0.949671	4.56373e+06	4.41871e+06	7.38667e+06	2.17331e+06	3.69614e+06	7.08766e+06	4.72366e+06	1.87988e+06
High	G3V9Z6	Sept8	Septin 8 (Predicted) OS=Rattus norvegicus OX=10116 GN=Sept8 PE=1 SV=1	0	40.452	31	9	16	5	429	49.8	6	1.03241	0.966231	1.82174e+06	1.76455e+06	3.59104e+06	853954	848652	3.58612e+06	955266	923850
High	P19944	Rplp1	60S acidic ribosomal protein P1 OS=Rattus norvegicus OX=10116 GN=Rplp1 PE=3 SV=1	0	40.693	67	3	4	3	114	11.5	4.32	1.03236	0.73538	1.43388e+06	1.38893e+06	1.54508e+06	1.34163e+06	1.28009e+06	1.61342e+06	1.29177e+06	1.39645e+06
High	Q5RJN5	Nol5a	Nol5a protein (Fragment) OS=Rattus norvegicus OX=10116 GN=Nol5a PE=2 SV=1	0	10.993	6	2	3	2	499	55.5	9.32	1.03234	0.965875	662272	641524	1.45188e+06	165553	307140	809300	919739	257777
Medium	B2RYJ5	Tmprss13	Tmprss13 protein OS=Rattus norvegicus OX=10116 GN=Tmprss13 PE=2 SV=1	0.014	1.856	1	1	4	1	539	59.2	8.88	1.03225	0.962761	3.00203e+06	2.90824e+06	3.21485e+06	3.91364e+06	1.59623e+06	2.90345e+06	6045.26	6096607
High	P61751	Arf4	ADP-ribosylation factor 4 OS=Rattus norvegicus OX=10116 GN=Arf4 PE=2 SV=2	0	95.422	53	9	34	5	180	20.4	7.14	1.03117	0.971902	2.96282e+07	2.87325e+07	6.43511e+07	1.06256e+07	1.12208e+07	6.08713e+07	1.94863e+07	8.52694e+06
High	D3ZTY9	Nvl	Nuclear VCP-like OS=Rattus norvegicus OX=10116 GN=Nvl PE=1 SV=1	0	8.313	5	3	4	3	855	94.4	6.14	1.03085	0.968738	543190	526933	974371	272769	333660	6045.26	1.10933e+06	514199
High	Q62806	Znf148	Zinc finger protein 148 OS=Rattus norvegicus OX=10116 GN=Znf148 PE=1 SV=1	0	22.717	10	6	9	6	794	88.7	6.48	1.03065	0.936856	5.13017e+07	4.97762e+07	6.64896e+07	2.96111e+07	5.32278e+07	7.5724e+07	2.54574e+07	5.27237e+07
High	P21708	Mapk3	Mitogen-activated protein kinase 3 OS=Rattus norvegicus OX=10116 GN=Mapk3 PE=1 SV=5	0	30.684	21	6	11	4	380	43.1	6.61	1.03016	0.974488	3.36918e+06	3.27054e+06	7.30146e+06	1.74097e+06	769202	7486589	1.58225e+06	1.03869e+06
High	D3ZRX9	Cnn2	Calponin (Fragment) OS=Rattus norvegicus OX=10116 GN=Cnn2 PE=1 SV=3	0	109.015	60	13	50	12	219	24.1	8.69	1.02996	0.955287	42986273	4.1736e+07	7.46254e+07	3.04682e+07	2.01145e+07	6.25868e+07	4.70136e+07	1.93584e+07
High	F1LU70	Gpatch1	G patch domain containing 1 (Predicted), isoform CRA_a OS=Rattus norvegicus OX=10116 GN=Gpatch1 PE=1 SV=2	0	14.433	7	3	3	3	930	103.1	7.4	1.02958	0.979881	510322	495659	1.25902e+06	184589	43365.1	1.2883e+06	112185	130485
High	Q68FP1	Gsn	Gelsolin OS=Rattus norvegicus OX=10116 GN=Gsn PE=1 SV=1	0	179.556	38	17	51	17	780	86	6.09	1.02916	0.981047	4.33751e+07	4.2146e+07	1.18429e+08	3.91203e+06	4.097e+06	1.03103e+08	2.08768e+07	6.14548e+06
High	G3V662	Nup153	Nuclear pore complex protein Nup153 OS=Rattus norvegicus OX=10116 GN=Nup153 PE=1 SV=1	0	183.908	23	30	93	30	1468	152.7	8.9	1.02879	0.931425	3.27223e+07	3.18064e+07	2.17575e+07	3.69515e+07	3.67103e+07	1.82927e+07	4.81849e+07	3.16892e+07
High	F1LUI2		Uncharacterized protein OS=Rattus norvegicus OX=10116 PE=4 SV=3	0	19.894	17	4	21	1	198	21.5	8.69	1.02871	0.971823	277792	270039	312975	6045.26	491097	6045.26	523663	303668
High	A0A0G2K3K2	Actb	Actin, cytoplasmic 1 OS=Rattus norvegicus OX=10116 GN=Actb PE=1 SV=1	0	713.344	76	35	496	16	378	42.1	5.48	1.02862	0.978411	1.38676e+09	1.34818e+09	3.35567e+09	3.22834e+08	3.66025e+08	3.15708e+09	6.23796e+08	3.79408e+08
High	Q5U367	Plod3	Multifunctional procollagen lysine hydroxylase and glycosyltransferase LH3 OS=Rattus norvegicus OX=10116 GN=Plod3 PE=1 SV=1	0	22.246	13	7	8	7	741	85	6.24	1.02847	0.971971	2.63602e+06	2.56304e+06	5.16693e+06	808106	1.71408e+06	5497897	1.18659e+06	1.22357e+06
High	B4F7E8	Fam129b	Niban-like protein 1 OS=Rattus norvegicus OX=10116 GN=Fam129b PE=1 SV=1	0	19.229	9	5	6	5	747	84.7	5.95	1.02824	0.979496	3.60649e+06	3.50745e+06	1.00312e+07	187164	303951	5.70081e+06	4.5943e+06	524350
High	Q9Z340	Pard3	Partitioning defective 3 homolog OS=Rattus norvegicus OX=10116 GN=Pard3 PE=1 SV=1	0	329.265	48	51	131	51	1337	149.4	7.96	1.02811	0.960944	8.14588e+07	7.92319e+07	1.38583e+08	6.16772e+07	3.74358e+07	1.38431e+08	6.90034e+07	3.6942e+07
High	P43278	H1f0	Histone H1.0 OS=Rattus norvegicus OX=10116 GN=H1f0 PE=2 SV=2	0	15.908	21	4	8	4	194	20.9	10.9	1.028	0.981412	1.85926e+07	1.80862e+07	4.35384e+07	702623	1.00175e+07	49957391	5.5875e+06	233050
High	Q6AXT0	Mrpl37	39S ribosomal protein L37, mitochondrial OS=Rattus norvegicus OX=10116 GN=Mrpl37 PE=2 SV=1	0	261.258	56	27	133	27	423	48.3	8.92	1.02781	0.887887	1.01889e+08	9.91315e+07	1.25282e+08	8.8144e+07	8.39681e+07	1.14568e+08	1.14868e+08	76229862
High	A0A096MKE0	Asph	Aspartate-beta-hydroxylase OS=Rattus norvegicus OX=10116 GN=Asph PE=1 SV=1	0	22.098	9	5	13	5	737	82.6	5.08	1.02751	0.974078	2.23117e+06	2.17144e+06	4.23844e+06	1.39502e+06	880839	4.95973e+06	1.18804e+06	545738
High	Q63016	Slc7a5	Large neutral amino acids transporter small subunit 1 OS=Rattus norvegicus OX=10116 GN=Slc7a5 PE=1 SV=2	0	17.987	6	2	5	2	512	55.9	7.9	1.02703	0.979918	2.26748e+06	2.20781e+06	5.39551e+06	611813	616115	5.38103e+06	752687	668735
High	F1LX07	Slc25a12	Solute carrier family 25 member 12 OS=Rattus norvegicus OX=10116 GN=Slc25a12 PE=1 SV=3	0	51.478	24	13	25	9	655	71.9	8.12	1.02687	0.971753	4.47891e+06	4.36172e+06	8.92398e+06	2.8488e+06	1.31237e+06	8.61248e+06	2.52736e+06	2.29688e+06
High	D3ZN76	Sec16a	Protein transport protein sec16 OS=Rattus norvegicus OX=10116 GN=Sec16a PE=1 SV=1	0	695.251	48	77	325	77	2346	253.1	5.81	1.02638	0.959927	2.409e+08	2.34707e+08	3.92921e+08	1.93171e+08	1.18029e+08	3.85599e+08	2.34594e+08	1.02506e+08
High	Q641X9	Mrpl9	39S ribosomal protein L9, mitochondrial OS=Rattus norvegicus OX=10116 GN=Mrpl9 PE=2 SV=1	0.001	4.508	3	1	2	1	262	30.1	10.08	1.02593	0.982635	513705	500721	1.15766e+06	113537	230966	1.41773e+06	117341	6045.26
Medium	Q9WTV0	Preb	Prolactin regulatory element-binding protein OS=Rattus norvegicus OX=10116 GN=Preb PE=1 SV=2	0.031	1.45	2	1	1	1	417	45.3	8.54	1.02593	0.982635	513705	500721	1.15766e+06	113537	230966	1.41773e+06	117341	6045.26
High	Q9Z1Z9	Pdlim7	PDZ and LIM domain protein 7 OS=Rattus norvegicus OX=10116 GN=Pdlim7 PE=1 SV=1	0	241.774	63	24	120	24	457	49.9	8.47	1.02552	0.837465	1.30183e+08	1.26943e+08	1.41925e+08	1.31293e+08	1.07611e+08	1.30742e+08	1.48571e+08	1.11236e+08
High	B0K030	Dnajb1	DnaJ (Hsp40) homolog, subfamily B, member 1 (Predicted), isoform CRA_b OS=Rattus norvegicus OX=10116 GN=Dnajb1 PE=1 SV=1	0	6.13	5	1	1	1	340	38.1	8.63	1.02444	0.980119	349275	340943	744489	272294	6045.26	781869	6045.26	259911
High	Q5M939	Hat1	Histone acetyltransferase type B catalytic subunit OS=Rattus norvegicus OX=10116 GN=Hat1 PE=2 SV=1	0	6.491	3	1	1	1	419	49.2	5.81	1.02425	0.986841	177586	173381	508054	6045.26	6045.26	520668	6045.26	6045.26
High	F1LM37	Sf1	Sf1 protein OS=Rattus norvegicus OX=10116 GN=Sf1 PE=1 SV=3	0	225.511	32	18	105	1	502	54.6	9.31	1.02394	0.974777	2.18366e+06	2.1326e+06	747360	3262378	2.38806e+06	6045.26	4.58632e+06	1.95862e+06
High	D4A5T8	Ppl	Periplakin OS=Rattus norvegicus OX=10116 GN=Ppl PE=1 SV=1	0	37.346	7	12	17	12	1754	204	5.45	1.02384	0.908889	3.99417e+06	3.90115e+06	4.74106e+06	2.44087e+06	4.52153e+06	3.95553e+06	3.64536e+06	4.38162e+06
High	D4AD01	Zmat2	RCG49513 OS=Rattus norvegicus OX=10116 GN=Zmat2 PE=1 SV=1	0	50.877	46	11	38	11	199	23.6	9.01	1.02315	0.926279	2.6252e+07	2.5658e+07	2.80248e+07	2.55976e+07	2.33516e+07	15397240	3.5591e+07	2.77678e+07
High	B0BN18	Pfdn2	Prefoldin subunit 2 OS=Rattus norvegicus OX=10116 GN=Pfdn2 PE=2 SV=1	0	8.437	9	1	2	1	154	16.6	6.58	1.02307	0.987691	348347	340492	1.00939e+06	6045.26	6045.26	1.03295e+06	6045.26	6045.26
High	F1LT09	Wdr33	WD repeat domain 33 OS=Rattus norvegicus OX=10116 GN=Wdr33 PE=1 SV=2	0	502.853	47	51	268	51	1331	145.3	9.13	1.02273	0.947978	1.93215e+08	1.88922e+08	2.6662e+08	1.86564e+08	1.13581e+08	2.46746e+08	2.25303e+08	1.07598e+08
High	D3ZAI0	U2surp	U2 snRNP-associated SURP domain-containing OS=Rattus norvegicus OX=10116 GN=U2surp PE=1 SV=1	0	237.125	36	35	122	2	1029	118.2	8.47	1.0223	0.926212	4.99232e+06	4.88344e+06	5.11284e+06	5.93669e+06	3.60078e+06	3.56656e+06	4.84984e+06	6.56057e+06
High	D4A0F5	Sept7	Septin-7 OS=Rattus norvegicus OX=10116 GN=Sept7 PE=1 SV=3	0	64.979	24	10	28	9	438	50.8	8.57	1.02227	0.9762	1.0337e+07	1.01118e+07	2.13048e+07	4.76709e+06	4.26339e+06	1.90562e+07	5852655	6.1021e+06
High	F1M1X9	Cdk13	Cyclin-dependent kinase 13 OS=Rattus norvegicus OX=10116 GN=Cdk13 PE=1 SV=3	0	13.645	3	4	8	3	1511	164.4	9.6	1.0222	0.955716	1.45226e+06	1.42073e+06	2.45326e+06	1.02851e+06	780411	1.5259e+06	1.60414e+06	1.22675e+06
High	Q4KLM7	Specc1	Sperm antigen with calponin homology and coiled-coil domains 1 OS=Rattus norvegicus OX=10116 GN=Specc1 PE=1 SV=1	0	17.241	12	5	6	5	781	86.8	5.86	1.0222	0.969073	595416	582486	708499	542517	496442	6045.26	742480	1.03772e+06
High	Q6P756	Necap2	Adaptin ear-binding coat-associated protein 2 OS=Rattus norvegicus OX=10116 GN=Necap2 PE=1 SV=2	0	11.388	15	2	2	2	263	28.4	7.94	1.0217	0.983918	423061	414074	936241	213614	92367.5	1.06545e+06	6045.26	197690
High	Q66HG8	Ik	Protein Red OS=Rattus norvegicus OX=10116 GN=Ik PE=1 SV=1	0	332.034	56	35	171	35	557	65.5	6.64	1.0217	0.80292	1.54039e+08	1.50767e+08	1.42972e+08	1.62943e+08	1.46387e+08	1.3588e+08	1.72613e+08	1.53624e+08
High	A0JN17	Kras	V-Ki-ras2 Kirsten rat sarcoma viral oncogene homolog OS=Rattus norvegicus OX=10116 GN=Kras PE=2 SV=1	0	73.83	57	9	19	6	188	21.5	8.12	1.02166	0.970369	4.54148e+06	4.44521e+06	7.59266e+06	3.29949e+06	2.44347e+06	7.96838e+06	4.00329e+06	1.65276e+06
High	Q5RJN0	Ndufs7	NADH dehydrogenase (Ubiquinone) Fe-S protein 7 OS=Rattus norvegicus OX=10116 GN=Ndufs7 PE=1 SV=1	0	16.721	17	3	3	3	218	23.9	9.99	1.02162	0.90358	1.02763e+06	1.00588e+06	1.04353e+06	1.24852e+06	725598	1.13904e+06	1.05263e+06	891216
High	Q7TNK3	Znf24	Zinc finger protein 24 OS=Rattus norvegicus OX=10116 GN=Znf24 PE=2 SV=1	0	7.874	8	3	4	3	368	41.9	6.13	1.02147	0.969419	746523	730829	759177	585581	847727	6045.26	993809	1.23971e+06
High	P13832	Rlc-a	Myosin regulatory light chain RLC-A OS=Rattus norvegicus OX=10116 GN=Rlc-a PE=2 SV=2	0	238.317	66	14	125	4	172	19.9	4.81	1.01979	0.989129	6.64883e+07	6.5198e+07	1.94622e+08	310223	661447	1.88683e+08	7.42768e+06	3.35361e+06
High	Q62901	Rere	Arginine-glutamic acid dipeptide repeats protein OS=Rattus norvegicus OX=10116 GN=Rere PE=1 SV=2	0	22.076	8	7	8	7	1559	171.7	7.68	1.01929	0.971438	3.14799e+06	3.08843e+06	4.60457e+06	2.59472e+06	2.066e+06	5.7336e+06	2.58065e+06	1.12972e+06
High	G3V6P8	Gng12	Guanine nucleotide-binding protein subunit gamma OS=Rattus norvegicus OX=10116 GN=Gng12 PE=1 SV=1	0	14.471	42	2	5	2	72	8	8.97	1.01859	0.989715	1.73567e+06	1.704e+06	5.09992e+06	6045.26	6045.26	4.86023e+06	340750	6045.26
High	P62959	Hint1	Histidine triad nucleotide-binding protein 1 OS=Rattus norvegicus OX=10116 GN=Hint1 PE=1 SV=5	0	31.401	52	4	5	4	126	13.8	6.87	1.01839	0.989332	1.4329e+06	1.40702e+06	3.64126e+06	573768	6045.26	4.28662e+06	6045.26	6045.26
High	G3V7Q7	Iqgap1	IQ motif containing GTPase activating protein 1 (Predicted), isoform CRA_b OS=Rattus norvegicus OX=10116 GN=Iqgap1 PE=1 SV=1	0	307.7	35	45	125	44	1657	188.7	6.43	1.01802	0.983712	5.52925e+07	5.43138e+07	1.2141e+08	2.21107e+07	1.9421e+07	1.14842e+08	3.28305e+07	1.82051e+07
High	P26284	Pdha1	Pyruvate dehydrogenase E1 component subunit alpha, somatic form, mitochondrial OS=Rattus norvegicus OX=10116 GN=Pdha1 PE=1 SV=2	0	54.429	31	10	22	10	390	43.2	8.19	1.018	0.966275	7.35163e+06	7.22163e+06	1.18712e+07	4.265e+06	5.52873e+06	10239749	7.3857e+06	4.42945e+06
High	Q810U0	Ccdc50	Coiled-coil domain-containing protein 50 OS=Rattus norvegicus OX=10116 GN=Ccdc50 PE=2 SV=1	0	35.923	32	8	17	8	305	35.1	6.84	1.01774	0.849763	8.33126e+06	8.18605e+06	8.62181e+06	8.40091e+06	7.53544e+06	8.52086e+06	9.32888e+06	7.14404e+06
High	P18484	Ap2a2	AP-2 complex subunit alpha-2 OS=Rattus norvegicus OX=10116 GN=Ap2a2 PE=1 SV=3	0	129.759	24	20	44	11	938	104	6.93	1.01738	0.982631	9.32228e+06	9.16302e+06	2.01745e+07	4.7832e+06	2.53136e+06	1.71672e+07	7.2638e+06	3.53581e+06
High	Q5U2Z5	Cmtr1	Cap-specific mRNA (nucleoside-2'-O-)-methyltransferase 1 OS=Rattus norvegicus OX=10116 GN=Cmtr1 PE=1 SV=1	0	12.605	6	4	5	4	837	95.6	7.02	1.01712	0.926419	2.46816e+08	2.42663e+08	3.00128e+08	2.08219e+08	2.19642e+08	2.10188e+08	3.08024e+08	2.22237e+08
High	P13084	Npm1	Nucleophosmin OS=Rattus norvegicus OX=10116 GN=Npm1 PE=1 SV=1	0	84.135	38	11	41	11	292	32.5	4.77	1.01705	0.983512	5.00973e+07	4.92574e+07	1.11026e+08	2.12614e+07	1.54852e+07	9.49211e+07	2.88822e+07	2.64887e+07
High	Q9JLJ3	Aldh9a1	4-trimethylaminobutyraldehyde dehydrogenase OS=Rattus norvegicus OX=10116 GN=Aldh9a1 PE=1 SV=1	0	78.945	36	15	32	15	494	53.6	6.92	1.01705	0.984938	1.01848e+07	1.00141e+07	2.12292e+07	4.47887e+06	4.33422e+06	2.27974e+07	5.65313e+06	2.10391e+06
High	A0A0G2JSR7	Matr3	Matrin-3 OS=Rattus norvegicus OX=10116 GN=Matr3 PE=1 SV=1	0	360.989	45	41	219	41	845	94.4	6.25	1.01685	0.950052	2.12189e+08	2.08673e+08	2.79587e+08	1.61898e+08	1.84533e+08	2.88258e+08	1.84581e+08	1.63728e+08
High	G3V6K3	Exosc7	Exosome component 7 OS=Rattus norvegicus OX=10116 GN=Exosc7 PE=1 SV=1	0	7.531	9	1	1	1	291	31.8	5.19	1.01559	0.991471	160637	158171	462421	6045.26	6045.26	6045.26	469821	6045.26
High	D4A7J8	Prpf4	PRP4 pre-mRNA processing factor 4 homolog (Yeast) OS=Rattus norvegicus OX=10116 GN=Prpf4 PE=1 SV=1	0	8.867	8	3	3	3	521	58.3	7.28	1.01551	0.98057	504816	497108	983320	216774	291229	817524	464505	232418
High	Q6AYT7	Abhd12	Lysophosphatidylserine lipase ABHD12 OS=Rattus norvegicus OX=10116 GN=Abhd12 PE=2 SV=1	0	22.559	18	5	5	5	398	45.3	8.72	1.01477	0.990506	1.27495e+06	1.25639e+06	3.3983e+06	254578	116280	3.26755e+06	441448	115849
High	Q6DGF2	Clint1	Clathrin interactor 1 OS=Rattus norvegicus OX=10116 GN=Clint1 PE=1 SV=1	0	59.252	28	9	18	2	472	52.1	6.25	1.01428	0.971112	1.62802e+06	1.60511e+06	2.56609e+06	1.15709e+06	1.09213e+06	2.28987e+06	1.4949e+06	1.0993e+06
High	Q6GMN2	Baiap2	Brain-specific angiogenesis inhibitor 1-associated protein 2 OS=Rattus norvegicus OX=10116 GN=Baiap2 PE=1 SV=1	0	178.774	60	26	97	26	535	59.1	9.04	1.01389	0.967289	5.90952e+07	5.82855e+07	8.64914e+07	4.87225e+07	3.96426e+07	7.93625e+07	59344198	3.85789e+07
High	B1WBL9	Sav1	Salvador homolog 1 (Drosophila) OS=Rattus norvegicus OX=10116 GN=Sav1 PE=2 SV=1	0	105.427	36	13	47	13	387	45	9.19	1.01352	0.960047	2.07682e+07	2.04912e+07	2.66847e+07	2.00643e+07	1.47245e+07	2.71809e+07	2.1346e+07	1.37779e+07
High	P10818	Cox6a1	Cytochrome c oxidase subunit 6A1, mitochondrial OS=Rattus norvegicus OX=10116 GN=Cox6a1 PE=1 SV=2	0	9.372	42	3	4	3	111	12.3	9.32	1.0134	0.988394	1.93876e+06	1.91312e+06	4.79867e+06	218009	722665	3.37398e+06	1.84092e+06	601380
High	Q641Y8	Ddx1	ATP-dependent RNA helicase DDX1 OS=Rattus norvegicus OX=10116 GN=Ddx1 PE=1 SV=1	0	1026.88	78	71	498	71	740	82.4	7.23	1.01339	0.982129	1.25528e+09	1.23869e+09	2.28903e+09	9.07851e+08	5.19196e+08	2.09752e+09	1.07215e+09	5.96174e+08
High	F1LW91	Numa1	Nuclear mitotic apparatus protein 1 OS=Rattus norvegicus OX=10116 GN=Numa1 PE=1 SV=2	0.001	4.517	2	2	2	2	2019	226.8	5.64	1.01339	0.970413	646675	638131	803740	821532	289121	784276	390757	764993
High	Q9Z270	Vapa	Vesicle-associated membrane protein-associated protein A OS=Rattus norvegicus OX=10116 GN=Vapa PE=1 SV=3	0	83.144	50	12	34	11	249	27.8	8.4	1.01317	0.988762	2.72393e+07	2.68852e+07	6.20944e+07	1.03003e+07	8.26088e+06	5.86517e+07	1.35287e+07	9.53733e+06
High	Q5I0K4	Mrps9	Mrps9 protein (Fragment) OS=Rattus norvegicus OX=10116 GN=Mrps9 PE=2 SV=1	0	65.857	44	11	33	11	338	39.4	8.65	1.01306	0.9808	1.03286e+07	1.01954e+07	1.84684e+07	7.04528e+06	5.07259e+06	1.60064e+07	9.64423e+06	5.33506e+06
High	Q7TT49	Cdc42bpb	Serine/threonine-protein kinase MRCK beta OS=Rattus norvegicus OX=10116 GN=Cdc42bpb PE=1 SV=1	0	28.066	6	8	8	8	1713	194.8	6.46	1.01302	0.990978	1.62453e+06	1.60365e+06	4.23452e+06	274533	301895	3.88137e+06	666345	325885
High	Q6P9U9	Impdh2	Inosine-5'-monophosphate dehydrogenase OS=Rattus norvegicus OX=10116 GN=Impdh2 PE=2 SV=1	0	107.775	32	12	45	12	514	55.8	7.28	1.01299	0.98478	2.08327e+07	2.05655e+07	3.99474e+07	1.08553e+07	1.08938e+07	3.84632e+07	1.42619e+07	9.77293e+06
High	D3ZJW3	Ppfibp1	PPFIA-binding protein 1 OS=Rattus norvegicus OX=10116 GN=Ppfibp1 PE=1 SV=1	0	328.343	45	35	145	2	905	101.2	5.69	1.01276	0.967548	1.41909e+07	1.40121e+07	1.73784e+07	1.61398e+07	8.51819e+06	1.92422e+07	1.46661e+07	8.66444e+06
High	F1MA98	Tpr	Nucleoprotein TPR OS=Rattus norvegicus OX=10116 GN=Tpr PE=1 SV=1	0	5.998	1	1	1	1	2360	267.1	5	1.01252	0.993187	193475	191083	561158	6045.26	6045.26	568336	6045.26	6045.26
High	Q5XIG8	Strap	Serine-threonine kinase receptor-associated protein OS=Rattus norvegicus OX=10116 GN=Strap PE=1 SV=1	0	79.214	53	12	35	12	350	38.4	5.12	1.01235	0.977241	1.54645e+07	1.52758e+07	2.66748e+07	9.10026e+06	1.00525e+07	1.78524e+07	1.80083e+07	1.05328e+07
High	Q5XIL4	Sorbs3	Sorbin and SH3 domain containing 3, isoform CRA_b OS=Rattus norvegicus OX=10116 GN=Sorbs3 PE=1 SV=1	0	400.073	60	39	182	39	733	82	9.06	1.01225	0.976652	1.66668e+08	1.64651e+08	2.5823e+08	1.44585e+08	9.11366e+07	2.27848e+08	1.86125e+08	8.60312e+07
High	E9PTB2	Supt5h	Transcription elongation factor SPT5 OS=Rattus norvegicus OX=10116 GN=Supt5h PE=1 SV=2	0	65.349	23	17	25	17	1083	121	5.16	1.01207	0.979831	4.62822e+06	4.573e+06	3.46406e+06	2.85533e+06	7.39961e+06	3.41358e+06	2.90029e+06	7.57078e+06
High	Q1JU68	Eif3a	Eukaryotic translation initiation factor 3 subunit A OS=Rattus norvegicus OX=10116 GN=Eif3a PE=2 SV=2	0	250.789	34	51	164	51	1354	163.1	6.77	1.01194	0.962507	1.11364e+08	1.1005e+08	1.48972e+08	9.41948e+07	8.69822e+07	1.46023e+08	8.94753e+07	9.85925e+07
High	P34058	Hsp90ab1	Heat shock protein HSP 90-beta OS=Rattus norvegicus OX=10116 GN=Hsp90ab1 PE=1 SV=4	0	372.667	52	40	119	26	724	83.2	5.03	1.01185	0.989939	8.49495e+07	8.39544e+07	1.98881e+08	3.45742e+07	1.84077e+07	1.78171e+08	4.27209e+07	3.39567e+07
High	F1M2K4	Lats1	Large tumor suppressor kinase 1 OS=Rattus norvegicus OX=10116 GN=Lats1 PE=1 SV=2	0	71.689	19	20	44	17	1130	126.3	8.73	1.01182	0.91869	1.45265e+07	1.43568e+07	1.3097e+07	1.6128e+07	1.38454e+07	1.43687e+07	1.67967e+07	1.24141e+07
High	D4AEG3	Ppil4	Peptidyl-prolyl cis-trans isomerase OS=Rattus norvegicus OX=10116 GN=Ppil4 PE=1 SV=3	0	291.707	53	27	128	27	492	57.2	6.02	1.01177	0.976992	1.40476e+08	1.38841e+08	2.18903e+08	1.23379e+08	7.42417e+07	1.74351e+08	1.70908e+08	7.61685e+07
High	A0A0G2K0P0	Akap8l	A-kinase-anchoring protein 8-like OS=Rattus norvegicus OX=10116 GN=Akap8l PE=1 SV=1	0	93.884	32	15	44	15	641	71.1	5.08	1.01159	0.986468	2.06791e+07	2.04422e+07	3.79156e+07	1.26591e+07	1.07519e+07	3.9672e+07	1.52574e+07	7.10784e+06
High	B5DFB0	P3h3	Leprecan-like 2 (Predicted), isoform CRA_b OS=Rattus norvegicus OX=10116 GN=P3h3 PE=2 SV=1	0	7.294	5	2	2	2	548	62.2	5.4	1.01141	0.987706	519261	513405	454166	89428.3	996622	993551	357794	206439
High	Q5PQR7	Tia1	RCG56007, isoform CRA_c OS=Rattus norvegicus OX=10116 GN=Tia1 PE=2 SV=1	0	80.247	22	9	39	2	375	41.6	7.74	1.01091	0.956306	1.44437e+06	1.42877e+06	1.45027e+06	1.23366e+06	1.60238e+06	1.29417e+06	1.92361e+06	1.11532e+06
High	Q66H39	Abcf3	ATP-binding cassette sub-family F member 3 OS=Rattus norvegicus OX=10116 GN=Abcf3 PE=2 SV=1	0	7.925	3	2	7	2	709	79.8	6.47	1.0108	0.981181	757516	749419	195294	1.07785e+06	975109	463599	783887	1.02506e+06
High	D4A9B0	Srbd1	S1 RNA-binding domain 1 OS=Rattus norvegicus OX=10116 GN=Srbd1 PE=1 SV=3	0	22.954	8	6	9	6	983	110.4	8.82	1.01078	0.978719	2.14443e+06	2.12157e+06	3.18749e+06	2.29598e+06	881240	2.90904e+06	2.15705e+06	1.36719e+06
[truncated: 1,349 more rows]

## Sheet: Table S2
Supplementary Table 2 Oligo sequences for siZDHHCs.
Target gene			Sense (5’-3’)
[truncated: 24 more rows]

[truncated: 3 more sheets: Table S3, Table S4, Table S5]
